# Supplementary material for: Emergence and control of photonic band structure in stacked OLED microcavities
Source: Nat Commun. 2021 Oct 20;12:6111. doi: 10.1038/s41467-021-26440-3 (PMC8528838; doi:10.1038/s41467-021-26440-3)
Supplement: Supplementary file 4 — Supplementary Data 1 [file 41467_2021_26440_MOESM4_ESM.zip]

Archive with 6,756 entries (6,376 files):
- OLED Simulation v2-1/
- __MACOSX/._OLED Simulation v2-1
- OLED Simulation v2-1/OLED Simulation/
- __MACOSX/OLED Simulation v2-1/._OLED Simulation
- OLED Simulation v2-1/OLED Simulation/Materials Data/
- __MACOSX/OLED Simulation v2-1/OLED Simulation/._Materials Data
- OLED Simulation v2-1/OLED Simulation/PeakFitter.m
- __MACOSX/OLED Simulation v2-1/OLED Simulation/._PeakFitter.m
- OLED Simulation v2-1/OLED Simulation/SurfMultiPlot.m
- __MACOSX/OLED Simulation v2-1/OLED Simulation/._SurfMultiPlot.m
- OLED Simulation v2-1/OLED Simulation/Fig2Data.m
- __MACOSX/OLED Simulation v2-1/OLED Simulation/._Fig2Data.m
- OLED Simulation v2-1/OLED Simulation/OLED_Calc.m
- __MACOSX/OLED Simulation v2-1/OLED Simulation/._OLED_Calc.m
- OLED Simulation v2-1/OLED Simulation/Structures/
- __MACOSX/OLED Simulation v2-1/OLED Simulation/._Structures
- OLED Simulation v2-1/OLED Simulation/LoadAres.m
- __MACOSX/OLED Simulation v2-1/OLED Simulation/._LoadAres.m
- OLED Simulation v2-1/OLED Simulation/lorentzfit.m
- __MACOSX/OLED Simulation v2-1/OLED Simulation/._lorentzfit.m
- OLED Simulation v2-1/OLED Simulation/SurfPlot.m
- __MACOSX/OLED Simulation v2-1/OLED Simulation/._SurfPlot.m
- OLED Simulation v2-1/OLED Simulation/OLED_Fields.asv
- __MACOSX/OLED Simulation v2-1/OLED Simulation/._OLED_Fields.asv
- OLED Simulation v2-1/OLED Simulation/OLED_Fields.m
- __MACOSX/OLED Simulation v2-1/OLED Simulation/._OLED_Fields.m
- OLED Simulation v2-1/OLED Simulation/FieldPlot.m
- __MACOSX/OLED Simulation v2-1/OLED Simulation/._FieldPlot.m
- OLED Simulation v2-1/OLED Simulation/ReadMe.txt
- __MACOSX/OLED Simulation v2-1/OLED Simulation/._ReadMe.txt
- OLED Simulation v2-1/OLED Simulation/OLED_Simulation.m
- __MACOSX/OLED Simulation v2-1/OLED Simulation/._OLED_Simulation.m
- OLED Simulation v2-1/OLED Simulation/AresPlot.m
- __MACOSX/OLED Simulation v2-1/OLED Simulation/._AresPlot.m
- OLED Simulation v2-1/OLED Simulation/Data/
- __MACOSX/OLED Simulation v2-1/OLED Simulation/._Data
- OLED Simulation v2-1/OLED Simulation/ViewStruct.m
- __MACOSX/OLED Simulation v2-1/OLED Simulation/._ViewStruct.m
- OLED Simulation v2-1/OLED Simulation/OLED_StructTool.m
- __MACOSX/OLED Simulation v2-1/OLED Simulation/._OLED_StructTool.m
- OLED Simulation v2-1/OLED Simulation/IVSweepPlot.m
- __MACOSX/OLED Simulation v2-1/OLED Simulation/._IVSweepPlot.m
- OLED Simulation v2-1/OLED Simulation/Materials Data/AlQ3_emission.txt
- __MACOSX/OLED Simulation v2-1/OLED Simulation/Materials Data/._AlQ3_emission.txt
- OLED Simulation v2-1/OLED Simulation/Materials Data/alq3_literature.dat
- __MACOSX/OLED Simulation v2-1/OLED Simulation/Materials Data/._alq3_literature.dat
- OLED Simulation v2-1/OLED Simulation/Materials Data/alq3.txt
- __MACOSX/OLED Simulation v2-1/OLED Simulation/Materials Data/._alq3.txt
- OLED Simulation v2-1/OLED Simulation/Materials Data/ag.txt
- __MACOSX/OLED Simulation v2-1/OLED Simulation/Materials Data/._ag.txt
- OLED Simulation v2-1/OLED Simulation/Materials Data/ag_extended.txt
- __MACOSX/OLED Simulation v2-1/OLED Simulation/Materials Data/._ag_extended.txt
- OLED Simulation v2-1/OLED Simulation/Materials Data/mg.txt
- __MACOSX/OLED Simulation v2-1/OLED Simulation/Materials Data/._mg.txt
- OLED Simulation v2-1/OLED Simulation/Materials Data/au.txt
- __MACOSX/OLED Simulation v2-1/OLED Simulation/Materials Data/._au.txt
- OLED Simulation v2-1/OLED Simulation/Materials Data/~$ALQ3 Emission.xlsx
- __MACOSX/OLED Simulation v2-1/OLED Simulation/Materials Data/._~$ALQ3 Emission.xlsx
- OLED Simulation v2-1/OLED Simulation/Materials Data/bcp.txt
- __MACOSX/OLED Simulation v2-1/OLED Simulation/Materials Data/._bcp.txt
- OLED Simulation v2-1/OLED Simulation/Materials Data/al.txt
- __MACOSX/OLED Simulation v2-1/OLED Simulation/Materials Data/._al.txt
- OLED Simulation v2-1/OLED Simulation/Materials Data/Materials Database/
- __MACOSX/OLED Simulation v2-1/OLED Simulation/Materials Data/._Materials Database
- OLED Simulation v2-1/OLED Simulation/Materials Data/moox.txt
- __MACOSX/OLED Simulation v2-1/OLED Simulation/Materials Data/._moox.txt
- OLED Simulation v2-1/OLED Simulation/Materials Data/si.txt
- __MACOSX/OLED Simulation v2-1/OLED Simulation/Materials Data/._si.txt
- OLED Simulation v2-1/OLED Simulation/Materials Data/lif.txt
- __MACOSX/OLED Simulation v2-1/OLED Simulation/Materials Data/._lif.txt
- OLED Simulation v2-1/OLED Simulation/Materials Data/ZnO.txt
- __MACOSX/OLED Simulation v2-1/OLED Simulation/Materials Data/._ZnO.txt
- OLED Simulation v2-1/OLED Simulation/Materials Data/si_extended.txt
- __MACOSX/OLED Simulation v2-1/OLED Simulation/Materials Data/._si_extended.txt
- OLED Simulation v2-1/OLED Simulation/Materials Data/ITO.txt
- __MACOSX/OLED Simulation v2-1/OLED Simulation/Materials Data/._ITO.txt
- OLED Simulation v2-1/OLED Simulation/Materials Data/pedot.txt
- __MACOSX/OLED Simulation v2-1/OLED Simulation/Materials Data/._pedot.txt
- OLED Simulation v2-1/OLED Simulation/Structures/100nm OLED.mat
- __MACOSX/OLED Simulation v2-1/OLED Simulation/Structures/._100nm OLED.mat
- OLED Simulation v2-1/OLED Simulation/Structures/115nm OLED.mat
- __MACOSX/OLED Simulation v2-1/OLED Simulation/Structures/._115nm OLED.mat
- OLED Simulation v2-1/OLED Simulation/Materials Data/Materials Database/info/
- __MACOSX/OLED Simulation v2-1/OLED Simulation/Materials Data/Materials Database/._info
- OLED Simulation v2-1/OLED Simulation/Materials Data/Materials Database/rii-database-2019-02-11.zip
- __MACOSX/OLED Simulation v2-1/OLED Simulation/Materials Data/Materials Database/._rii-database-2019-02-11.zip
- OLED Simulation v2-1/OLED Simulation/Materials Data/Materials Database/library.yml
- __MACOSX/OLED Simulation v2-1/OLED Simulation/Materials Data/Materials Database/._library.yml
- OLED Simulation v2-1/OLED Simulation/Materials Data/Materials Database/permission.txt
- __MACOSX/OLED Simulation v2-1/OLED Simulation/Materials Data/Materials Database/._permission.txt
- OLED Simulation v2-1/OLED Simulation/Materials Data/Materials Database/doc/
- __MACOSX/OLED Simulation v2-1/OLED Simulation/Materials Data/Materials Database/._doc
- OLED Simulation v2-1/OLED Simulation/Materials Data/Materials Database/data/
- __MACOSX/OLED Simulation v2-1/OLED Simulation/Materials Data/Materials Database/._data
- OLED Simulation v2-1/OLED Simulation/Materials Data/Materials Database/info/liquids.html
- __MACOSX/OLED Simulation v2-1/OLED Simulation/Materials Data/Materials Database/info/._liquids.html
- OLED Simulation v2-1/OLED Simulation/Materials Data/Materials Database/info/organic/
- __MACOSX/OLED Simulation v2-1/OLED Simulation/Materials Data/Materials Database/info/._organic
- OLED Simulation v2-1/OLED Simulation/Materials Data/Materials Database/info/metals.html
- __MACOSX/OLED Simulation v2-1/OLED Simulation/Materials Data/Materials Database/info/._metals.html
- OLED Simulation v2-1/OLED Simulation/Materials Data/Materials Database/info/other/
- __MACOSX/OLED Simulation v2-1/OLED Simulation/Materials Data/Materials Database/info/._other
- OLED Simulation v2-1/OLED Simulation/Materials Data/Materials Database/info/crystals.html
- __MACOSX/OLED Simulation v2-1/OLED Simulation/Materials Data/Materials Database/info/._crystals.html
- OLED Simulation v2-1/OLED Simulation/Materials Data/Materials Database/info/glass/
- __MACOSX/OLED Simulation v2-1/OLED Simulation/Materials Data/Materials Database/info/._glass
- OLED Simulation v2-1/OLED Simulation/Materials Data/Materials Database/info/plastics.html
- __MACOSX/OLED Simulation v2-1/OLED Simulation/Materials Data/Materials Database/info/._plastics.html
- OLED Simulation v2-1/OLED Simulation/Materials Data/Materials Database/info/glass.html
- __MACOSX/OLED Simulation v2-1/OLED Simulation/Materials Data/Materials Database/info/._glass.html
- OLED Simulation v2-1/OLED Simulation/Materials Data/Materials Database/info/main/
- __MACOSX/OLED Simulation v2-1/OLED Simulation/Materials Data/Materials Database/info/._main
- OLED Simulation v2-1/OLED Simulation/Materials Data/Materials Database/doc/Dispersion formulas.docx
- __MACOSX/OLED Simulation v2-1/OLED Simulation/Materials Data/Materials Database/doc/._Dispersion formulas.docx
- OLED Simulation v2-1/OLED Simulation/Materials Data/Materials Database/doc/legalcode.txt
- __MACOSX/OLED Simulation v2-1/OLED Simulation/Materials Data/Materials Database/doc/._legalcode.txt
- OLED Simulation v2-1/OLED Simulation/Materials Data/Materials Database/doc/changelog.txt
- __MACOSX/OLED Simulation v2-1/OLED Simulation/Materials Data/Materials Database/doc/._changelog.txt
- OLED Simulation v2-1/OLED Simulation/Materials Data/Materials Database/doc/Dispersion formulas.pdf
- __MACOSX/OLED Simulation v2-1/OLED Simulation/Materials Data/Materials Database/doc/._Dispersion formulas.pdf
- OLED Simulation v2-1/OLED Simulation/Materials Data/Materials Database/data/organic/
- __MACOSX/OLED Simulation v2-1/OLED Simulation/Materials Data/Materials Database/data/._organic
- OLED Simulation v2-1/OLED Simulation/Materials Data/Materials Database/data/other/
- __MACOSX/OLED Simulation v2-1/OLED Simulation/Materials Data/Materials Database/data/._other
- OLED Simulation v2-1/OLED Simulation/Materials Data/Materials Database/data/glass/
- __MACOSX/OLED Simulation v2-1/OLED Simulation/Materials Data/Materials Database/data/._glass
- OLED Simulation v2-1/OLED Simulation/Materials Data/Materials Database/data/main/
- __MACOSX/OLED Simulation v2-1/OLED Simulation/Materials Data/Materials Database/data/._main
- OLED Simulation v2-1/OLED Simulation/Materials Data/Materials Database/info/organic/ethylene.html
- __MACOSX/OLED Simulation v2-1/OLED Simulation/Materials Data/Materials Database/info/organic/._ethylene.html
- OLED Simulation v2-1/OLED Simulation/Materials Data/Materials Database/info/organic/glycerol.html
- __MACOSX/OLED Simulation v2-1/OLED Simulation/Materials Data/Materials Database/info/organic/._glycerol.html
- OLED Simulation v2-1/OLED Simulation/Materials Data/Materials Database/info/organic/ethylene glycol.html
- __MACOSX/OLED Simulation v2-1/OLED Simulation/Materials Data/Materials Database/info/organic/._ethylene glycol.html
- OLED Simulation v2-1/OLED Simulation/Materials Data/Materials Database/info/organic/poly(methyl methacrylate).html
- __MACOSX/OLED Simulation v2-1/OLED Simulation/Materials Data/Materials Database/info/organic/._poly(methyl methacrylate).html
- OLED Simulation v2-1/OLED Simulation/Materials Data/Materials Database/info/organic/diisopropyl methylphosphonate.html
- __MACOSX/OLED Simulation v2-1/OLED Simulation/Materials Data/Materials Database/info/organic/._diisopropyl methylphosphonate.html
- OLED Simulation v2-1/OLED Simulation/Materials Data/Materials Database/info/organic/propylene glycol.html
- __MACOSX/OLED Simulation v2-1/OLED Simulation/Materials Data/Materials Database/info/organic/._propylene glycol.html
- OLED Simulation v2-1/OLED Simulation/Materials Data/Materials Database/info/organic/dimethyl sulfoxide.html
- __MACOSX/OLED Simulation v2-1/OLED Simulation/Materials Data/Materials Database/info/organic/._dimethyl sulfoxide.html
- OLED Simulation v2-1/OLED Simulation/Materials Data/Materials Database/info/organic/diethyl sulfite.html
- __MACOSX/OLED Simulation v2-1/OLED Simulation/Materials Data/Materials Database/info/organic/._diethyl sulfite.html
- OLED Simulation v2-1/OLED Simulation/Materials Data/Materials Database/info/organic/dichloromethane.html
- __MACOSX/OLED Simulation v2-1/OLED Simulation/Materials Data/Materials Database/info/organic/._dichloromethane.html
- OLED Simulation v2-1/OLED Simulation/Materials Data/Materials Database/info/organic/ethanol.html
- __MACOSX/OLED Simulation v2-1/OLED Simulation/Materials Data/Materials Database/info/organic/._ethanol.html
- OLED Simulation v2-1/OLED Simulation/Materials Data/Materials Database/info/organic/ethyl acetate.html
- __MACOSX/OLED Simulation v2-1/OLED Simulation/Materials Data/Materials Database/info/organic/._ethyl acetate.html
- OLED Simulation v2-1/OLED Simulation/Materials Data/Materials Database/info/organic/nitrobenzene.html
- __MACOSX/OLED Simulation v2-1/OLED Simulation/Materials Data/Materials Database/info/organic/._nitrobenzene.html
- OLED Simulation v2-1/OLED Simulation/Materials Data/Materials Database/info/organic/bromoform.html
- __MACOSX/OLED Simulation v2-1/OLED Simulation/Materials Data/Materials Database/info/organic/._bromoform.html
- OLED Simulation v2-1/OLED Simulation/Materials Data/Materials Database/info/organic/chloroform.html
- __MACOSX/OLED Simulation v2-1/OLED Simulation/Materials Data/Materials Database/info/organic/._chloroform.html
- OLED Simulation v2-1/OLED Simulation/Materials Data/Materials Database/info/organic/acetone.html
- __MACOSX/OLED Simulation v2-1/OLED Simulation/Materials Data/Materials Database/info/organic/._acetone.html
- OLED Simulation v2-1/OLED Simulation/Materials Data/Materials Database/info/organic/benzene.html
- __MACOSX/OLED Simulation v2-1/OLED Simulation/Materials Data/Materials Database/info/organic/._benzene.html
- OLED Simulation v2-1/OLED Simulation/Materials Data/Materials Database/info/organic/methyl salicylate.html
- __MACOSX/OLED Simulation v2-1/OLED Simulation/Materials Data/Materials Database/info/organic/._methyl salicylate.html
- OLED Simulation v2-1/OLED Simulation/Materials Data/Materials Database/info/organic/ethylene-vinyl acetate.html
- __MACOSX/OLED Simulation v2-1/OLED Simulation/Materials Data/Materials Database/info/organic/._ethylene-vinyl acetate.html
- OLED Simulation v2-1/OLED Simulation/Materials Data/Materials Database/info/organic/methanol.html
- __MACOSX/OLED Simulation v2-1/OLED Simulation/Materials Data/Materials Database/info/organic/._methanol.html
- OLED Simulation v2-1/OLED Simulation/Materials Data/Materials Database/info/organic/polydimethylsiloxane.html
- __MACOSX/OLED Simulation v2-1/OLED Simulation/Materials Data/Materials Database/info/organic/._polydimethylsiloxane.html
- OLED Simulation v2-1/OLED Simulation/Materials Data/Materials Database/info/organic/acetonitrile.html
- __MACOSX/OLED Simulation v2-1/OLED Simulation/Materials Data/Materials Database/info/organic/._acetonitrile.html
- OLED Simulation v2-1/OLED Simulation/Materials Data/Materials Database/info/organic/dimethyl methylphosphonate.html
- __MACOSX/OLED Simulation v2-1/OLED Simulation/Materials Data/Materials Database/info/organic/._dimethyl methylphosphonate.html
- OLED Simulation v2-1/OLED Simulation/Materials Data/Materials Database/info/organic/octane.html
- __MACOSX/OLED Simulation v2-1/OLED Simulation/Materials Data/Materials Database/info/organic/._octane.html
- OLED Simulation v2-1/OLED Simulation/Materials Data/Materials Database/info/organic/acetylene.html
- __MACOSX/OLED Simulation v2-1/OLED Simulation/Materials Data/Materials Database/info/organic/._acetylene.html
- OLED Simulation v2-1/OLED Simulation/Materials Data/Materials Database/info/organic/poly(N-isopropylacrylamide).html
- __MACOSX/OLED Simulation v2-1/OLED Simulation/Materials Data/Materials Database/info/organic/._poly(N-isopropylacrylamide).html
- OLED Simulation v2-1/OLED Simulation/Materials Data/Materials Database/info/organic/cellulose.html
- __MACOSX/OLED Simulation v2-1/OLED Simulation/Materials Data/Materials Database/info/organic/._cellulose.html
- OLED Simulation v2-1/OLED Simulation/Materials Data/Materials Database/info/organic/pentane.html
- __MACOSX/OLED Simulation v2-1/OLED Simulation/Materials Data/Materials Database/info/organic/._pentane.html
- OLED Simulation v2-1/OLED Simulation/Materials Data/Materials Database/info/organic/toluene.html
- __MACOSX/OLED Simulation v2-1/OLED Simulation/Materials Data/Materials Database/info/organic/._toluene.html
- OLED Simulation v2-1/OLED Simulation/Materials Data/Materials Database/info/organic/polylactic acid.html
- __MACOSX/OLED Simulation v2-1/OLED Simulation/Materials Data/Materials Database/info/organic/._polylactic acid.html
- OLED Simulation v2-1/OLED Simulation/Materials Data/Materials Database/info/organic/acetic acid.html
- __MACOSX/OLED Simulation v2-1/OLED Simulation/Materials Data/Materials Database/info/organic/._acetic acid.html
- OLED Simulation v2-1/OLED Simulation/Materials Data/Materials Database/info/organic/polycarbonate.html
- __MACOSX/OLED Simulation v2-1/OLED Simulation/Materials Data/Materials Database/info/organic/._polycarbonate.html
- OLED Simulation v2-1/OLED Simulation/Materials Data/Materials Database/info/organic/ethyl cinnamate.html
- __MACOSX/OLED Simulation v2-1/OLED Simulation/Materials Data/Materials Database/info/organic/._ethyl cinnamate.html
- OLED Simulation v2-1/OLED Simulation/Materials Data/Materials Database/info/organic/methane.html
- __MACOSX/OLED Simulation v2-1/OLED Simulation/Materials Data/Materials Database/info/organic/._methane.html
- OLED Simulation v2-1/OLED Simulation/Materials Data/Materials Database/info/organic/styrene.html
- __MACOSX/OLED Simulation v2-1/OLED Simulation/Materials Data/Materials Database/info/organic/._styrene.html
- OLED Simulation v2-1/OLED Simulation/Materials Data/Materials Database/info/organic/polyvinyl alcohol.html
- __MACOSX/OLED Simulation v2-1/OLED Simulation/Materials Data/Materials Database/info/organic/._polyvinyl alcohol.html
- OLED Simulation v2-1/OLED Simulation/Materials Data/Materials Database/info/organic/propanol.html
- __MACOSX/OLED Simulation v2-1/OLED Simulation/Materials Data/Materials Database/info/organic/._propanol.html
- OLED Simulation v2-1/OLED Simulation/Materials Data/Materials Database/info/organic/heptane.html
- __MACOSX/OLED Simulation v2-1/OLED Simulation/Materials Data/Materials Database/info/organic/._heptane.html
- OLED Simulation v2-1/OLED Simulation/Materials Data/Materials Database/info/organic/cinnamaldehyde.html
- __MACOSX/OLED Simulation v2-1/OLED Simulation/Materials Data/Materials Database/info/organic/._cinnamaldehyde.html
- OLED Simulation v2-1/OLED Simulation/Materials Data/Materials Database/info/organic/polyvinylpyrrolidone.html
- __MACOSX/OLED Simulation v2-1/OLED Simulation/Materials Data/Materials Database/info/organic/._polyvinylpyrrolidone.html
- OLED Simulation v2-1/OLED Simulation/Materials Data/Materials Database/info/organic/pentanol.html
- __MACOSX/OLED Simulation v2-1/OLED Simulation/Materials Data/Materials Database/info/organic/._pentanol.html
- OLED Simulation v2-1/OLED Simulation/Materials Data/Materials Database/info/organic/butanol.html
- __MACOSX/OLED Simulation v2-1/OLED Simulation/Materials Data/Materials Database/info/organic/._butanol.html
- OLED Simulation v2-1/OLED Simulation/Materials Data/Materials Database/info/organic/potassium hydrogen phthalate.html
- __MACOSX/OLED Simulation v2-1/OLED Simulation/Materials Data/Materials Database/info/organic/._potassium hydrogen phthalate.html
- OLED Simulation v2-1/OLED Simulation/Materials Data/Materials Database/info/organic/diethyl phthalate.html
- __MACOSX/OLED Simulation v2-1/OLED Simulation/Materials Data/Materials Database/info/organic/._diethyl phthalate.html
- OLED Simulation v2-1/OLED Simulation/Materials Data/Materials Database/info/organic/ethane.html
- __MACOSX/OLED Simulation v2-1/OLED Simulation/Materials Data/Materials Database/info/organic/._ethane.html
- OLED Simulation v2-1/OLED Simulation/Materials Data/Materials Database/info/organic/urea.html
- __MACOSX/OLED Simulation v2-1/OLED Simulation/Materials Data/Materials Database/info/organic/._urea.html
- OLED Simulation v2-1/OLED Simulation/Materials Data/Materials Database/info/organic/hexane.html
- __MACOSX/OLED Simulation v2-1/OLED Simulation/Materials Data/Materials Database/info/organic/._hexane.html
- OLED Simulation v2-1/OLED Simulation/Materials Data/Materials Database/info/organic/pentanediol.html
- __MACOSX/OLED Simulation v2-1/OLED Simulation/Materials Data/Materials Database/info/organic/._pentanediol.html
- OLED Simulation v2-1/OLED Simulation/Materials Data/Materials Database/info/organic/dioxane.html
- __MACOSX/OLED Simulation v2-1/OLED Simulation/Materials Data/Materials Database/info/organic/._dioxane.html
- OLED Simulation v2-1/OLED Simulation/Materials Data/Materials Database/info/organic/polystyren.html
- __MACOSX/OLED Simulation v2-1/OLED Simulation/Materials Data/Materials Database/info/organic/._polystyren.html
- OLED Simulation v2-1/OLED Simulation/Materials Data/Materials Database/info/organic/cyclohexane.html
- __MACOSX/OLED Simulation v2-1/OLED Simulation/Materials Data/Materials Database/info/organic/._cyclohexane.html
- OLED Simulation v2-1/OLED Simulation/Materials Data/Materials Database/info/organic/carbon tetrachloride.html
- __MACOSX/OLED Simulation v2-1/OLED Simulation/Materials Data/Materials Database/info/organic/._carbon tetrachloride.html
- OLED Simulation v2-1/OLED Simulation/Materials Data/Materials Database/info/organic/ethyl salicylate.html
- __MACOSX/OLED Simulation v2-1/OLED Simulation/Materials Data/Materials Database/info/organic/._ethyl salicylate.html
- OLED Simulation v2-1/OLED Simulation/Materials Data/Materials Database/info/other/ZrO2-Y2O3.html
- __MACOSX/OLED Simulation v2-1/OLED Simulation/Materials Data/Materials Database/info/other/._ZrO2-Y2O3.html
- OLED Simulation v2-1/OLED Simulation/Materials Data/Materials Database/info/other/TlBr-TlCl.html
- __MACOSX/OLED Simulation v2-1/OLED Simulation/Materials Data/Materials Database/info/other/._TlBr-TlCl.html
- OLED Simulation v2-1/OLED Simulation/Materials Data/Materials Database/info/other/GaP-InP.html
- __MACOSX/OLED Simulation v2-1/OLED Simulation/Materials Data/Materials Database/info/other/._GaP-InP.html
- OLED Simulation v2-1/OLED Simulation/Materials Data/Materials Database/info/other/liquid crystals.html
- __MACOSX/OLED Simulation v2-1/OLED Simulation/Materials Data/Materials Database/info/other/._liquid crystals.html
- OLED Simulation v2-1/OLED Simulation/Materials Data/Materials Database/info/other/PTB7-PC71BM.html
- __MACOSX/OLED Simulation v2-1/OLED Simulation/Materials Data/Materials Database/info/other/._PTB7-PC71BM.html
- OLED Simulation v2-1/OLED Simulation/Materials Data/Materials Database/info/other/air.html
- __MACOSX/OLED Simulation v2-1/OLED Simulation/Materials Data/Materials Database/info/other/._air.html
- OLED Simulation v2-1/OLED Simulation/Materials Data/Materials Database/info/other/soot.html
- __MACOSX/OLED Simulation v2-1/OLED Simulation/Materials Data/Materials Database/info/other/._soot.html
- OLED Simulation v2-1/OLED Simulation/Materials Data/Materials Database/info/other/ZeonexE48R.html
- __MACOSX/OLED Simulation v2-1/OLED Simulation/Materials Data/Materials Database/info/other/._ZeonexE48R.html
- OLED Simulation v2-1/OLED Simulation/Materials Data/Materials Database/info/other/montmorillonite.html
- __MACOSX/OLED Simulation v2-1/OLED Simulation/Materials Data/Materials Database/info/other/._montmorillonite.html
- OLED Simulation v2-1/OLED Simulation/Materials Data/Materials Database/info/other/immersion oils.html
- __MACOSX/OLED Simulation v2-1/OLED Simulation/Materials Data/Materials Database/info/other/._immersion oils.html
- OLED Simulation v2-1/OLED Simulation/Materials Data/Materials Database/info/other/GaAs-InAs.html
- __MACOSX/OLED Simulation v2-1/OLED Simulation/Materials Data/Materials Database/info/other/._GaAs-InAs.html
- OLED Simulation v2-1/OLED Simulation/Materials Data/Materials Database/info/other/Cu-C12H4N4.html
- __MACOSX/OLED Simulation v2-1/OLED Simulation/Materials Data/Materials Database/info/other/._Cu-C12H4N4.html
- OLED Simulation v2-1/OLED Simulation/Materials Data/Materials Database/info/other/CH3NH3PbI3.html
- __MACOSX/OLED Simulation v2-1/OLED Simulation/Materials Data/Materials Database/info/other/._CH3NH3PbI3.html
- OLED Simulation v2-1/OLED Simulation/Materials Data/Materials Database/info/other/Nb-Sn.html
- __MACOSX/OLED Simulation v2-1/OLED Simulation/Materials Data/Materials Database/info/other/._Nb-Sn.html
- OLED Simulation v2-1/OLED Simulation/Materials Data/Materials Database/info/other/colon.html
- __MACOSX/OLED Simulation v2-1/OLED Simulation/Materials Data/Materials Database/info/other/._colon.html
- OLED Simulation v2-1/OLED Simulation/Materials Data/Materials Database/info/other/metamaterials.html
- __MACOSX/OLED Simulation v2-1/OLED Simulation/Materials Data/Materials Database/info/other/._metamaterials.html
- OLED Simulation v2-1/OLED Simulation/Materials Data/Materials Database/info/other/kaolinite.html
- __MACOSX/OLED Simulation v2-1/OLED Simulation/Materials Data/Materials Database/info/other/._kaolinite.html
- OLED Simulation v2-1/OLED Simulation/Materials Data/Materials Database/info/other/illite.html
- __MACOSX/OLED Simulation v2-1/OLED Simulation/Materials Data/Materials Database/info/other/._illite.html
- OLED Simulation v2-1/OLED Simulation/Materials Data/Materials Database/info/other/In2O3-SnO2.html
- __MACOSX/OLED Simulation v2-1/OLED Simulation/Materials Data/Materials Database/info/other/._In2O3-SnO2.html
- OLED Simulation v2-1/OLED Simulation/Materials Data/Materials Database/info/other/TlBr-TlI.html
- __MACOSX/OLED Simulation v2-1/OLED Simulation/Materials Data/Materials Database/info/other/._TlBr-TlI.html
- OLED Simulation v2-1/OLED Simulation/Materials Data/Materials Database/info/other/V-Ga.html
- __MACOSX/OLED Simulation v2-1/OLED Simulation/Materials Data/Materials Database/info/other/._V-Ga.html
- OLED Simulation v2-1/OLED Simulation/Materials Data/Materials Database/info/other/Nb-RbTiOPO4.html
- __MACOSX/OLED Simulation v2-1/OLED Simulation/Materials Data/Materials Database/info/other/._Nb-RbTiOPO4.html
- OLED Simulation v2-1/OLED Simulation/Materials Data/Materials Database/info/other/Li-C12H4N4.html
- __MACOSX/OLED Simulation v2-1/OLED Simulation/Materials Data/Materials Database/info/other/._Li-C12H4N4.html
- OLED Simulation v2-1/OLED Simulation/Materials Data/Materials Database/info/other/anti-reflective coatings.html
- __MACOSX/OLED Simulation v2-1/OLED Simulation/Materials Data/Materials Database/info/other/._anti-reflective coatings.html
- OLED Simulation v2-1/OLED Simulation/Materials Data/Materials Database/info/other/Si-Ge.html
- __MACOSX/OLED Simulation v2-1/OLED Simulation/Materials Data/Materials Database/info/other/._Si-Ge.html
- OLED Simulation v2-1/OLED Simulation/Materials Data/Materials Database/info/other/liver.html
- __MACOSX/OLED Simulation v2-1/OLED Simulation/Materials Data/Materials Database/info/other/._liver.html
- OLED Simulation v2-1/OLED Simulation/Materials Data/Materials Database/info/other/silk.html
- __MACOSX/OLED Simulation v2-1/OLED Simulation/Materials Data/Materials Database/info/other/._silk.html
- OLED Simulation v2-1/OLED Simulation/Materials Data/Materials Database/info/other/resists.html
- __MACOSX/OLED Simulation v2-1/OLED Simulation/Materials Data/Materials Database/info/other/._resists.html
- OLED Simulation v2-1/OLED Simulation/Materials Data/Materials Database/info/other/index-matching materials.html
- __MACOSX/OLED Simulation v2-1/OLED Simulation/Materials Data/Materials Database/info/other/._index-matching materials.html
- OLED Simulation v2-1/OLED Simulation/Materials Data/Materials Database/info/other/Mg-LiTaO3.html
- __MACOSX/OLED Simulation v2-1/OLED Simulation/Materials Data/Materials Database/info/other/._Mg-LiTaO3.html
- OLED Simulation v2-1/OLED Simulation/Materials Data/Materials Database/info/other/P3HT-PC61BM.html
- __MACOSX/OLED Simulation v2-1/OLED Simulation/Materials Data/Materials Database/info/other/._P3HT-PC61BM.html
- OLED Simulation v2-1/OLED Simulation/Materials Data/Materials Database/info/other/AlAs-GaAs.html
- __MACOSX/OLED Simulation v2-1/OLED Simulation/Materials Data/Materials Database/info/other/._AlAs-GaAs.html
- OLED Simulation v2-1/OLED Simulation/Materials Data/Materials Database/info/other/GaAs-InAs-GaP-InP.html
- __MACOSX/OLED Simulation v2-1/OLED Simulation/Materials Data/Materials Database/info/other/._GaAs-InAs-GaP-InP.html
- OLED Simulation v2-1/OLED Simulation/Materials Data/Materials Database/info/other/Ni-Fe.html
- __MACOSX/OLED Simulation v2-1/OLED Simulation/Materials Data/Materials Database/info/other/._Ni-Fe.html
[truncated: 6,456 more entries]
