# Supplementary material for: Emergence and control of photonic band structure in stacked OLED microcavities
Source: Nat Commun. 2021 Oct 20;12:6111. doi: 10.1038/s41467-021-26440-3 (PMC8528838; doi:10.1038/s41467-021-26440-3)
Supplement: Supplementary file 4 — Supplementary Data 1 [file 41467_2021_26440_MOESM4_ESM.zip › OLED Simulation v2-1/OLED Simulation/PeakFitter.m]

function [fitdata, fwhm, peaks] = PeakFitter(layerdata,LB,UB,label)

if ~isfield(layerdata,'xdata') || ~isfield(layerdata,'ydata')
    throw(MException('InputError:Data','Missing xdata or ydata field'))
end

if isempty(LB)
    LB = 1;
end

if isempty(UB)
    UB = length(layerdata.xdata);
end

[~, index] = findpeaks(layerdata.ydata);
if max(index) > UB
    index = index(index < UB);
end
if min(index) < LB
    index = index(index > LB);
end
peaks = layerdata.xdata(index)';
P = numel(index);

if P>1
    range(:,1) = [LB; index(1) + round((index(2)-index(1))/2)];
    for p = 2:P-1
        range(:,p) = [index(p-1) + round((index(p)-index(p-1))/2); index(p) + round((index(p+1)-index(p))/2)];
    end
    range(:,P) = [index(P-1) + round((index(P)-index(P-1))/2); UB];
else
    range = [LB; UB];
end

for p = 1:P
    fitdata(p).xdata = layerdata.xdata(range(1,p):range(2,p));
    [fitdata(p).ydata, fitdata(p).params] = lorentzfit(layerdata.xdata(range(1,p):range(2,p)), layerdata.ydata(range(1,p):range(2,p)));
    fwhm(p) = 2*sqrt(fitdata(p).params(3));
end

fwhm = fwhm';

figure()
hold on
plot(layerdata.xdata(LB:UB),layerdata.ydata(LB:UB))
for p = 1:P
    plot(fitdata(p).xdata,fitdata(p).ydata)
end
title(label + " Lorentzian Fit"); xlabel("Wavelength (nm)"); ylabel("Intensity");
hold off

figure()
plot(fwhm)
title(label + " FWHM"); xlabel("Peak Index"); ylabel("FWHM (nm)");

    
    
    
