# Supplementary material for: Emergence and control of photonic band structure in stacked OLED microcavities
Source: Nat Commun. 2021 Oct 20;12:6111. doi: 10.1038/s41467-021-26440-3 (PMC8528838; doi:10.1038/s41467-021-26440-3)
Supplement: Supplementary file 4 — Supplementary Data 1 [file 41467_2021_26440_MOESM4_ESM.zip › OLED Simulation v2-1/OLED Simulation/SurfMultiPlot.m]

function SurfMultiPlot(angles, wavelengths, Z, label)

fig = figure();
for d = 1:size(Z,3)
    subplot(round(size(Z,3)/2), 2, d)
    surf(angles,wavelengths,Z(:,:,d)','LineStyle','none');
    
    title([label(1); label(2); strjoin(["Dipole Pos: " d])], 'Interpreter', 'none');    
    xlabel('Angle'); ylabel('Wavelength (nm)');
    view(2);
end
