# Supplementary material for: Emergence and control of photonic band structure in stacked OLED microcavities
Source: Nat Commun. 2021 Oct 20;12:6111. doi: 10.1038/s41467-021-26440-3 (PMC8528838; doi:10.1038/s41467-021-26440-3)
Supplement: Supplementary file 4 — Supplementary Data 1 [file 41467_2021_26440_MOESM4_ESM.zip › OLED Simulation v2-1/OLED Simulation/Fig2Data.m]

function data = Fig2Data(fig)

if ~strcmp(get(fig,'type'),'figure') && isstring(fig)
   fig = open(fig); 
end

axis = get(fig, 'Children');  %axes handles

for i = 1:size(axis, 1)
    axis_data = get(axis(i), 'Children'); %handles to low-level graphics objects in axes
    for j = 1:size(axis_data, 1)
        if isa(axis_data(j), 'matlab.graphics.chart.primitive.Line')
            data(j).xdata = axis_data(j).XData;
            data(j).ydata = axis_data(j).YData;
            data(j).zdata = axis_data(j).ZData;
        end
    end
end

datacol = [data.xdata' data.ydata' data.zdata'];

    
