# Supplementary material for: Emergence and control of photonic band structure in stacked OLED microcavities
Source: Nat Commun. 2021 Oct 20;12:6111. doi: 10.1038/s41467-021-26440-3 (PMC8528838; doi:10.1038/s41467-021-26440-3)
Supplement: Supplementary file 4 — Supplementary Data 1 [file 41467_2021_26440_MOESM4_ESM.zip › OLED Simulation v2-1/OLED Simulation/OLED_Calc.m]

% Version 2.1 %

% Calculation function for OLED simulation
% Call from OLED_Simulation scipt

function [P_tot, P_sum, P_norm, P_dipole_norm, PsR_h, PsR_v, PpR_h, PpR_v, dipole_ratio, ratio_label, D] = OLED_Calc(structure, filepath, wavelengths, angles, dipole, exciton, emission)

% Load structure file
try
    layer_struct = load(filepath);
    layers = layer_struct.layers;
    disp(structure + " structure loaded")
catch
    throw(MException('ParseError:Load',['Could not load structure from file. File path: ' filepath]))
end

% ----------------------------------------------------- %
% ----------------- Calculation Loops ----------------- %
% ---(Don't touch unless you know what you're doing)--- %
% ----------------------------------------------------- %

% Calculates necessary values from raw layer optical constants
angles = pi*angles/180;
layer_data = ParseLayers(layers, wavelengths, angles);

thickness = layer_data.thickness;
n = layer_data.n;
k_z = layer_data.k_z;
dipole_layers = layer_data.dipole_layers;
opl = layer_data.opl;
q = layer_data.q;
z = layer_data.z;

% Set up constants and labels
A = numel(angles);
W = numel(wavelengths);
L = numel(layers);
D = numel(dipole_layers);

DispOptions(dipole, exciton, emission, D)

% Calculates emission weighting from selected distribution
emission_prob = LoadEmission(emission, wavelengths);

% Forms array to indicate upper/lower interface exciton generation when using multiple source layers
[exciton.alt, exciton.int] = ExcitonInterface(exciton.alt, exciton.int, D);

for d = 1:D % Iteration over dipole layers - goes top to bottom
    dipole_layer = dipole_layers(d);
    dipole_pos_array = LoadDipoleArray(dipole.option, dipole.res, dipole.position, thickness(dipole_layer), dipole.range, exciton.alt(d));
    
    exciton_prob = exp(-(exciton.option == 2)*abs(dipole_pos_array - exciton.int(d)*thickness(dipole_layer))/(exciton.length*10^-9));
    if max(dipole_pos_array)*10^9 > 10*exciton.length && exciton.option == 2
        disp('***Dipole layer positions greatly exceed exciton length.***')
        pause(5);
    end

for w = 1:W %Iteration over wavelengths
    for a = 1:A % Iteration over angles
        
        k0 = 2*pi*n(L,w)/wavelengths(w);
        k1 = 2*pi*n(dipole_layer,w)/wavelengths(w);
        k_para = k0*sin(angles(a));

        %%% Default source terms %%%
        %%%    DO NOT CHANGE!    %%%
        As_h(:,a,w) = [sqrt(3/(16*pi)); -sqrt(3/(16*pi))]*emission_prob(w);
        Ap_h(:,a,w) = [sqrt(3/(16*pi))*k_z(a,w,dipole_layer)/k1; -sqrt(3/(16*pi))*k_z(a,w,dipole_layer)/k1] * emission_prob(w);
        As_v(:,a,w) = [0; 0]*emission_prob(w);
        Ap_v(:,a,w) = [sqrt(3/(8*pi))*k_para/k1; sqrt(3/(8*pi))*k_para/k1]*emission_prob(w);

        % Calculate propagation matrix to dipole layer from left
        Ss_L = [1 0; 0 1];
        Sp_L = [1 0; 0 1];
        for l = 1:dipole_layer-1
            Ss_L = Ss_L*D_mat(k_z(a,w,l), thickness(l))*Ms_mat(q(a,w,l),q(a,w,l+1),z(a,w,2*l),z(a,w,2*l+1));
            Sp_L = Sp_L*D_mat(k_z(a,w,l), thickness(l))*Mp_mat(n(l,w),n(l+1,w),q(a,w,l),q(a,w,l+1),z(a,w,2*l),z(a,w,2*l+1));
        
            [~,Rs(a,w,l),Ts(a,w,l)] = Ms_mat(q(a,w,l),q(a,w,l+1),z(a,w,2*l),z(a,w,2*l+1));
            [~,Rp(a,w,l),Tp(a,w,l)] = Mp_mat(n(l,w),n(l+1,w),q(a,w,l),q(a,w,l+1),z(a,w,2*l),z(a,w,2*l+1));
        end

        % Calculate propagation matrix to dipole layer from right
        Ss_R = [1 0;0 1];
        Sp_R = [1 0;0 1];
        for l = L-1:-1:dipole_layer
            Ss_R = Ms_mat(q(a,w,l),q(a,w,l+1),z(a,w,2*l),z(a,w,2*l+1))*D_mat(k_z(a,w,l+1), thickness(l+1))*Ss_R;
            Sp_R = Mp_mat(n(l,w),n(l+1,w),q(a,w,l),q(a,w,l+1),z(a,w,2*l),z(a,w,2*l+1))*D_mat(k_z(a,w,l+1), thickness(l+1))*Sp_R;
        
            [~,Rs(a,w,l),Ts(a,w,l)] = Ms_mat(q(a,w,l),q(a,w,l+1),z(a,w,2*l),z(a,w,2*l+1));
            [~,Rp(a,w,l),Tp(a,w,l)] = Mp_mat(n(l,w),n(l+1,w),q(a,w,l),q(a,w,l+1),z(a,w,2*l),z(a,w,2*l+1));
        end

        % Propagation within source layers to dipole planes k
        D_AR(:) = exp(-1i*k_z(a,w,dipole_layer)*(thickness(dipole_layer)-dipole_pos_array')*10^9);
        D_AL(:) = exp(-1i*k_z(a,w,dipole_layer)*dipole_pos_array'*10^9);

        Ss_bar = zeros(numel(dipole_pos_array),1);
        Sp_bar = zeros(numel(dipole_pos_array),1);

        % Solves electric fields for each dipole position
        for k = 1:numel(dipole_pos_array)
            % Solve transfer matrices and fields for distributed source layers
            Ss_AR(:,:,k) = [D_AR(k) 0; 0 1/D_AR(k)]*Ss_R;
            Ss_AL(:,:,k) = inv(Ss_L*[D_AL(k) 0; 0 1/D_AL(k)]);
            Sp_AR(:,:,k) = [D_AR(k) 0; 0 1/D_AR(k)]*Sp_R;
            Sp_AL(:,:,k) = inv(Sp_L*[D_AL(k) 0; 0 1/D_AL(k)]);

            Ss_bar(k) = 1/(Ss_AR(1,1,k)*Ss_AL(2,2,k) - Ss_AR(2,1,k)*Ss_AL(1,2,k));
            Sp_bar(k) = 1/(Sp_AR(1,1,k)*Sp_AL(2,2,k) - Sp_AR(2,1,k)*Sp_AL(1,2,k));
            
            % RHS electric fields at given angle and wavelength
            Es_Rh(k) = sum(Ss_bar(k)*[Ss_AL(2,2,k) Ss_AL(1,2,k); 0 0]*exciton_prob(k)*As_h(:,a,w));
            Es_Rv(k) = sum(Ss_bar(k)*[Ss_AL(2,2,k) Ss_AL(1,2,k); 0 0]*exciton_prob(k)*As_v(:,a,w));
            Ep_Rh(k) = sum(Sp_bar(k)*[Sp_AL(2,2,k) Sp_AL(1,2,k); 0 0]*exciton_prob(k)*Ap_h(:,a,w));
            Ep_Rv(k) = sum(Sp_bar(k)*[Sp_AL(2,2,k) Sp_AL(1,2,k); 0 0]*exciton_prob(k)*Ap_v(:,a,w));

            % Solution at left side of device - necessary for fields
            Es_Lh(k) = sum(Ss_bar(k)*[Ss_AR(2,1,k) 0; 0 Ss_AR(1,1,k)]*exciton_prob(k)*As_h(:,a,w));
            Es_Lv(k) = sum(Ss_bar(k)*[Ss_AR(2,1,k) 0; 0 Ss_AR(1,1,k)]*exciton_prob(k)*As_v(:,a,w));
            Ep_Lh(k) = sum(Sp_bar(k)*[Sp_AR(2,1,k) 0; 0 Sp_AR(1,1,k)]*exciton_prob(k)*Ap_h(:,a,w));
            Ep_Lv(k) = sum(Sp_bar(k)*[Sp_AR(2,1,k) 0; 0 Sp_AR(1,1,k)]*exciton_prob(k)*Ap_v(:,a,w));
            
            % Total electric fields
            Es_R = Es_Rh(k) + Es_Rv(k);
            Ep_R = Ep_Rh(k) + Ep_Rv(k);
            Es_L = Es_Lh(k) + Es_Lv(k);
            Ep_L = Ep_Lh(k) + Ep_Lv(k);
            
            Ss(a,w,1) = Ss_AL(1,2);
            Ss(a,w,2) = Ss_AL(2,2);
            Sp(a,w,1) = Sp_AL(1,2);
            Sp(a,w,2) = Sp_AL(2,2);
            
            % Electric fields at source planes
%             Es_AkR(:,k) = Ss_AR(:,:,k)*[Es_R(k); 0];
%             Ep_AkR(:,k) = Sp_AR(:,:,k)*[Ep_R(k); 0];
%             Es_AkL(:,k) = Ss_AL(:,:,k)*[0; Es_L(k)];
%             Ep_AkL(:,k) = Sp_AL(:,:,k)*[0; Ep_L(k)];
        end

        % Norm of transfer matrices if needed
        Ss_bar_tot(:,a,w) = Ss_bar;
        Sp_bar_tot(:,a,w) = Sp_bar;
        
        % Sum of electric fields for each source, omitting any detected guided modes
        EsR_h(a, w, d) = sum(Es_Rh);
        EsR_v(a, w, d) = sum(Es_Rv);
        EpR_h(a, w, d) = sum(Ep_Rh);
        EpR_v(a, w, d) = sum(Ep_Rv);
        
        EsL_h(a, w, d) = sum(Es_Lh);
        EsL_v(a, w, d) = sum(Es_Lv);
        EpL_h(a, w, d) = sum(Ep_Lh);
        EpL_v(a, w, d) = sum(Ep_Lv);

        % Calculation of power taking into account change in solid angle
        PsR_h(a, w, d) = real(abs(EsR_h(a, w, d))^2*n(L,w)/n(dipole_layer,w)*((k_z(a,w,L)/k_z(a,w,dipole_layer))^2))*cos(angle(a))^2;
        PpR_h(a, w, d) = real(abs(EpR_h(a, w, d))^2*n(L,w)/n(dipole_layer,w)*((k_z(a,w,L)/k_z(a,w,dipole_layer))^2))*cos(angle(a))^2;
        PsR_v(a, w, d) = real(abs(EsR_v(a, w, d))^2*n(L,w)/n(dipole_layer,w)*((k_z(a,w,L)/k_z(a,w,dipole_layer))^2))*cos(angle(a))^2;
        PpR_v(a, w, d) = real(abs(EpR_v(a, w, d))^2*n(L,w)/n(dipole_layer,w)*((k_z(a,w,L)/k_z(a,w,dipole_layer))^2))*cos(angle(a))^2;
        
        PsL_h(a, w, d) = real(abs(EsL_h(a, w, d))^2*n(L,w)/n(dipole_layer,w)*((k_z(a,w,L)/k_z(a,w,dipole_layer))^2))*cos(angle(a))^2;
        PpL_h(a, w, d) = real(abs(EpL_h(a, w, d))^2*n(L,w)/n(dipole_layer,w)*((k_z(a,w,L)/k_z(a,w,dipole_layer))^2))*cos(angle(a))^2;
        PsL_v(a, w, d) = real(abs(EsL_v(a, w, d))^2*n(L,w)/n(dipole_layer,w)*((k_z(a,w,L)/k_z(a,w,dipole_layer))^2))*cos(angle(a))^2;
        PpL_v(a, w, d) = real(abs(EpL_v(a, w, d))^2*n(L,w)/n(dipole_layer,w)*((k_z(a,w,L)/k_z(a,w,dipole_layer))^2))*cos(angle(a))^2;

    end
end
end

% Apply dipole ratio corrections and create label
if strcmp(dipole.ratio, 'iso') || strcmp(dipole.ratio, 'isotropic') || isequal(dipole.ratio, [2 1])
    ratio_label = "Dipole Ratio (h:v): Isotropic (2:1)";
    dipole_ratio = [2/3 1/3];
else
    ratio_label = strcat("Dipole Ratio (h:v): ", strjoin(string(dipole.ratio),':'));
    dipole_ratio = dipole.ratio/sum(dipole.ratio);
end

% Collect power components and apply dipole ratio correction
P_tot = dipole.ratio(1)*(PsR_h + PpR_h) + dipole.ratio(2)*(PsR_v + PpR_v);
P_sum = sum(P_tot, 3);
P_norm = P_sum(1,:)/max(P_sum(1,:));

for d = 1:D
    P_dipole_norm(:,:,d) = P_tot(:,:,d)/max(max(P_tot(:,:,d)));
end

% Transfer data to global workspace
% Add components here if needed
assignin('base', 'layers', layers)
assignin('base', 'layer_data', layer_data)
assignin('base', 'exciton', exciton)

end

% ----------------------------------------------------- %
% ----------------------------------------------------- %
% ----------------- Helper Functions ------------------ %
% ----------------------------------------------------- %
% ----------------------------------------------------- %

function [M,r,t] = Ms_mat(q1,q2,z1,z2)
a=exp(-2*z1^2); % Incoherent scattering coefficients
b=exp(-0.5*(z2-z1)^2);

r=a*(q1-q2)/(q1+q2);
t=2*b*q1/(q1+q2);
M = [1 r; r 1]/t;
end

function [M,r,t] = Mp_mat(n1,n2,q1,q2,z1,z2)
a=exp(-2*z1^2); % Incoherent scattering coefficients
b=exp(-0.5*(z2-z1)^2);

r=a*(n1^2*q2-n2^2*q1)/(n1^2*q2+n2^2*q1);
t=2*b*n1*n2*q1/(n2^2*q1+n1^2*q2);
M = [1 r; r 1]/t;
end

function [D, abs] = D_mat(k_z,d)
d = d*10^9; %Convert to nm
abs = real([exp(1i*k_z*d),exp(-1i*k_z*d)]);

D = [exp(-1i*k_z*d) 0; 0 exp(1i*k_z*d)];
end

function dipole_array = LoadDipoleArray(option, res, pos, thickness, range, alt)

if option == 1
    if max(pos) > 1
        throw(MException('ParseError:DipoleOption', 'Dipole layer positions must be between 0 and 1.'))
    else
        dipole_array = abs(pos - alt)*thickness;
    end
else
    if option == 2
        if min(range) < 0 || max(range) > 1
            throw(MException('ParseError:DipoleRange','Please input a valid dipole range'))
        else
            dipole_array = thickness*range(1):thickness*(range(2) - range(1))/(res-1):thickness*range(2);
            if alt
                dipole_array = thickness - dipole_array;
            end
        end
    else
        throw(MException('ParseError:DipoleOption','Please select a valid dipole option'))
    end
end

end

function emission_prob = LoadEmission(emission, wavelengths)
switch emission.option
    case 1
        emission_prob = ones(size(wavelengths));
    case 2
        emission_prob = normpdf(wavelengths, emission.dist_parameters(1), emission.dist_parameters(2));
        emission_prob = emission_prob/max(emission_prob);
    case 3
        try
            dist = table2array(readtable(emission.path));
        catch
            throw(MException('ParseError:Emission','Error reading emission data'))
        end

        if min(dist(:,1)) > min(wavelengths) || max(dist(:,1)) < max(wavelengths)
            throw(MException('ParseError:Emission','Wavelengths exceed emission data range'))
        else
            emission_prob = (interp1(dist(:,1), dist(:,2), wavelengths) + emission.adjust);
            emission_prob = emission_prob/max(emission_prob);
        end
        
    otherwise
        throw(MException('ParseError:Emission','Please select a valid emission option (1-3)'))
end
end

function [exciton_alt, exciton_int] = ExcitonInterface(exciton_alt, exciton_int, D)
I = numel(exciton_int);
int = [];

if I ~= D
    for i = 1:ceil(D/I)
        int = [int xor(exciton_int,exciton_alt*(~mod(i,2)))];
    end
    exciton_int = int(1:D); % Ignores additonal values if given an uneven number of subcells
end

% Correct for layer indexing
exciton_alt = exciton_int ~= exciton_int(1);
exciton_int = flip(exciton_int);
exciton_alt = flip(exciton_alt);

end

function DispOptions(dipole, exciton, emission, D)

disp("Simulating " + string((dipole.option - 1)*(dipole.res - 1) + 1) + " Dipoles")
if strcmp(dipole.ratio, 'isotropic') || strcmp(dipole.ratio, 'iso') || isequal(dipole.ratio, [2 1])
    disp("Dipole Ratio: Isotropic (2:1)");
else
    disp("Dipole ratio (h:v): " + string(dipole.ratio(1)) + ":" + string(dipole.ratio(2)))
end
if exciton.option == 1
    disp("Uniform exciton distribution")
else
    disp("Exciton distribution selected")
end
if emission.option == 1
    disp("No emission correction")
else
    disp("Emission corrected")
end

if D > 1
    disp('Multiple dipole layers detected')
end

end

function layer_data = ParseLayers(layers, wavelengths, angles)

A = numel(angles);
W = numel(wavelengths);
N = numel(layers);

n = zeros(N,W);
k_z = zeros(A,W,N);
dipole_layers = 0;
if ~isfield(layers, 'roughness')
    layers(1).roughness = [];
end

%Calculate index of refraction and extinction coefficient at desired wavelengths
for i = 1:N
    if min(layers(i).nk(1,:)) > min(wavelengths) || max(layers(i).nk(1,:)) < max(wavelengths)
        throw(MException('ParseError:NK','Wavelength range exceeds nk data for layer ' + string(i) + ' (' + layers(i).label + '). Max wavelength is ' + string(max(layers(i).nk(1,:))) + 'nm.'))
    end
    n(i,:) = interp1(layers(i).nk(1,:),layers(i).nk(2,:),wavelengths) + 1i*interp1(layers(i).nk(1,:),layers(i).nk(3,:),wavelengths);
    thickness(i) = layers(i).thickness;
    opl(i,:) = thickness(i)*real(n(i,:));
    
    if isempty(layers(i).roughness)
        layers(i).roughness = 0;
    end
    
    if layers(i).dipole
        if dipole_layers == 0
            dipole_layers = i;
        else
            dipole_layers = [i, dipole_layers];
        end
    end
    
    if layers(i).roughness == 0
        layers(i).roughness = 00e-10;
    end
   
end

%Calculate refracted wavevectors and incoherent scattering strength
for i = 1:N
    q(:,:,i) = (n(i,:).^2 - (n(N,:).*sin(angles)'.^2)).^(1/2);
    k_z(:,:,i) = (2*pi*n(N,:)./wavelengths).*q(:,:,i);
    
    if i ~= 1
        z(:,:,2*i-1) = layers(i-1).roughness*10^9*k_z(:,:,i);
        z(:,:,2*i) = layers(i).roughness*10^9*k_z(:,:,i);
    else
        z(:,:,2*i-1) = 0*k_z(:,:,i);
        z(:,:,2*i) = layers(i).roughness*10^9*k_z(:,:,i);
    end
end

layer_data.layers = layers;
layer_data.thickness = thickness;
layer_data.n = n;
layer_data.k_z = k_z;
layer_data.dipole_layers = dipole_layers;
layer_data.q = q;
layer_data.opl = opl;
layer_data.z = z;
end
