# Supplementary material for: Emergence and control of photonic band structure in stacked OLED microcavities
Source: Nat Commun. 2021 Oct 20;12:6111. doi: 10.1038/s41467-021-26440-3 (PMC8528838; doi:10.1038/s41467-021-26440-3)
Supplement: Supplementary file 4 — Supplementary Data 1 [file 41467_2021_26440_MOESM4_ESM.zip › OLED Simulation v2-1/OLED Simulation/LoadAres.m]

function [angles,wavelengths,ares] = LoadAres(path, label, index)

angles_dat = readtable(strcat(path, '/', label, ' ARES (', index, ')/', label, ' Angles.dat'),'ReadVariableNames',false);
waves_dat = readtable(strcat(path, '/', label, ' ARES (', index, ')/', label, ' Wavelengths.dat'),'ReadVariableNames',false);
ares_dat = readtable(strcat(path, '/', label, ' ARES (', index, ')/', label, ' ARES Matrix.dat'),'ReadVariableNames',false);

angles = table2array(angles_dat);
wavelengths = table2array(waves_dat);
ares = table2array(ares_dat);

AresPlot(angles, wavelengths, ares, 11, label);
