# Supplementary material for: Emergence and control of photonic band structure in stacked OLED microcavities
Source: Nat Commun. 2021 Oct 20;12:6111. doi: 10.1038/s41467-021-26440-3 (PMC8528838; doi:10.1038/s41467-021-26440-3)
Supplement: Supplementary file 4 — Supplementary Data 1 [file 41467_2021_26440_MOESM4_ESM.zip › OLED Simulation v2-1/OLED Simulation/SurfPlot.m]

function SurfPlot(angles, wavelengths, Z, label, lim)

fig = figure();
if (numel(angles) > 250 || numel(wavelengths) > 250)
    surf(angles,wavelengths,Z,'LineStyle','none');
else
    surf(angles,wavelengths,Z);
end

if numel(label) > 1
    title([label(1); label(2); label(3); strjoin(label(4:end), ', ')], 'Interpreter', 'none');
else
    title(label);
end
xlabel('Angle'); ylabel('Wavelength (nm)'); ylim(lim);
view(2);
