# Supplementary material for: Emergence and control of photonic band structure in stacked OLED microcavities
Source: Nat Commun. 2021 Oct 20;12:6111. doi: 10.1038/s41467-021-26440-3 (PMC8528838; doi:10.1038/s41467-021-26440-3)
Supplement: Supplementary file 4 — Supplementary Data 1 [file 41467_2021_26440_MOESM4_ESM.zip › OLED Simulation v2-1/OLED Simulation/OLED_Fields.asv]

%%% Version: 1.2 %%%

field_wavelengths = 570;
field_angles = 1;
field_pol = 'sp';   % chooses polarization to calculate
field_pos = 'all';  % chooses dipole layers to calculate
field_res = 10;     % points per nanometer
dipole_sum = true;

wave_index = find(ismember(wavelengths, field_wavelengths));
% angle_index = find(ismember(angles_d,field_angles));
angle_index = field_angles;

if strcmp(field_pos, 'all')
    dipole_index = layer_data.dipole_layers;
end
if numel(wave_index) > 1
    step_size = wave_index(2) - wave_index(1);
else
    step_size = 1;
end
x_tot = sum(layer_data.thickness*10^9);
x_array = 0:(1/field_res):x_tot;
t_sum = cumsum(layer_data.thickness*10^9);
x_sum = cumsum(x_array);

W = numel(wave_index);
A = numel(angle_index);
D = numel(dipole_index);
X = numel(x_array);
L = numel(layers);
K = numel(dipole_pos_array);

Es = zeros(D,X,K*~dipole_sum + dipole_sum,A,W);
Ep = zeros(D,X,K*~dipole_sum + dipole_sum,A,W);

for d = 1:D
    dipole_layer = dipole_layers(d);
    dipole_pos_array = LoadDipoleArray(dipole_option, dipole_res, dipole_position, thickness(dipole_layer), dipole_range,exciton_alt(d));

    exciton_prob = exp(-(exciton_option == 2)*abs(dipole_pos_array - exciton_int(d)*thickness(dipole_layer))/(exciton_length*10^-9));
    
    for w_ind = 1:W
        w = wave_index(w_ind);
        
        for a_ind = 1:A
            a = angle_index(a_ind);
            
            Es_x = zeros(2,X,K); Es_xR = Es_x;
            Ep_x = zeros(2,X,K); Ep_xR = Ep_x;
            
            %Calculate propagation matrix to dipole layer from left
            Ss_L = [1 0; 0 1];
            Sp_L = [1 0; 0 1];
            for l = dipole_layer-1:-1:2
                Ss_L = Ms_mat(q(a,w,l-1),q(a,w,l), z(a,w,l-1),z(a,w,l))*D_mat(k_z(a,w,l), thickness(l))*Ss_L;
                Sp_L = Mp_mat(n(l-1,w),n(l,w),q(a,w,l-1),q(a,w,l), z(a,w,l-1),z(a,w,l))*D_mat(k_z(a,w,l), thickness(l))*Sp_L;
            end
            
            % Calculate propagation matrix to dipole layer from right
            Ss_R = [1 0;0 1];
            Sp_R = [1 0;0 1];
            for l = L-1:-1:dipole_layer+1
                Ss_R = D_mat(k_z(a,w,l), thickness(l))*Ms_mat(q(a,w,l),q(a,w,l+1), z(a,w,l),z(a,w,l+1))*Ss_R;
                Sp_R = D_mat(k_z(a,w,l), thickness(l))*Mp_mat(n(l,w),n(l+1,w),q(a,w,l),q(a,w,l+1), z(a,w,l),z(a,w,l+1))*Sp_R;
            end

            %Transmission into source layer
            Ss_R = Ms_mat(q(a,w,dipole_layer), q(a,w,dipole_layer+1), z(a,w,dipole_layer),z(a,w,dipole_layer+1))*Ss_R;
            Ss_L = Ss_L*Ms_mat(q(a,w,dipole_layer-1), q(a,w,dipole_layer), z(a,w,dipole_layer-1),z(a,w,dipole_layer));
            Sp_R = Mp_mat(n(dipole_layer,w),n(dipole_layer+1,w),q(a,w,dipole_layer), q(a,w,dipole_layer+1), z(a,w,dipole_layer),z(a,w,dipole_layer+1))*Sp_R;
            Sp_L = Sp_L*Mp_mat(n(dipole_layer-1,w),n(dipole_layer,w), q(a,w,dipole_layer-1), q(a,w,dipole_layer), z(a,w,dipole_layer-1),z(a,w,dipole_layer));

            % Propagation to source layers
            D_AR(:) = exciton_prob'.*exp(-1i*k_z(a,w,dipole_layer)*(thickness(dipole_layer)-dipole_pos_array')*10^9);
            D_AL(:) = exciton_prob'.*exp(-1i*k_z(a,w,dipole_layer)*dipole_pos_array'*10^9);
            
            Ss_bar = zeros(numel(dipole_pos_array),1);
            Sp_bar = zeros(numel(dipole_pos_array),1);
            
            for k = 1:K
                % Solve transfer matrices and fields for distributed source layers
                Ss_AR(:,:,k) = [D_AR(k) 0; 0 1/D_AR(k)]*Ss_R;
                Ss_AL(:,:,k) = inv(Ss_L*[D_AL(k) 0; 0 1/D_AL(k)]);
                Sp_AR(:,:,k) = [D_AR(k) 0; 0 1/D_AR(k)]*Sp_R;
                Sp_AL(:,:,k) = inv(Sp_L*[D_AL(k) 0; 0 1/D_AL(k)]);

                Ss_bar(k) = 1/(Ss_AR(1,1,k)*Ss_AL(2,2,k) - Ss_AR(2,1,k)*Ss_AL(1,2,k));
                Sp_bar(k) = 1/(Sp_AR(1,1,k)*Sp_AL(2,2,k) - Sp_AR(2,1,k)*Sp_AL(1,2,k));

                Es_R(k) = sum(Ss_bar(k)*[Ss_AL(2,2,k) Ss_AL(1,2,k); 0 0]*As_h(:,a,w)) + sum(Ss_bar(k)*[Ss_AL(2,2,k) Ss_AL(1,2,k); 0 0]*As_v(:,a,w));
                Ep_R(k) = sum(Sp_bar(k)*[Sp_AL(2,2,k) Sp_AL(1,2,k); 0 0]*Ap_h(:,a,w)) + sum(Sp_bar(k)*[Sp_AL(2,2,k) Sp_AL(1,2,k); 0 0]*Ap_v(:,a,w));

                Es_L(k) = sum(Ss_bar(k)*[Ss_AR(2,1,k) 0; 0 Ss_AR(1,1,k)]*As_h(:,a,w)) + sum(Ss_bar(k)*[Ss_AR(2,1,k) 0; 0 Ss_AR(1,1,k)]*As_v(:,a,w));
                Ep_L(k) = sum(Sp_bar(k)*[Sp_AR(2,1,k) 0; 0 Sp_AR(1,1,k)]*Ap_h(:,a,w)) + sum(Sp_bar(k)*[Sp_AR(2,1,k) 0; 0 Sp_AR(1,1,k)]*Ap_v(:,a,w));
                
                Es_AkR(:,k) = Ss_AR(:,:,k)*[Es_R(k); 0];
                Ep_AkR(:,k) = Sp_AR(:,:,k)*[Ep_R(k); 0];
                Es_AkL(:,k) = Ss_AL(:,:,k)*[0; Es_L(k)];
                Ep_AkL(:,k) = Sp_AL(:,:,k)*[0; Ep_L(k)];
            end

            % Calculate RHS fields
            Ss_R = Ms_mat(q(a,w,L-1),q(a,w,L),z(a,w,L-1),z(a,w,L));
            Sp_R = Mp_mat(n(L-1,w),n(L,w),q(a,w,L-1),q(a,w,L),z(a,w,L-1),z(a,w,L));
            for l = L-1:-1:dipole_layer
                for k = 1:K
                    layer_x_ind = find(x_array > t_sum(l-1) + (l==dipole_layer)*(dipole_pos_array(k)*10^9) & x_array <= t_sum(l));
                    layer_x = x_array(layer_x_ind);
            
                    Dx = [exp(1i*k_z(a,w,l)*(layer_x - t_sum(l))); exp(-1i*k_z(a,w,l)*(layer_x - t_sum(l)))];
                    Es_x(:,layer_x_ind,k) = Dx.*(Ss_R*[Es_R(k); 0]);
                    Ep_x(:,layer_x_ind,k) = Dx.*(Sp_R*[Ep_R(k); 0]);
                end
                
                Ss_R = Ms_mat(q(a,w,l-1),q(a,w,l),z(a,w,l-1),z(a,w,l))*D_mat(k_z(a,w,l), thickness(l))*Ss_R;
                Sp_R = Mp_mat(n(l-1,w),n(l,w),q(a,w,l-1),q(a,w,l),z(a,w,l-1),z(a,w,l))*D_mat(k_z(a,w,l), thickness(l))*Sp_R;
            end
            
            % Calculate LHS fields
            Ss_L = Ms_mat(q(a,w,2),q(a,w,1),z(a,w,2),z(a,w,1));
            Sp_L = Mp_mat(n(2,w),n(1,w),q(a,w,2),q(a,w,1),z(a,w,2),z(a,w,1));
            for l = 2:dipole_layer
                for k = 1:K
                    layer_x_ind = find(x_array > t_sum(l-1) & x_array <= t_sum(l) - (l == dipole_layer)*(t-dipole_pos_array(k)*10^9));
                    layer_x = x_array(layer_x_ind);
                    
                    Dx = [exp(1i*k_z(a,w,l)*(layer_x - t_sum(l-1))); exp(-1i*k_z(a,w,l)*(layer_x - t_sum(l-1)))];
                    Es_x(:,layer_x_ind,k) = Dx.*(Ss_L*[0; Es_L(k)]);
                    Ep_x(:,layer_x_ind,k) = Dx.*(Sp_L*[0; Ep_L(k)]);
                end
                
                Ss_L = Ms_mat(q(a,w,l+1),q(a,w,l),z(a,w,l+1),z(a,w,l))*(D_mat(k_z(a,w,l), -thickness(l))*Ss_L);
                Sp_L = Mp_mat(n(l+1,w),n(l,w),q(a,w,l+1),q(a,w,l),z(a,w,l+1),z(a,w,l))*(D_mat(k_z(a,w,l), -thickness(l))*Sp_L);
            end
            
            if dipole_sum
                Es(d,:,:,a_ind,w_ind) = sum(sum(Es_x,1),3);
                Ep(d,:,:,a_ind,w_ind) = sum(sum(Ep_x,1),3);
            else
                Es(d,:,:,a_ind,w_ind) = sum(Es_x);
                Ep(d,:,:,a_ind,w_ind) = sum(Ep_x);
            end
        end
    end
end

for d = 1:D
    FieldPlot(x_array, [Es; Ep], ["imag", "s"], layers, t_sum, wavelengths(wave_index), dipole_layers, d, dipole_sum)
    %FieldPlot(x_array, [Es; Ep], ["power", "p"], layers, t_sum, wavelengths(wave_index), [dipole_layers d], dipole_sum)
end


% Helper Functions

function [M,r,t] = Ms_mat(q1,q2,z1,z2)
a=exp(-2*z1^2); % Incoherent scattering coefficients
b=exp(-0.5*(z2-z1)^2);

r=a*(q1-q2)/(q1+q2);
t=2*b*q1/(q1+q2);
M = [1 r; r 1]/t;
end


function [M,r,t] = Mp_mat(n1,n2,q1,q2,z1,z2)
a=exp(-2*z1^2); % Incoherent scattering coefficients
b=exp(-0.5*(z2-z1)^2);

r=a*(n1^2*q2-n2^2*q1)/(n1^2*q2+n2^2*q1);
t=2*b*n1*n2*q1/(n2^2*q1+n1^2*q2);
M = [1 r; r 1]/t;
end


function D = D_mat(k_z,d)
d = d*10^9; %Convert to nm
D = [exp(-1i*k_z*d) 0; 0 exp(1i*k_z*d)];
end

function dipole_array = LoadDipoleArray(option, res, pos, thickness, range, alt)

if option == 1
    if max(pos) > 1
        throw(MException('ParseError:DipoleOption', 'Dipole layer positions must be between 0 and 1.'))
    else
        dipole_array = abs(pos - alt)*thickness;
    end
else
    if option == 2
        if min(range) < 0 || max(range) > 1
            throw(MException('ParseError:DipoleRange','Please input a valid dipole range'))
        else
            dipole_array = thickness*range(1):thickness*(range(2) - range(1))/(res-1):thickness*range(2);
            if alt
                dipole_array = thickness - dipole_array;
            end
        end
    else
        throw(MException('ParseError:DipoleOption','Please select a valid dipole option'))
    end
end

end
