# Supplementary material for: Emergence and control of photonic band structure in stacked OLED microcavities
Source: Nat Commun. 2021 Oct 20;12:6111. doi: 10.1038/s41467-021-26440-3 (PMC8528838; doi:10.1038/s41467-021-26440-3)
Supplement: Supplementary file 4 — Supplementary Data 1 [file 41467_2021_26440_MOESM4_ESM.zip › OLED Simulation v2-1/OLED Simulation/FieldPlot.m]

function FieldPlot(x_array, E, option, layers, t_sum, waves, dipoles, dipole_index, dipole_sum)

D = numel(dipoles);

switch option(2)
    case 's'
        Ex = E(1:D,:,:,:,:);
    case 'p'
        Ex = E(D+1:end,:,:,:,:);
end

Ex = Ex(dipole_index,:,:,:,:);

L = numel(layers);
W = numel(waves);
K = size(Ex, 3)*(dipole_sum~=1) + dipole_sum;

colors = ["aca49f", "f8b584", "a1d3d5", "b4d179"];
labels = [];
title_label = "Electric Field Profile";

switch option(1)
    case 'abs'
        m = min(min(abs(imag(permute(Ex(1,:,1,:), [2 4 1 3]))).^2))*1.5;
        M = max(max(abs(imag(permute(Ex(1,:,1,:), [2 4 1 3]))).^2))*1.5;
        title_label = strjoin([title_label(1) ": Absolute Value"]);
    case 'power'
        m = min(min(abs(permute(Ex(1,:,1,:).^2, [2 4 1 3]))))*1.5;
        M = max(max(abs(permute(Ex(1,:,1,:).^2, [2 4 1 3]))))*1.5;
        title_label = strjoin([title_label(1) ": Norm"]);
    case 'real'
        m = min(min(real(permute(Ex(1,:,1,:), [2 4 1 3]))))*1.5;
        M = max(max(real(permute(Ex(1,:,1,:), [2 4 1 3]))))*1.5;
        title_label = strjoin([title_label(1) ": Real Component"]);
    case 'imag'
        m = min(min(imag(permute(Ex(1,:,1,:), [2 4 1 3]))))*1.5;
        M = max(max(imag(permute(Ex(1,:,1,:), [2 4 1 3]))))*1.5;
        title_label = strjoin([title_label(1) ": Imaginary Component"]);
end
m = abs(m);
M = abs(M);
title_label = [title_label; strcat(option(2), " Polarization")];

figure();
hold on

for l=2:L-1
    if any(strcmp(layers(l).label, ["Silver" ,"Ag", "Aluminum", "Al"]))
        color = sscanf(colors(1),'%2x%2x%2x',[1 3])/255;
    else
        if layers(l).dipole
            if l == dipoles(dipole_index)
                color = sscanf(colors(4),'%2x%2x%2x',[1 3])/255;
            else
                color = sscanf(colors(3),'%2x%2x%2x',[1 3])/255;
            end
        else
            color = sscanf(colors(2),'%2x%2x%2x',[1 3])/255;
        end
    end
    area([t_sum(l-1) t_sum(l)],[M M], -m, 'FaceColor', color);
end 

for l = 2:L-1
    text((t_sum(l)+t_sum(l-1))/2,-m,layers(l).label,'HorizontalAlignment','center','VerticalAlignment','bottom')
end

p=[];
for k = 1:K
    for w = 1:W
        switch option(1)
            case 'abs'
                p = [p, plot(x_array, abs(imag(Ex(1,:,k,1,w))).^2,'linewidth', 2)];
            case 'power'
                p = [p, plot(x_array, abs(Ex(1,:,k,1,w)).^2,'linewidth', 2)];
            case 'real'
                p = [p, plot(x_array, real(Ex(1,:,k,1,w)),'linewidth', 2)];
            case 'imag'
                p = [p, plot(x_array, imag(Ex(1,:,k,1,w)),'linewidth', 2)];
        end
    end
end
axis('tight');
title(title_label);
legend(p, string(waves + " nm"), 'Location', 'northwest');
hold off
