# Supplementary material for: Emergence and control of photonic band structure in stacked OLED microcavities
Source: Nat Commun. 2021 Oct 20;12:6111. doi: 10.1038/s41467-021-26440-3 (PMC8528838; doi:10.1038/s41467-021-26440-3)
Supplement: Supplementary file 4 — Supplementary Data 1 [file 41467_2021_26440_MOESM4_ESM.zip › OLED Simulation v2-1/OLED Simulation/ReadMe.txt]

* Note: not fully updated for Version 2.0!

****************************************
    OLED Emission Simulation Program
****************************************

	---INTRODUCTION---

This program was developed at the University of Vermont in Matthew White's lab for use as a research tool in layered optoelectronics. The primary goal of this program is to predict the external emission profile of organic light emitting diodes (OLEDs), but it is also capable of handling any form of incoherent emission from within a multi-layer material stack. The model is a full implementation of the transfer matrix method incorporating normalized dipole emission source terms, following the work of Benisty et al. [1]. In this formalism, each layer is described by its thickness and its wavelength-dependent complex index of refraction. A transfer matrix is calculated which describes the interaction of a propagating EM wave with each material interface and layer. The transfer matrices for the left and right sides of the stack are then used to calculate the outgoing fields on either side of the device. A summary of the transfer matrix technique may be found in [4], and a thorough treatment in [5,6].

After successfully running the program, 3D plots are produced which depict the external power intensity as a function of wavelength and angle. A large amount of data is calculated, including four sets of raw electic field data, one for each dipole orientation and polarization, the transfer matrices for each angle and wavelength and the normalized power distributions. If multiple source layers are indicated, these data are calculated again for each source layer. The desired information may be found within the output variables.


	---OVERVIEW---

The program, materials data, and auxilary functions are found in the "OLED Simulation" folder. The program consists of four main components: OLED Simulation, OLED StructTool, OLED_Calc and OLED Fields. In the main folder you can find the following files and folders:

****  Primary Functions  ****
OLED_Simulation.m - Main program which sets up the calculation and output
OLED_Calc.m - Calculation script
OLED_StructTool.m - Helper program for constructing a multi-layer device to provide to the simulation
OLED_Fields.m     - Supplementary function which calculates the internal electric fields and visualizes the device

****  Auxilary Functions  ****
ViewStruct.m - Tool to view a structure file, showing the layer labels and thicknesses
Fig2Data.m - Tool to extract data from a Matlab figure
AresPlot.m - Loads and plots an ARES spectrum
IVSweepPlot.m - Loads a series of normal spectra for an IV sweep
PeakFitter.m - Fits a series of Lorentzian peaks to an input spectrum

****  Background Functions  ****
SurfPlot.m - Draws the 3D emission plots
SurfMultiPlot.m - Draws the 3D emission plots for multiple dipole layers
FieldPlot.m - Draws the electric field distribution plots for OLED Fields
lorentzfit.m - Used in PeakFitter

****  Folders  ****
Materials Data - Contains a copy of the index of refraction database provided freely by M. N. Polyanskiy [2], as well as loose materials data text files
Data - Contains program output data
Structures - Contains device structure files


	---GETTING STARTED---

To start simulating emission spectra, open both OLED_Simulation.m and OLED_StructTool.m in Matlab. These two functions provide the core functionality of the OLED Simulation program. The first step is to design the multi-layer device structure you wish to examine. This is done in the OLED StructTool. Here, you can load the optical constants of the materials being used in your structure and specify the location and thickness of each layer. This is then saved into the Structures folder as a Structure file. The Structure file contains all the information required to run an experiment on your device, allowing easy access at any time without having to load fresh materials data. Once you've loaded the materials data, designed your device and saved it, you can load your device into the Simulation program.

In the Simulation program, there are many options to tune your emission profile for a desired application. These include emission spectrum correction, dipole position distribution and excitonic distribution profile corrections, guided mode removal, autosave, experimental variation of structure parameters, as well as angular and wavelength range selection, which are described in more detail below. Select your desired options and hit run. The program will then calculate the emission spectrum at all indicated angles, wavelengths and polarizations, and output one or multiple 3D plots of power intensity.


	---PROCEDURE---

Simulating the emission profile of a device consists of several steps:

1) Load Materials Data	 		in: OLED_StructTool
2) Design Device		 	in: OLED_StructTool
3) Run Struct Tool		 	in: OLED_StructTool
4) Load Structure			in: OLED_Simulation
5) Specify Experiment	 		in: OLED_Simulation
6) Run Simulation			in: OLED_Simulation
7) (Optional) Run Fields Program	in: OLED_Fields


********************************************************
		Step 1 - Load Materials Data
********************************************************

Before creating a device, the program must have access to the optical constants for all the materials being used. Materials data is loaded at the top of the OLED_StructTool script and may be loaded from a file or input manually. The format for entry is:

	Wavelength(nm)|n|k

For example, in the Materials Data folder a text file for Silver might contain:
351.0000	0.26669	1.6194
354.0000	0.25039	1.6761
357.0000	0.23599	1.7308
360.0000	0.2232	1.7838
363.0000	0.21178	1.8352
...

The left-most value is the wavelength in nanometers, followed by the real component of the index of refraction n, and the extinction coefficient k. Each wavelength must have a value for n and k obtained by spectroscopic ellipsometry. Data does not need to match the desired wavelength resolution, but must contain the maximum and minimum wavelengths. The n and k values will be linearly interpolated to interior wavelengths but cannot be extrapolated. Several common materials are already loaded and are generally valid between 400nm and 800nm.


-----------------------------
*** To Add New Materials: ***
-----------------------------

In the OLED Simulation folder there is a subfolder called Materials Data. This subfolder contains the optical constant data for a large variety of materials provided by:

[2] M. N. Polyanskiy, "Refractive index database," https://refractiveindex.info.

This website includes a database visualization that will aid in finding a particular material and dataset. If the material you wish to add is in this database, open the database folder and find the appropriate file. Open the file in Notepad or Notepad ++ and copy the data into a text file. Then load it into the OLED StructTool or BraggTool in Matlab following the format found at the top of StructTool. Generally the load command looks as follows:

ag=load('Materials Data/ag.txt'); ag_nk = [ag(:,1)'; ag(:,2)'; ag(:,3)'];

These commands will load the data from the text file "ag.txt" into a table called "ag", then rearrange the columns into rows in "ag_nk".

Make sure the wavelengths are in nanometers - by default the materials database above is in micrometers. You can convert to nanometers by multiplying the wavelengths by 1000 after the data is loaded into Matlab.

Alternatively, a test material can be added manually to the StructTool. This takes advantage of the interpolation of the optical constants. For instance, the constants for air are 1 and 0 for n and k. Thus air can be loaded as:

air_nk = [100 2000; 1 1; 0 0];

The entries in the first row are the wavelengths, 100nm and 2000nm respectively. The second row contains the n values of 1, and the third row contains the k values of zero. If we are calculating an emission spectrum between 400 and 800nm, the program will interpolate between 100 and 2000 to find the values at the wavelengths between 400 and 800nm (which will be 1 and 0).

Another example: Lossy Organic

organic_lossy = [100 1000 2000; 1.4 1.5 1.6; 0.1 0.5 0.1];

This will produce a layer with an index of refraction between 1.4 and 1.6, and extinction coefficient between 0.1 and 0.5, linearly interpolated to the desired wavelengths.


********************************************************
		Step 2 - Design Stack
********************************************************

Once all the materials are loaded in the StructTool, scroll down to find the "Structure File Template" section. Structure files in the simulation program are structs with entries for each layer. Each Layer entry consists of the following data:

Index
Label
NK - Optical constant data for the material
Thickness - Thickness of the layer in Angstroms
Dipole - Flag for active source layers
Roughness - (Optional) Input surface roughness in nm

The layer index indicates the order of the layers. Index 1 is the substrate and the highest index layer is the observer medium (generally air). The thickness for the substrate and the observer medium is ZERO unless the field at some depth in the substrate or air is desired. In the calculation program, the substrate is taken to be the left side of the stack with the right side of the device being the outcoupling direction. A seven layer stack on silicon, for instance, could be represented as:

	Si    |Al|LiF|NPB|AlQ3|BPhen|MoOx|Ag|    Air

and in the Struct Tool this would be input as:

index = 1; 					% Substrate layer
layers(index).label = 'Silicon';
layers(index).nk = si_nk;
layers(index).thickness = 0;

index = index + 1;
layers(index).label = 'Al';
layers(index).nk = ag_nk;
layers(index).thickness = 1000e-10;

index = index + 1;
layers(index).label = 'LiF';
layers(index).nk = lif_nk;
layers(index).thickness = 10e-10;

index = index + 1;
layers(index).label = 'BPhen';
layers(index).nk = bphen_nk;
layers(index).thickness = 500e-10;
layers(index).roughness = 50e-10; <-----------  % Set a roughness value (Optional)

index = index + 1;
layers(index).label = 'AlQ3 - Active';
layers(index).nk = alq3_nk;
layers(index).thickness = 260e-10;
layers(index).dipole = true;  <---------------	% Here is the source layer

index = index + 1;
layers(index).label = 'NPB';
layers(index).nk = npb_nk;
layers(index).thickness = 500e-10;

index = index + 1;
layers(index).label = 'MoOx';
layers(index).nk = moox_nk;
layers(index).thickness = 10e-10;

index = index + 1;
layers(index).label = 'Ag';
layers(index).nk = ag_nk;
layers(index).thickness = 300e-10;

index = index + 1; 				% Outcouple layer
layers(index).label = 'Air';
layers(index).nk = air;
layers(index).thickness = 0;

As can be seen, the layers of the device have thicknesses of 0|100|1|50|26|50|1|30|0 (nm), for a total thickness of 258 nm. Each layer has optical constant data provided, and at least one source layer is indicated. All thicknesses must be in meters, and for best performance the substrate and outcoupling layers should have values of zero. 

-------------------
***  Roughness  ***
-------------------

If the RMS surface roughness is known for any material, it may be included when creating the layer. The program implements linear incoherent interfacial scattering as described in [5] and [6]. If the roughness is not known, or not desired, simply omit it from the layer definition and the program will treat it as zero. Roughness is utilized at the upper interface of a layer and on the lower interface of the material above. Thus, a material with high roughness will still have zero roughness at its bottom surface if the layer below is smooth, but will have a rough top surface.

Example:

***************************
Material  |  Roughness

Silicon	| 0 nm
Silver	| 5 nm
NPB	| 0 nm
Air	| 0 nm

***************************
Interface  |  Roughness

Si/Ag	| 0 nm
Ag/Si	| 0 nm  <-- The lower interface of the silver will have zero roughness despite having high nominal roughness

Ag/NPB	| 5 nm
NPB/Ag	| 5 nm  <-- The lower interface of the NPB will have the same roughness as the underlying silver despite having zero nominal roughness

NPB/Air	| 0 nm
Air/NPB	| 0 nm

***************************

-------------------------
***  File Management  ***
-------------------------

Once the structure is set up, the save path and structure name must be input. The filename is the name that will appear in your simulation plots as well as in your save folder, so a descriptive name is recommended. Make sure to include appropriate forward slashes for subfolders!

Example:

filename = '124nm_OLED';
folder = 'Structures/OLED Devices/';

This will save a file called "124nm_OLED" into the "OLED Devices" subfolder of the "Structures" folder


********************************************************
		Step 3 - Run StructTool
********************************************************


Below the Structure File Template, input the structure name in the Save Path section and the save folder. Double-check that the structure is ready.

	MAKE SURE THE FILENAME AND SAVEPATH ARE CORRECT - Matlab will overwrite an existing file with no notification.

Now run the StructTool.

The program will compile all the data for your device and save it for later use as a Matlab structure file. These can be found in the Structures folder (or whatever folder you indicated).


********************************************************
		Step 4 - Load Structure
********************************************************

Switch to the OLED_Simulation function in Matlab. The OLED Simulation program consists of four main sections:

1) Experimental Parameters
2) Calculation Loops
3) Plotting and Output
4) Helper Functions

Generally, all experiments can be designed in the Experimental Parameters section by choosing options and specifying calculation ranges. There is no need to make any changes in the calculation loop. The third section, Plotting and Output, is where the data is put into plots and may be adjusted depending on the applications.

The first step is to load the device structure that will be analyzed. At the top of the Experimental Parameters section are three options labelled "structure", "folder" and "savepath".
 
Input the filename of the structure into "structure".
Input the folder name into "folder".
Input the desired output path into "savepath".

The Structure and Folder should match where you saved your structure file from the StructTool.

----------------

Example:

The 7-layer structure above was saved as "Structures/OLED Devices/126nm_OLED.m"

To load this file, omit the ".m" and concluding forward slash "/":

structure = "126nm_OLED";		<--- No ".m"
folder = "Structures/OLED Devices";	<--- No final "/"
savepath = "Data/OLED Devices";		<--- No final "/"


********************************************************
********************************************************
	Step 5 - Specify Experiment
********************************************************
********************************************************

Once the structure file is input, the other experimental parameters need to be specified. There are several categories of options.

1) Experimental Range - Wavelengths, Angles and Resolution
2) Dipole Distribution
3) Exciton Distribution
4) Emission Correction

5) Field Calculation Options	(Optional)
6) Auto Experiment		(Optional)
7) Guided Mode Correction	(Optional)


*******************************
(1) --- Experimental Ranges ---
*******************************

The most important options are the experimental ranges. These are found below the structure loading options under "wavelengths" and "angles". Adjust the end-points and resolution in the series to control what values to calculate. For example:

wavelengths = 400:10:700;
angles = 0:0.01:pi;

This will calculate the external field for wavelengths between 400nm and 700nm in increments of 10nm, and angles between 0 and 90 degrees in increments of 0.01 radians. High resolution data can generally be obtained at 1nm or smaller resolution, while 10nm substantially reduces the calculation time. 5nm is a good middle ground for calculation time vs. resolution. For very large structures, consider reducing the range to only what is necessary for your experiment.


*******************************
(2) --- Dipole Distribution ---
*******************************

The next set of options concern the distribution of the dipoles in the source layers. The transfer matrix method simulates emission from a source plane located at a specific location within the device. The program has the ability to add the contributions of multiple source planes to the external field and thereby allows an approximation of the light emission from a finite-thickness source layer rather than a single infintismally thin source plane. Generally, considering the contributions from several dipole planes improves the reliability of the results, with the downside of added computational cost. For a typical experiment, simulating one dipole plane per nanometer is a good rule of thumb, but in some cases emission is strongly localized and may be approximated by a single layer.

The dipole options section should look like this:

dipole_option = 2; 		% Option 1: Single | Option 2: Distributed
dipole_position = 1; 		% Specify positions for Option 1. Must be between 0 and 1. Can handle arrays of positions.
dipole_res = 10; 		% Number of dipole positions to calculate for Option 2
dipole_range = [0 1]; 		% Range to distribute dipoles. Must be between 0 and 1
dipole_ratio = 'iso'; 		% Proportion of horizontal to vertical dipoles. Input 'iso' for unbiased distribution
source_override = false; 	% Manual input of source terms

"dipole_option" determines whether to use an evenly distributed array of dipoles (mode 2) or a set of user-selected locations (mode 1), while the other options specify the distribution profile.


----------------
***  Mode 1  ***
----------------

User-specified dipole position(s). If this mode is selected, "dipole_res" and "dipole_range" have no effect.


Choose option 1 to calculate a single dipole source plane located at the specified position in the source layer, or several dipoles located at specified positions. The positions are calculated by fractions, so 0.5 will be in the middle of the source layer while 0.25 will be located at 1/4 of the thickness. The fractions run from 0 to 1, where 0 represents the substrate side of the layer and 1 represents the outcoupling direction. An array of values may be input to calculate multiple positions.


----------------
***  Mode 2  ***
----------------

Evenly distributed source planes. If this mode is selected, "dipole_position" has no effect.


Generally this is the best option. This calculates the external field for an array of source planes distributed at evenly spaced positions within the range specified in the source layer. The field may be calculated for any resolution of dipoles. Selecting a resolution of 10 will evenly distribute ten layers within the specified range. If 

The "dipole_range" option controls the limits of where the dipoles will be distributed. Inputting [0 1] will distribute dipoles across the entire layer. Inputting [0.5 1] will only distribute dipoles between the middle and top of the source layer.

Example:

*********
dipole_option = 2; % Option 1: Single | Option 2: Distributed
dipole_res = 4;
dipole_range = [0 0.75]; 

This will distribute 4 dipoles within the first 3/4 of the source layer. Thus the source planes will be located at 0, 0.25, 0.5 and 0.75.

*********

----------------------
***  Dipole Ratio  ***
----------------------

This option will affect the ratio of horizontal to vertical dipoles. Unless there is anisotropy in the emission profile, this should be set to "isotropic" or "iso". An isotropic distribution corresponds to a 2:1 ratio of horizontal to vertical dipoles due to the decomposition of randomly oriented dipoles into their components. 

If there is a preferred dipole orientation, you can set the ratio manually as: [h v], where h is the relative amount of horizontal dipoles and v is the relative amount of vertical dipoles. 

Examples:

dipole_ratio = [10 1] <--- This will simulate 10 times as many horizontal as vertial dipoles, expressed as a simple multiplicative factor on the final field emission strengths.

dipole_ratio = [2 5] <--- This will simulate a slightly skewed distribution towards vertical dipoles.

dipole_ratio = [2 1] <--- This is an isotropic distribution.

dipole_ratio = [1 0] <--- This will eliminate all vertical dipole contributions.

-------------------------
***  Source Override  ***
-------------------------

This is an advanced troubleshooting/experimental tool that allows for manual input of an angular emission profile.

By default, the program uses solutions for the emission profile of physical dipoles oriented either horizontal or vertically provided by Benisty [1]. Horizontal dipoles have an emission maximum at zero degrees, dropping off with the cosine of the angle. Vertical dipoles have a maximum emission at 90 degrees, but due to outcoupling efficiency considerations this corresponds to a real maximum around 50-60 degrees. More exotic emitters may not exhibit the same distribution profiles as a physical dipole and will require manual override.

The horizontal and vertical dipoles also have different polarization distributions. Vertically oriented dipoles emit purely p-polarized light and horizontal dipoles emit both s and p-polarized light, which have different angular distributions.

Turning on source override will allow for manual adjustment of all of these parameters in the calculation loop. Make sure to include all four components, even if they're zero.

	*** Default source terms ***
	***    DO NOT CHANGE!    ***

        Horizontal s-polarization --->	As_h(:,a,w) = [sqrt(3/(16*pi)); -sqrt(3/(16*pi))]*emission_prob(w);
        Horizontal p-polarization --->	Ap_h(:,a,w) = [sqrt(3/(16*pi))*k_z(a,w,dipole_layer)/k1; -sqrt(3/(16*pi))*k_z(a,w,dipole_layer)/k1] * emission_prob(w);
        Vertical s-polarization --->	As_v(:,a,w) = [0; 0]*emission_prob(w);
        Vertical p-polarization --->	Ap_v(:,a,w) = [sqrt(3/(8*pi))*k_para/k1; sqrt(3/(8*pi))*k_para/k1]*emission_prob(w);
        
	*** User-input source terms ***

        if source_override
            As_h(:,a,w) = [sqrt(3/(16*pi)); -sqrt(3/(16*pi))]*emission_prob(w);
            Ap_h(:,a,w) = [sqrt(3/(16*pi))*k_z(a,w,dipole_layer)/k1; -sqrt(3/(16*pi))*k_z(a,w,dipole_layer)/k1] * emission_prob(w);
            As_v(:,a,w) = [sqrt(3/(8*pi))*k_para/k1; sqrt(3/(8*pi))*k_para/k1]*emission_prob(w);
            Ap_v(:,a,w) = [sqrt(3/(8*pi))*k_para/k1; sqrt(3/(8*pi))*k_para/k1]*emission_prob(w);
        end


***************************
(3) --- Exciton Options ---
***************************


The output from the individual source planes defined by the dipole distribution can be adjusted by specifying an exciton diffusion length. This will weight the dipole source planes by the distance from an indicated source layer interface. For AlQ3, for instance, the mobility mismatch between holes and electrons results in most emission occurring near the hole-injection interface. One study found an exciton diffusion length of 12nm [3] into the Alq3, and our group has found diffusion lengths closer to 3nm. This means that source planes at the electron-injection interface should exhibit virtually no emission for source layer thicknesses greater than 10-15 nm. This can be accomplished by specifying the excitonic distribution profile.

exciton_option = 2; 	% Option 1: Uniform | Option 2: Exponential
exciton_int = 1; 	% Option 0: Lower interface | Option 1: Upper interface
exciton_length = 3; 	% Characteristic diffusion length in nm
exciton_alt = true; 	% Alternates interface side for each dipole

The first value, "exciton_option", toggles this correction. A uniform distribution (option 1) has no weighting for position within the layer. Option 2 turns on the correction and applies an exponential decay profile to the dipole array, which is unity at the interface indicated by "exciton_int" and decays towards the opposite interface. If the dipole positions are far outside of the exciton range, a warning will be displayed due to the resulting singularities of inverting a zero matrix (since the dipole strength will be zero). Generally, if the thickness of the source layer is greater than several multiples of the diffusion length, reduce the dipole distribution range to avoid singularities.

----------------------------
***  Exciton Interfaces  ***
----------------------------

"exciton_int" indicates whether excitons are generated at the upper or lower interface in the source layers, where upper refers to the outcoupling direction and lower is in the direction of the substrate. If multiple source layers are present, the value of exciton_int will specify **BOTTOM-MOST** source layer, i.e. the source layer closest to the substrate. Subsequent dipole layers will either have the same orientation or alternating orientation, depending on whether "exciton_alt" is set to true. 

Alternatively, an array of values can be input for exciton_int, e.g. [1 1 0], where a 1 indicates the upper interface and a zero indicates the lower interface. Each value will be applied to the appropriate dipole layer. This array may be smaller or larger than the number of source layers. If the number of values supplied is greater than the number of source layers, only the first values will be used, the rest will be ignored. If the number of values supplied is smaller than the number of source layers, this indicates a repeating multi-source cell and the pattern will be repeated to match the number of source layers. This allows manual control of the exciton generation interface in a multi-source stack which does not alternate, or which is composed of alternating multi-source cells.

Examples:

****************************
Example 1)

Consider a device comprising 6 source layers. Each layer has excitons generated at the upper interface. This can be modelled by:

--Automatic--
exciton_int = 1;  <-- Bottom-most layer has generation at the TOP interface
exciton_alt = false;  <-- Every layer has the same orientation

** OR **

--Manual--
exciton_int = [1 1 1 1 1 1];

************
Result -- exciton_int = [1 1 1 1 1 1];
************

Both cases will have exciton distributions which are maximum for dipole planes closest to the upper interface.


****************************
Example 2)

Consider a device comprising 6 source layers. The exciton generation interface alternates for sequential devices, with the bottom-most device having generation at the bottom interface. This can be modelled by:

--Automatic--
exciton_int = 0;  <-- Bottom-most layer has generation at the BOTTOM interface
exciton_alt = true;  <-- Layers have generation at alterating interfaces

** OR **

--Manual--
exciton_int = [0 1 0 1 0 1];

************
Result -- exciton_int = [0 1 0 1 0 1];
************


****************************
Example 3)

Consider a device comprising 6 source layers. The stack is built in steps of two, with the first two layers having generation at the bottom, the third and fourth layers having generation at the top, and the fifth and sixth layers having generation at the bottom again.

--Automatic--
exciton_int = [0 0];  <-- Bottom-most layers have generation at the BOTTOM interface
exciton_alt = true;  <-- Repeat the pattern with alternation

** OR **

--Manual--
exciton_int = [0 0 1 1 0 0];

************
Result -- exciton_int = [0 0 1 1 0 0];
************


****************************
Example 4)

Consider a device comprising FIVE source layers. The stack is built in steps of two, with the first two layers having generation at the bottom, the third and fourth layers having generation at the top, and the fifth layer has generation at the bottom again.

--Automatic--
exciton_int = [0 0];  <-- Bottom-most layers have generation at the BOTTOM interface
exciton_alt = true;  <-- Repeat the pattern with alternation

Note that this pattern will be repeated 3 times, giving values for 6 layers even though there are only five.

** OR **

--Manual--
exciton_int = [0 0 1 1 0 0];  <-- Again, this has six values

************
Result -- exciton_int = [0 0 1 1 0];  <-- The extra values are ignored
************


*******************************
(4) --- Emission Correction ---
*******************************


The program also has the ability to weight the emission intensity according to the spontaneous emission spectrum of the emitters. Certain emitters exhibit narrow emission peaks and thus may not emit light at certain wavelengths. To take this into account, a normalized emission spectrum must be provided. The emission spectrum has the format:

	Wavelength(nm)|Normalized Intensity (0-1)

There are 3 options for emission correction:

----------------
***  Mode 1  ***
----------------

No correction.

The program will output the structure modes with no adjustment for emission probability.


----------------
***  Mode 2  ***
----------------

Normal Distribution

The program will adjust the output intensity by applying a normal distribution according to the given emission parameters (mean, std. deviation).

emission_dist_parameters = [mean, std. deviation]; <-- For modes 1 and 3, this has no effect.


----------------
***  Mode 3  ***
----------------

Emission Spectrum Correction

The program will apply a given normalized emission spectrum to the data.

emission_path = 'Materials Data/AlQ3_emission.txt';	<-- Indicate source file for the emission spectrum
emission_adjust = 1*10^-1;	<-- Use to tweak the spectrum

The emission_adjust value is a single value that is added to the provided emission spectrum. Once added to the spectrum, it is re-normalized. This has the effect of amplifying off-resonant emission and can help eliminate values of zero in the provided emission spectrum to allow some emission intensity at those wavelengths. If this value is too large, it will normalize the entire spectrum to 1.


***************************
(5) --- Field Options ---
***************************

*** This functionality has not been implemented yet! ***

The options included here are solely for the internal field distribution profile calculated by the OLED_Fields program.

None of these options will affect the emission calculations. 

Here, you can pre-select the angles and wavelengths to calculate the internal fields. The dipole position and polarization options are currently broken.


*******************************
(6) ----- Auto Experiment -----
*******************************

The auto experiment function by default allows you to alter layer thicknesses and then re-run the emission spectrum. This is useful, for instance, to observe the change in emission as the thickness of a metallic layer is varied from 30nm to 50nm in increments of 1nm without having to create 20 different structure files. This functionality requires some practice to use properly, and is not recommended for general users.

To define an automatic experiment, input the index of the layers to be adjusted in the layer_var array, and the new thicknesses into exp_var in nanometers. Further below in the simulation program is a section labelled "Experimental Loop" and "Define experimental loop here". Define your experiment there!

By default, you will see the following in this section:

if run_exp
    t = exp_ind(b)*10^-9;
    layers(layer_var).thickness = t;
end

This will adjust the thickness of layer indicated by layer_var. A skilled user can alter this to provide different functionality. Altering the thickness of two layers while keeping the total thickness constant can be done by:

if run_exp
    t = (layers(layer_var(1)).thickness + layers(layer_var(2)).thickness)*10^9;
    layers(layer_var(1)).thickness = exp_ind(b)*10^-9;
    layers(layer_var(2)).thickness = (t - exp_ind(b))*10^-9;
end

It is left to the user to make alterations as necessary.

*** Autosave: ***
The autosave flag allows the resulting datasets to be saved automatically. It will save the plots and raw data to the specified folder if activated.


***************************
(7) --- Guided Mode ---
***************************

This option removes strong peaks in the emission pattern. The sensitivity can be adjusted to allow larger or smaller gradients. Avoid using this option.


********************************************************
********************************************************
		Step 6 - Run Simulation
********************************************************
********************************************************

Now that all the parameters are set, run the program. Once it has finished calculating, it will show a power output plot for each source layer!


	--- Plotting and Output ---

After running the simulation, by default the program will output a plot of the overall power intensity, which is a sum of all the components, and a summary plot of each dipole layer contribution (if more than one source layer is present). Information on the different polarizations or dipole orientations may also be of interest. To view this data, go to the Plotting and Output section of the OLED Simulation program. To activate any of the desired plots, simply delete the preceding "%".

-------------
*** Plots ***
-------------

Overall power intensity plot, unnormalized --->			SurfPlot(angles_d,wavelengths,P_sum', ["Power Distribution" label], [autosave filepath(b)]);
Overall power intensity plot, normalized --->			%SurfPlot(angles_d,wavelengths,P_norm', ["Normalized Power Distribution" label], [autosave filepath(b)]);

								if D > 1
Individual source layer power intensity plots --->		    SurfMultiPlot(angles_d,wavelengths,P_tot, ["Power Distribution" label], [autosave filepath(b) "Ptot"]);
Individual source layer horizontal s power plots --->		    %SurfMultiPlot(angles_d,wavelengths,PsR_h, ["Horizontal S Power Distribution" label], [autosave filepath(b) "HS"]);
Individual source layer horizontal p power plots --->		    %SurfMultiPlot(angles_d,wavelengths,PpR_h, ["Horizontal P Power Distribution" label], [autosave filepath(b) "HP"]);
Individual source layer vertical p power plots --->		    %SurfMultiPlot(angles_d,wavelengths,PpR_v, ["Vertical P Power Distribution" label], [autosave filepath(b) "VP"]);
								end

--------------
*** Labels ***
--------------

label = [structure ratio_label dipole_labels(dipole_option) exciton_labels(exciton_option)];

This controls the plot titles. By default it will display:

Power Distribution			<--- This is added to the front of the label when calling the SurfPlot functions above
126nm OLED				<--- This is the structure name
Dipole Ratio (h:v): 5:1			<--- This is the dipole ratio used
Distributed Dipoles, Exciton Dist	<--- Summary of experimental parameters

This may be adjusted as desired but may require tweaks to the SurfPlot and SurfMultiPlot functions.


References

[1] H. Benisty, M. Mayer, R. Stanley, J. Opt. Soc. Am. A, JOSAA 1998, 15, 1192.

[2] M. N. Polyanskiy, "Refractive index database," https://refractiveindex.info.

[3] B. Ruhstaller, T. Beierlein, H. Riel, S. Karg, J. C. Scott, W. Riess, IEEE J. Selected Topics in Quantum Electronics, Vol 9, No. 3, 2003

[4] L.A. Pettersson, L.S. Roman, O. Inganas, J. Appl. Phys., Vol. 86, No. 1, 1 July 1999

[5] C.L. Mitsas, D.I. Siapkas, App. Optics, Vol. 34, No. 10, 1995

[6] C.C. Katsidis, D.I. Siapkas, App. Optics, Vol. 41, No. 19, 2002
