# Supplementary material for: Emergence and control of photonic band structure in stacked OLED microcavities
Source: Nat Commun. 2021 Oct 20;12:6111. doi: 10.1038/s41467-021-26440-3 (PMC8528838; doi:10.1038/s41467-021-26440-3)
Supplement: Supplementary file 4 — Supplementary Data 1 [file 41467_2021_26440_MOESM4_ESM.zip › OLED Simulation v2-1/OLED Simulation/OLED_Simulation.m]

clear
%%% Version: 2.1 %%%

% Main simulation script
% Takes a structure file and calculates the emission pattern
% Create structure files in OLED_StructTool
    
% ----------------------------------------------------------------------- %
% --------------------- Experimental Parameters ------------------------- %
% ----------------------------------------------------------------------- %

structure = '100nm OLED'; % Make sure to use char not string ('' not "")
folder = 'Structures';

wavelengths = 400:5:800;    % Wavelength range in nanometers
angles = 0:0.5:0;         % Angle range in degrees

% ---------------------- %
% --- Dipole Options --- %
% ---------------------- %

dipole.option = 2;          % Option 1: Single | Option 2: Distributed
dipole.position = 0.5;      % Specify positions for Option 1. Must be between 0 and 1. Can handle arrays of positions.
dipole.res = 10;            % Number of dipole positions to calculate for Option 2
dipole.range = [0 1];       % Range to distribute dipoles. Must be between 0 and 1
dipole.ratio = [30 1];      % Proportion of horizontal to vertical dipoles. Input 'iso' for unbiased distribution

% ----------------------- %
% --- Exciton Options --- %
% ----------------------- %

exciton.option = 2;         % Option 1: Uniform | Option 2: Exponential
exciton.int = 1;            % Option 0: Lower interface | Option 1: Upper interface
exciton.length = 3;         % Characteristic diffusion length in nm
exciton.alt = true;         % Alternates interface side for each dipole

% ------------------------ %
% --- Emission Options --- %
% ------------------------ %

emission.option = 1;        % Option 1: None | Option 2: Gaussian | Option 3: Emission
emission.dist_parameters = [510 10]; % [mean, std]
emission.path = 'Materials Data/AlQ3_emission.txt'; % Filepath for emission data
emission.adjust = 0.1*10^-1;  % Use to tweak emission. Adds constant and renormalizes. Input 0 for no adjustment.

% ----------------------------------------------------------------------- %
% ----------------------------------------------------------------------- %
% ----------------------------------------------------------------------- %


% ----------------------------------------------------- %
% -------------------- Calculation -------------------- %
% ----------------------------------------------------- %

% Parse input parameters and run calculation
filepath = ParseInput(folder, structure);
[P_tot, P_sum, P_norm, P_dipole_norm, Ps_h, Ps_v, Pp_h, Pp_v, dipole_ratio, ratio_label, D] = OLED_Calc(structure, filepath, wavelengths, angles, dipole, exciton, emission);

% ----------------------------------------------------- %
% ----------------------------------------------------- %
% ---------------- Plotting and Output ---------------- %
% ----------------------------------------------------- %
% ----------------------------------------------------- %

exciton_labels = ["Uniform Dist", "Exciton Dist"];
emission_labels = ["No Correction", "Normal Distribution", "Emission Normalized"];
dipole_labels = ["Selected Dipoles", "Distributed Dipoles"];

label = [structure ratio_label dipole_labels(dipole.option) exciton_labels(exciton.option)];
label_2 = strjoin(["D" dipole.option " [" dipole.range(1) " " dipole.range(2) "] I" flip(exciton.int(1)) " E" emission.option " X" exciton.option " R" wavelengths(2)-wavelengths(1)], '');

if numel(angles) > 1
    SurfPlot(angles,wavelengths,P_sum', ["Power Distribution" label], [min(wavelengths) max(wavelengths)]);
    figure(); plot(wavelengths,P_norm(:)); xlabel('Wavelengths (nm)'); ylabel('Intensity'); title(strcat(label(1), " Normal Emission"));
    if D > 1
        %SurfPlot(angles,wavelengths,P_dipole_norm', ["Normalized Power Distribution" label], [min(wavelengths) max(wavelengths)]);
        SurfMultiPlot(angles,wavelengths,P_tot, ["Power Distribution" label]);
        %SurfMultiPlot(angles,wavelengths,Ps_h, ["Horizontal S Power Distribution" label], [min(wavelengths) max(wavelengths)]);
        %SurfMultiPlot(angles,wavelengths,Pp_h, ["Horizontal P Power Distribution" label], [min(wavelengths) max(wavelengths)]);
        %SurfMultiPlot(angles,wavelengths,Pp_v, ["Vertical P Power Distribution" label], [min(wavelengths) max(wavelengths)]);
    end
else
    figure(); plot(wavelengths,P_sum(1,:)); xlabel('Wavelengths (nm)'); ylabel('Intensity'); title(strcat(label(1), " Normal Emission"));
    if D > 1
        figure();
        leg = [];
        for d = 1:size(P_dipole_norm,3)
            hold on
            plot(wavelengths,P_dipole_norm(:,:,d)');
            leg = [leg strcat("Position ", string(d))];
            title([label(1); 'Normalized Dipole Contributions'; label_2]);    
            xlabel('Wavelength (nm)'); ylabel('Normalized Intensity');
        end
        leg(1) = strcat(leg(1), " (Top)");
        leg(end) = strcat(leg(end), " (Bottom)");
        legend(leg);
    end
end


% ----------------------------------------------------- %
% ----------------------------------------------------- %
% ----------------- Helper Functions ------------------ %
% ----------------------------------------------------- %
% ----------------------------------------------------- %

function filepath = ParseInput(folder, structure)
if (folder(end) ~= '/'); folder = [folder '/']; end
if length(structure) > 4
    if (structure(end-3:end) ~= '.mat'); structure = [structure '.mat']; end
else
    structure = [structure '.mat'];
end

filepath = [folder structure]; end
