# Supplementary material for: Emergence and control of photonic band structure in stacked OLED microcavities
Source: Nat Commun. 2021 Oct 20;12:6111. doi: 10.1038/s41467-021-26440-3 (PMC8528838; doi:10.1038/s41467-021-26440-3)
Supplement: Supplementary file 4 — Supplementary Data 1 [file 41467_2021_26440_MOESM4_ESM.zip › OLED Simulation v2-1/OLED Simulation/AresPlot.m]

function AresPlot(angles, wavelengths, ares, index, label)

range = wavelengths > 400 & wavelengths < 800;
SurfPlot(angles(index:end), wavelengths(range), ares(range, index:end), label + " ARES", [400 800], "0")

figure();
plot(wavelengths(range),ares(range, index)/max(ares(range, index)));
title(label + " Normal");
ylim([-0.2 1.2]);
xlabel("Wavelength (nm)");
ylabel("Normalized Intensity");
