# Supplementary material for: Emergence and control of photonic band structure in stacked OLED microcavities
Source: Nat Commun. 2021 Oct 20;12:6111. doi: 10.1038/s41467-021-26440-3 (PMC8528838; doi:10.1038/s41467-021-26440-3)
Supplement: Supplementary file 4 — Supplementary Data 1 [file 41467_2021_26440_MOESM4_ESM.zip › OLED Simulation v2-1/OLED Simulation/ViewStruct.m]

function ViewStruct(file, option, layer_option, wavelength)

if ischar(file)
    if numel(file) > 4
        if ~strcmp(file(end-4:end),'.mat')
            file = [file,'.mat'];
        end
    else
        file = [file,'.mat'];
    end
    
    if numel(file) > 11
        if ~strcmp(file(1:11),'Structures/')
            file = ['Structures/',file];
        end
    else
        file = ['Structures/',file];
    end
    
    try
        structure = load(file);
        layers = structure.layers;
    catch
        throw(MException('ParseError:Load','Could not find file'))
    end
else
    layers = file;
end

if option ~= 0
    switch layer_option
        case 'all'
            layer = 1:numel(layers);
        case 'active'
            layer = [];
            for l = 1:numel(layers)
                if layers(l).dipole
                    layer = [layer l];
                end
            end
        otherwise
            layer = layer_option;
    end
end

for l = 1:numel(layers)
    if layers(l).dipole
        label = layers(l).label + " - " + string(layers(l).thickness*10^9) + "nm - Active Dipole Layer";
    else
        label = layers(l).label + " - " + string(layers(l).thickness*10^9) + "nm";
    end
    disp(label)
end
        
if option == 1
    for l = 1:numel(layer)
        n = interp1(layers(layer(l)).nk(1,:),layers(layer(l)).nk(2,:),wavelength) + 1i*interp1(layers(layer(l)).nk(1,:),layers(layer(l)).nk(3,:),wavelength);
        disp("Index of refraction of " + layers(layer(l)).label + " ("+string(layer(l))+")"+ " layer: " + string(n))
    end
end

    
