# Supplementary material for: Emergence and control of photonic band structure in stacked OLED microcavities
Source: Nat Commun. 2021 Oct 20;12:6111. doi: 10.1038/s41467-021-26440-3 (PMC8528838; doi:10.1038/s41467-021-26440-3)
Supplement: Supplementary file 4 — Supplementary Data 1 [file 41467_2021_26440_MOESM4_ESM.zip › OLED Simulation v2-1/OLED Simulation/OLED_StructTool.m]

%%% Version: 2.1 %%%

function OLED_StructTool
clear
% --- Tool for creating structure files --- %
% Creates a struct containing the optical data and layer thicknesses, etc.

% --- Load NK and emission probability data --- %

% Add a line here to add a pre-loaded material
% MAKE SURE TO USE "" NOT ''
% To add a material not listed here, scroll to LoadNK script below

% Currently included:
% Metals: ag agx al au mg
% Organics: bphen nbphen npb alq3 bcp tpd pedot
% Inorganics: lif moox ito
% Others: See below

six_nk = LoadNK("six");
al_nk = LoadNK("al");
agx_nk = LoadNK("agx");
nbphen_nk = LoadNK("nbphen");
npb_nk = LoadNK("npb");
alq3_nk = LoadNK("alq3");
lif_nk = LoadNK("lif");
moox_nk = LoadNK("moox");

% You can also load multiple materials at once in an array.
% nk_array = LoadNK(["npb" "nbphen" "ag" "al"]);

% You'll need to either assign the array values or call directly 
% Examples:
% Assign values here
% npb_nk = nk_array(1); nbphen_nk = nk_array(2);
% OR
% Call directly below
% layers(index).nk = nk_array(1);
% Make sure you call the right index!

% ----------------------------------------------------------------------- %

% --- Structure file template --- %

% To add a layer, copy one of the existing layers and edit
% Make sure to include the 'index = index + 1;' line
% Each layer needs a label, thickness and nk data
% Optionally, you can include a roughness

% Example:
% index = index + 1;
% layers(index).label = 'Al';
% layers(index).nk = al_nk;
% layers(index).thickness = 1000e-10;
% layers(index).roughness = 2e-10;

filename = '100nm OLED';
folder = 'Structures';

index = 1; %Substrate layer
layers(index).label = 'Si';
layers(index).nk = six_nk;
layers(index).thickness = 0;

index = index + 1;
layers(index).label = 'Ag';
layers(index).nk = agx_nk;
layers(index).thickness = 1000e-10;

index = index + 1;
layers(index).label = 'LiF';
layers(index).nk = lif_nk;
layers(index).thickness = 10e-10;

index = index + 1;
layers(index).label = 'AlQ3';
layers(index).nk = alq3_nk;
layers(index).thickness = 300e-10;
layers(index).dipole = true;

index = index + 1;
layers(index).label = 'NPB';
layers(index).nk = npb_nk;
layers(index).thickness = 700e-10;

index = index + 1;
layers(index).label = 'MoOx';
layers(index).nk = moox_nk;
layers(index).thickness = 10e-10;

index = index + 1;
layers(index).label = 'Ag';
layers(index).nk = agx_nk;
layers(index).thickness = 300e-10;
layers(index).roughness = 0e-10;


%Outcouple layer - don't change

index = index + 1;
layers(index).label = 'Air';
layers(index).nk = LoadNK("air");
layers(index).thickness = 0;

%%%%%%%%% End File Template %%%%%%%%%

%%%%%%%%% Save Template %%%%%%%%%

if ~isfield(layers, 'dipole')
    throw(MException('ParseError:Dipole','No dipole layer detected.'))
end

if (folder(end) ~= '/'); folder = [folder '/']; end
save([folder filename '.mat'],'layers');
assignin('base', 'layers', layers)
disp(['Structure saved as ' filename])


%%%%%%%%%%%%%% Helper Functions %%%%%%%%%%%%%%%

function nk = LoadNK(mat_label)

% Load NK and emission probability data %
for i=1:length(mat_label)
    switch mat_label
        % *** Organics *** %
        case 'npb'
            nk(:,:,i) = [200 1900; 1.78 1.78; 0 0];
        case 'bphen'
            nk(:,:,i) = [200 1900; 1.8 1.8; 0 0];
        case 'nbphen'
            nk(:,:,i) = [200 1900; 1.88 1.88; 0 0];
        case 'bcp'
            bcp=load('Materials Data/bcp.txt'); nk(:,:,i) = [bcp(:,1)'; bcp(:,2)'; bcp(:,3)'];
        case 'pedot'
            pedot=load('Materials Data/pedot.txt'); nk(:,:,i) = [pedot(:,1)'; pedot(:,2)'; pedot(:,3)'];
        case 'alq3'
            alq3=dlmread('Materials Data/alq3_literature.dat',',',0,0); nk(:,:,i) = [0.1*alq3(:,1)'; alq3(:,2)'; alq3(:,3)'];
        case 'tpb'
            tpd=load('Materials Data/bcp.txt'); nk(:,:,i) = [tpd(:,1)'; tpd(:,2)'; tpd(:,3)'];

        % *** Metals *** %
        case {'au', 'gold'}
            au=load('Materials Data/au.txt'); nk(:,:,i) = [1000*au(:,1)'; au(:,2)'; au(:,3)'];
        case {'ag', 'silver'}
            ag=load('Materials Data/ag.txt'); nk(:,:,i) = [ag(:,1)'; ag(:,2)'; ag(:,3)'];
        case {'agx', 'silver_extended'}
            agx=load('Materials Data/ag_extended.txt'); nk(:,:,i) = [1000*agx(:,1)'; agx(:,2)'; agx(:,3)'];
        case {'al', 'aluminum'}
            al=load('Materials Data/al.txt'); nk(:,:,i) = [1000*al(:,1)'; al(:,2)'; al(:,3)'];
        case {'mg', 'magnesium'}
            mg=load('Materials Data/mg.txt'); nk(:,:,i) = [mg(:,1)'; mg(:,2)'; mg(:,3)'];

        % *** Inorganics *** %
        case {'ITO', 'ito'} 
            ito = load('Materials Data/ITO.txt'); nk(:,:,i) = [ito(:,1)'; ito(:,2)'; ito(:,3)'];
        case 'lif'
            lif=load('Materials Data/lif.txt'); nk(:,:,i) = [1000*lif(:,1)'; lif(:,2)'; lif(:,2)'*0];
        case 'moox'
            moox=load('Materials Data/moox.txt'); nk(:,:,i) = [1000*moox(:,1)'; moox(:,2)'; moox(:,3)'];
        case {'si', 'silicon'}
            si=load('Materials Data/si.txt'); nk(:,:,i) = [1000*si(:,1)'; si(:,2)'; si(:,3)'];
        case {'six', 'silicon_extended'}
            six=load('Materials Data/si_extended.txt'); nk(:,:,i) = [1000*six(:,1)'; six(:,2)'; six(:,3)'];

        % *** Test Materials *** %
        case 'air'
            nk(:,:,i) = [200 3500; 1 1; 0 0];
        case 'org_high'
            nk(:,:,i) = [200 1920; 2.5 2.5; 0 0];
        case 'org_med'
            nk(:,:,i) = [200 1920; 1.8 1.8; 0 0];
        case 'org_low'
            nk(:,:,i) = [200 1920; 1.5 1.5; 0 0];
        case 'lossy_metal'
            nk(:,:,i) = [200 1920; 0.5 0.5; 20 20];
        case 'glass_lossy'
            nk(:,:,i) = [200 1920; 1.5 1.5; 0.001 0.001];
        case 'glass_lossless'
            nk(:,:,i) = [200 1920; 1.5 1.5; 0 0];
        otherwise
            throw(MException('NKLoadError:NotFound',['NK data not found for ' mat_label '.']))
    end
end
