# Supplementary material for: Emergence and control of photonic band structure in stacked OLED microcavities
Source: Nat Commun. 2021 Oct 20;12:6111. doi: 10.1038/s41467-021-26440-3 (PMC8528838; doi:10.1038/s41467-021-26440-3)
Supplement: Supplementary file 4 — Supplementary Data 1 [file 41467_2021_26440_MOESM4_ESM.zip › OLED Simulation v2-1/OLED Simulation/IVSweepPlot.m]

function [data, norm, waves] = IVSweepPlot(folder, name, label, range, lam_norm)

data = [];
dark = [0 0];

if folder(end) ~= '/'; folder = strcat(folder, '/'); end
if isempty(label); label = name; end

try
    dark = load(strcat(folder, name, ' Dark EL.dat'));
catch
end

for i = range(1):range(2)
    try
        dark = load(strcat(folder, name, string(" " + i), 'V Dark EL.dat'));
    catch
    end
    
    try
        load_data = load(strcat(folder, name, string(" " + i), 'V EL.dat'));
        data(:,i-range(1)+1) = load_data(:,2) - dark(:,2);
    catch
    end
end
waves = load_data(:,1);
index = waves > 400 & waves < 800;

figure();
hold on
if lam_norm ~= 0
    [~,norm_index] = min(abs(lam_norm-waves),[],1);
    for i = 1:size(data,2)
        plot(waves(index),(data(index,i) - min(data(index,i)))/(data(norm_index,i) - min(data(index,i))));
        leg(i) = (i + range(1) - 1) + "V";
    end
else
    for i = 1:size(data,2)
        plot(waves(index),(data(index,i) - min(data(index,i)))/max(data(index,i) - min(data(index,i))));
        leg(i) = (i + range(1) - 1) + "V";
    end
end
hold off
title(label);
ylabel("Normalized Intensity");
xlabel("Wavelength (nm)");
legend(leg);
