# Supplementary material for: Emergence and control of photonic band structure in stacked OLED microcavities
Source: Nat Commun. 2021 Oct 20;12:6111. doi: 10.1038/s41467-021-26440-3 (PMC8528838; doi:10.1038/s41467-021-26440-3)
Supplement: Supplementary file 4 — Supplementary Data 1 [file 41467_2021_26440_MOESM4_ESM.zip › OLED Simulation v2-1/OLED Simulation/Materials Data/AlQ3_emission.txt]

380	7.91000000000000e-05
381	6.63000000000000e-05
382	4.18000000000000e-05
383	5.02000000000000e-05
384	6.43000000000000e-05
385	0.000175630000000000
386	0.000164501000000000
387	0.000196667000000000
388	0.000214205000000000
389	0.000209715000000000
390	0.000213342000000000
391	8.31000000000000e-07
392	1.78000000000000e-05
393	1.00000000000000e-07
394	1.00000000000000e-07
395	1.00000000000000e-07
396	1.00000000000000e-07
397	1.00000000000000e-07
398	1.00000000000000e-07
399	1.00000000000000e-07
400	1.00000000000000e-07
401	1.00000000000000e-07
402	1.00000000000000e-07
403	1.00000000000000e-07
404	1.00000000000000e-07
405	1.00000000000000e-07
406	1.00000000000000e-07
407	1.00000000000000e-07
408	1.00000000000000e-07
409	1.00000000000000e-07
410	1.00000000000000e-07
411	1.00000000000000e-07
412	1.00000000000000e-07
413	1.00000000000000e-07
414	7.14000000000000e-05
415	8.58000000000000e-05
416	6.72000000000000e-05
417	0.000112479000000000
418	0.000149680000000000
419	0.000195077000000000
420	0.000254186000000000
421	0.000362798000000000
422	0.000463229000000000
423	0.000550765000000000
424	0.000637725000000000
425	0.000752282000000000
426	0.000762493000000000
427	0.000936405000000000
428	0.00109257300000000
429	0.00125506800000000
430	0.00147596800000000
431	0.00173718500000000
432	0.00203215000000000
433	0.00235089300000000
434	0.00270985600000000
435	0.00307722400000000
436	0.00350759100000000
437	0.00412455900000000
438	0.00470242500000000
439	0.00534633400000000
440	0.00599377500000000
441	0.00674321200000000
442	0.00756807300000000
443	0.00849043200000000
444	0.00951797700000000
445	0.0106586080000000
446	0.0119988870000000
447	0.0133133590000000
448	0.0147892070000000
449	0.0164180910000000
450	0.0182073620000000
451	0.0201267850000000
452	0.0223177790000000
453	0.0246664110000000
454	0.0272305740000000
455	0.0299019590000000
456	0.0331296060000000
457	0.0364933660000000
458	0.0401437820000000
459	0.0440811260000000
460	0.0484956490000000
461	0.0532957880000000
462	0.0584257600000000
463	0.0640071210000000
464	0.0701342280000000
465	0.0767718160000000
466	0.0839302230000000
467	0.0916347760000000
468	0.0998536300000000
469	0.108679959000000
470	0.118097417000000
471	0.128068388000000
472	0.138608516000000
473	0.149811489000000
474	0.161473760000000
475	0.173676712000000
476	0.186503312000000
477	0.199902584000000
478	0.213756936000000
479	0.228192574000000
480	0.243081006000000
481	0.259038683000000
482	0.275015221000000
483	0.291398957000000
484	0.308251609000000
485	0.325443834000000
486	0.343057263000000
487	0.361037190000000
488	0.379251935000000
489	0.397806874000000
490	0.416642509000000
491	0.435632561000000
492	0.454808151000000
493	0.474210084000000
494	0.493744533000000
495	0.513423229000000
496	0.533249653000000
497	0.552898533000000
498	0.572472548000000
499	0.591965355000000
500	0.611485039000000
501	0.630714808000000
502	0.649730435000000
503	0.668473828000000
504	0.686957738000000
505	0.705038742000000
506	0.722643733000000
507	0.739871281000000
508	0.756704640000000
509	0.773095478000000
510	0.788927393000000
511	0.804240190000000
512	0.819081451000000
513	0.833358363000000
514	0.846869364000000
515	0.860100467000000
516	0.872778266000000
517	0.884748221000000
518	0.896097358000000
519	0.906834274000000
520	0.917092819000000
521	0.926812976000000
522	0.936054839000000
523	0.944449818000000
524	0.952244599000000
525	0.959432546000000
526	0.966049216000000
527	0.972085256000000
528	0.977504241000000
529	0.982377838000000
530	0.986603971000000
531	0.990327157000000
532	0.993506298000000
533	0.996059131000000
534	0.997960336000000
535	0.999283964000000
536	1.00000010000000
537	0.999662666000000
538	0.999192998000000
539	0.998411505000000
540	0.996961367000000
541	0.994895844000000
542	0.992418833000000
543	0.989489731000000
544	0.985979519000000
545	0.981932492000000
546	0.977499289000000
547	0.972632979000000
548	0.967429357000000
549	0.961634431000000
550	0.955444716000000
551	0.948724163000000
552	0.941497028000000
553	0.934074081000000
554	0.926100960000000
555	0.917893356000000
556	0.909153508000000
557	0.900117656000000
558	0.890707405000000
559	0.881028044000000
560	0.871113672000000
561	0.860784473000000
562	0.850114623000000
563	0.839252125000000
564	0.828137567000000
565	0.816795029000000
566	0.805332086000000
567	0.793645207000000
568	0.781753023000000
569	0.769658699000000
570	0.757514103000000
571	0.745284960000000
572	0.732820279000000
573	0.720716112000000
574	0.708189735000000
575	0.695774447000000
576	0.683445639000000
577	0.671020332000000
578	0.658753046000000
579	0.646491737000000
580	0.634226560000000
581	0.622177585000000
582	0.610178531000000
583	0.598123228000000
584	0.586099566000000
585	0.574281207000000
586	0.562699792000000
587	0.551147204000000
588	0.539703772000000
589	0.528262977000000
590	0.517016587000000
591	0.505788479000000
592	0.494798017000000
593	0.484073326000000
594	0.473288872000000
595	0.462719213000000
596	0.452360836000000
597	0.442086127000000
598	0.431924265000000
599	0.421949427000000
600	0.412054215000000
601	0.402275189000000
602	0.392641705000000
603	0.383280846000000
604	0.374051994000000
605	0.364925794000000
606	0.356016675000000
607	0.347326747000000
608	0.338689903000000
609	0.330072393000000
610	0.321696750000000
611	0.313544691000000
612	0.305497745000000
613	0.297667529000000
614	0.289517579000000
615	0.281877023000000
616	0.274422085000000
617	0.266884533000000
618	0.259619782000000
619	0.252438700000000
620	0.245486477000000
621	0.238573626000000
622	0.231785927000000
623	0.225155722000000
624	0.218778631000000
625	0.212540754000000
626	0.206425216000000
627	0.200421822000000
628	0.194535141000000
629	0.188823181000000
630	0.183270472000000
631	0.177901974000000
632	0.172648081000000
633	0.167575588000000
634	0.162536139000000
635	0.157695492000000
636	0.153000210000000
637	0.148413556000000
638	0.143914086000000
639	0.139606562000000
640	0.135454774000000
641	0.131416536000000
642	0.127485872000000
643	0.123698639000000
644	0.120025133000000
645	0.116424924000000
646	0.112931235000000
647	0.109476216000000
648	0.106031392000000
649	0.102750390000000
650	0.0997161740000000
651	0.0967076220000000
652	0.0937043430000000
653	0.0907935210000000
654	0.0880015220000000
655	0.0853149880000000
656	0.0827616910000000
657	0.0800885160000000
658	0.0776234580000000
659	0.0752248420000000
660	0.0728891540000000
661	0.0705752620000000
662	0.0683872240000000
663	0.0663250400000000
664	0.0642755120000000
665	0.0622157890000000
666	0.0603810570000000
667	0.0585006240000000
668	0.0568019420000000
669	0.0550231060000000
670	0.0532797770000000
671	0.0515874220000000
672	0.0499333860000000
673	0.0483204820000000
674	0.0467501140000000
675	0.0452482990000000
676	0.0438285700000000
677	0.0425345200000000
678	0.0411423880000000
679	0.0398015820000000
680	0.0385071800000000
681	0.0373600770000000
682	0.0361714920000000
683	0.0349635710000000
684	0.0339461890000000
685	0.0327628770000000
686	0.0317194810000000
687	0.0306405790000000
688	0.0296871790000000
689	0.0286297210000000
690	0.0277079610000000
691	0.0267194060000000
692	0.0258208480000000
693	0.0249718590000000
694	0.0241717340000000
695	0.0232988390000000
696	0.0225612900000000
697	0.0217386670000000
698	0.0210218590000000
699	0.0203398550000000
700	0.0196824590000000
701	0.0190486170000000
702	0.0184439540000000
703	0.0178322590000000
704	0.0171938470000000
705	0.0165909410000000
706	0.0160297740000000
707	0.0153815190000000
708	0.0148510320000000
709	0.0141570750000000
710	0.0136596340000000
711	0.0132015660000000
712	0.0127185700000000
713	0.0122801890000000
714	0.0118484880000000
715	0.0114044820000000
716	0.0111017990000000
717	0.0108360280000000
718	0.0103635470000000
719	0.00999477200000000
720	0.00964041200000000
721	0.00928288700000000
722	0.00881293000000000
723	0.00852641800000000
724	0.00824834300000000
725	0.00782683700000000
726	0.00753364500000000
727	0.00726471000000000
728	0.00701150000000000
729	0.00669264500000000
730	0.00647960700000000
731	0.00625778000000000
732	0.00603397100000000
733	0.00578015300000000
734	0.00552946700000000
735	0.00531355200000000
736	0.00509233200000000
737	0.00485423800000000
738	0.00466293200000000
739	0.00447737800000000
740	0.00425005400000000
741	0.00414161700000000
742	0.00394155400000000
743	0.00377723700000000
744	0.00363064100000000
745	0.00344690900000000
746	0.00332487400000000
747	0.00319267600000000
748	0.00300431000000000
749	0.00292517900000000
750	0.00279397200000000
751	0.00265827400000000
752	0.00253621500000000
753	0.00313041700000000
754	0.00301136900000000
755	0.00291701000000000
756	0.00280844500000000
757	0.00267845400000000
758	0.00254240600000000
759	0.00241540200000000
760	0.00233651100000000
761	0.00224381400000000
762	0.00216861500000000
763	0.00208192600000000
764	0.00199776100000000
765	0.00190642300000000
766	0.00184565300000000
767	0.00178143100000000
768	0.00170460300000000
769	0.00163242400000000
770	0.00158835200000000
771	0.00152644800000000
772	0.00145498800000000
773	0.00140300700000000
774	0.00136316600000000
775	0.00132280200000000
776	0.00125952400000000
777	0.00122035800000000
778	0.00116562800000000
779	0.00111602800000000
780	0.00106805700000000
781	0.00104730000000000
782	0.000995783000000000
783	0.000947589000000000
784	0.000928127000000000
785	0.000883113000000000
786	0.000864161000000000
787	0.000842616000000000
788	0.000818647000000000
789	0.000816074000000000
790	0.000784596000000000
791	0.000752317000000000
792	0.000737265000000000
793	0.000714718000000000
794	1.00000000000000e-07
795	1.00000000000000e-07
796	1.00000000000000e-07
797	1.00000000000000e-07
798	1.00000000000000e-07
799	1.00000000000000e-07
800	1.00000000000000e-07
801	1.00000000000000e-07
802	1.00000000000000e-07
803	1.00000000000000e-07
804	1.00000000000000e-07
805	1.00000000000000e-07
806	1.00000000000000e-07
807	5.78000000000000e-05
808	0.000320984000000000
809	0.000327056000000000
810	0.000302767000000000
811	0.000307693000000000
812	0.000281087000000000
813	0.000449175000000000
814	0.000454209000000000
815	0.000418271000000000
816	0.000500741000000000
817	0.000486343000000000
818	0.000486571000000000
819	0.000505186000000000
820	0.000512008000000000
821	0.000507806000000000
822	0.000497770000000000
823	0.000496908000000000
824	0.000499492000000000
825	0.000501567000000000
826	0.000491676000000000
827	0.000480123000000000
828	0.000463348000000000
829	0.000454432000000000
830	0.000450956000000000
831	0.000451685000000000
832	0.000451877000000000
833	0.000454289000000000
834	0.000448441000000000
835	0.000435913000000000
836	0.000438685000000000
837	0.000435549000000000
838	0.000421807000000000
839	0.000420017000000000
840	0.000415687000000000
841	0.000409485000000000
842	0.000408251000000000
843	0.000401029000000000
844	0.000404576000000000
845	0.000393304000000000
846	0.000387168000000000
847	0.000387275000000000
848	0.000315968000000000
849	9.64000000000000e-05
850	7.81000000000000e-05
851	8.32000000000000e-05
852	7.32000000000000e-05
853	8.70000000000000e-05
854	1.00000000000000e-07
855	1.00000000000000e-07
856	1.00000000000000e-07
857	1.00000000000000e-07
858	1.00000000000000e-07
859	1.00000000000000e-07
860	1.00000000000000e-07
861	1.00000000000000e-07
862	1.00000000000000e-07
863	1.00000000000000e-07
864	1.00000000000000e-07
865	1.00000000000000e-07
866	1.00000000000000e-07
867	1.00000000000000e-07
868	1.00000000000000e-07
869	1.00000000000000e-07
870	1.00000000000000e-07
871	1.00000000000000e-07
872	1.00000000000000e-07
873	1.00000000000000e-07
874	1.00000000000000e-07
875	1.00000000000000e-07
876	1.00000000000000e-07
877	1.00000000000000e-07
878	1.00000000000000e-07
879	1.00000000000000e-07
880	1.00000000000000e-07
881	1.00000000000000e-07
882	1.00000000000000e-07
883	1.00000000000000e-07
884	1.00000000000000e-07
885	1.00000000000000e-07
886	1.00000000000000e-07
887	1.00000000000000e-07
888	1.00000000000000e-07
889	1.00000000000000e-07
890	1.00000000000000e-07
891	1.00000000000000e-07
892	1.00000000000000e-07
893	1.00000000000000e-07
894	1.00000000000000e-07
895	1.00000000000000e-07
896	1.00000000000000e-07
897	1.00000000000000e-07
898	1.00000000000000e-07
899	1.00000000000000e-07
900	1.00000000000000e-07
901	1.00000000000000e-07
902	1.00000000000000e-07
903	1.00000000000000e-07
904	1.00000000000000e-07
905	1.00000000000000e-07
906	1.00000000000000e-07
907	1.00000000000000e-07
908	1.00000000000000e-07
909	1.00000000000000e-07
910	1.00000000000000e-07
911	1.00000000000000e-07
912	1.00000000000000e-07
913	1.00000000000000e-07
914	1.00000000000000e-07
915	1.00000000000000e-07
916	1.00000000000000e-07
917	1.00000000000000e-07
918	1.00000000000000e-07
919	1.00000000000000e-07
920	1.00000000000000e-07
921	1.00000000000000e-07
922	1.00000000000000e-07
923	1.00000000000000e-07
924	1.00000000000000e-07
925	1.00000000000000e-07
926	1.00000000000000e-07
927	1.00000000000000e-07
928	1.00000000000000e-07
929	1.00000000000000e-07
930	1.00000000000000e-07
931	1.00000000000000e-07
932	1.00000000000000e-07
933	1.00000000000000e-07
934	1.00000000000000e-07
935	1.00000000000000e-07
936	1.00000000000000e-07
937	1.00000000000000e-07
938	1.00000000000000e-07
939	1.00000000000000e-07
940	1.00000000000000e-07
941	1.00000000000000e-07
942	1.00000000000000e-07
943	1.00000000000000e-07
944	1.00000000000000e-07
945	1.00000000000000e-07
946	1.00000000000000e-07
947	1.00000000000000e-07
948	1.00000000000000e-07
949	1.00000000000000e-07
950	1.00000000000000e-07
