# Supplementary material for: Emergence and control of photonic band structure in stacked OLED microcavities
Source: Nat Commun. 2021 Oct 20;12:6111. doi: 10.1038/s41467-021-26440-3 (PMC8528838; doi:10.1038/s41467-021-26440-3)
Supplement: Supplementary file 4 — Supplementary Data 1 [file 41467_2021_26440_MOESM4_ESM.zip › OLED Simulation v2-1/OLED Simulation/Materials Data/ag_extended.txt]

	0.1879 1.07 1.212
        0.1916 1.10 1.232
        0.1953 1.12 1.255
        0.1993 1.14 1.277
        0.2033 1.15 1.296
        0.2073 1.18 1.312
        0.2119 1.20 1.325
        0.2164 1.22 1.336
        0.2214 1.25 1.342
        0.2262 1.26 1.344
        0.2313 1.28 1.357
        0.2371 1.28 1.367
        0.2426 1.30 1.378
        0.2490 1.31 1.389
        0.2551 1.33 1.393
        0.2616 1.35 1.387
        0.2689 1.38 1.372
        0.2761 1.41 1.331
        0.2844 1.41 1.264
        0.2924 1.39 1.161
        0.3009 1.34 0.964
        0.3107 1.13 0.616
        0.3204 0.81 0.392
        0.3315 0.17 0.829
        0.3425 0.14 1.142
        0.3542 0.10 1.419
        0.3679 0.07 1.657
        0.3815 0.05 1.864
        0.3974 0.05 2.070
        0.4133 0.05 2.275
        0.4305 0.04 2.462
        0.4509 0.04 2.657
        0.4714 0.05 2.869
        0.4959 0.05 3.093
        0.5209 0.05 3.324
        0.5486 0.06 3.586
        0.5821 0.05 3.858
        0.6168 0.06 4.152
        0.6595 0.05 4.483
        0.7045 0.04 4.838
        0.7560 0.03 5.242
        0.8211 0.04 5.727
        0.8920 0.04 6.312
        0.9840 0.04 6.992
        1.0880 0.04 7.795
        1.2160 0.09 8.828
        1.3930 0.13 10.10
        1.6100 0.15 11.85
        1.9370 0.24 14.08
	3.5000 0.40 20.0
