# Supplementary material for: Emergence and control of photonic band structure in stacked OLED microcavities
Source: Nat Commun. 2021 Oct 20;12:6111. doi: 10.1038/s41467-021-26440-3 (PMC8528838; doi:10.1038/s41467-021-26440-3)
Supplement: Supplementary file 4 — Supplementary Data 1 [file 41467_2021_26440_MOESM4_ESM.zip › OLED Simulation v2-1/OLED Simulation/Materials Data/mg.txt]

203 0.166 1.49
218 0.121 1.64
225 0.112 1.74
248 0.111 2.00
310 0.132 2.63
413 0.184 3.66
620 0.382 5.74
827 0.791 7.96
1240 2.977 12.8
