# Supplementary material for: Emergence and control of photonic band structure in stacked OLED microcavities
Source: Nat Commun. 2021 Oct 20;12:6111. doi: 10.1038/s41467-021-26440-3 (PMC8528838; doi:10.1038/s41467-021-26440-3)
Supplement: Supplementary file 4 — Supplementary Data 1 [file 41467_2021_26440_MOESM4_ESM.zip › OLED Simulation v2-1/OLED Simulation/Materials Data/moox.txt]

	0.190654 1.793462 0.790551
        0.192245 1.793433 0.795310
        0.193836 1.794053 0.800597
        0.195427 1.795339 0.806342
        0.197018 1.797305 0.812479
        0.198609 1.799957 0.818942
        0.200200 1.803299 0.825667
        0.201791 1.807330 0.832597
        0.203382 1.812044 0.839673
        0.204973 1.817434 0.846841
        0.206564 1.823488 0.854051
        0.208156 1.830193 0.861254
        0.209747 1.837534 0.868405
        0.211338 1.845493 0.875461
        0.212930 1.854050 0.882384
        0.214522 1.863186 0.889136
        0.216113 1.872880 0.895682
        0.217705 1.883108 0.901991
        0.219297 1.893848 0.908032
        0.220888 1.905076 0.913779
        0.222480 1.916768 0.919205
        0.224072 1.928900 0.924286
        0.225664 1.941447 0.929002
        0.227256 1.954384 0.933332
        0.228848 1.967686 0.937257
        0.230440 1.981327 0.940761
        0.232033 1.995283 0.943828
        0.233625 2.009527 0.946443
        0.235217 2.024034 0.948595
        0.236809 2.038779 0.950272
        0.238402 2.053735 0.951464
        0.239994 2.068878 0.952162
        0.241587 2.084182 0.952359
        0.243179 2.099620 0.952047
        0.244772 2.115168 0.951222
        0.246365 2.130800 0.949880
        0.247957 2.146489 0.948018
        0.249550 2.162212 0.945634
        0.251143 2.177943 0.942727
        0.252736 2.193656 0.939299
        0.254329 2.209328 0.935351
        0.255922 2.224933 0.930886
        0.257515 2.240447 0.925909
        0.259108 2.255846 0.920424
        0.260701 2.271107 0.914438
        0.262294 2.286207 0.907959
        0.263887 2.301124 0.900995
        0.265480 2.315835 0.893556
        0.267073 2.330318 0.885654
        0.268667 2.344555 0.877299
        0.270260 2.358525 0.868506
        0.271853 2.372208 0.859286
        0.273447 2.385588 0.849657
        0.275040 2.398646 0.839632
        0.276634 2.411367 0.829229
        0.278227 2.423735 0.818464
        0.279821 2.435736 0.807355
        0.281414 2.447357 0.795921
        0.283008 2.458587 0.784180
        0.284602 2.469414 0.772152
        0.286195 2.479830 0.759856
        0.287789 2.489825 0.747313
        0.289383 2.499392 0.734542
        0.290977 2.508526 0.721564
        0.292571 2.517221 0.708399
        0.294165 2.525474 0.695068
        0.295758 2.533282 0.681590
        0.297352 2.540643 0.667986
        0.298946 2.547557 0.654275
        0.300540 2.554026 0.640478
        0.302134 2.560050 0.626612
        0.303729 2.565631 0.612697
        0.305323 2.570775 0.598752
        0.306917 2.575484 0.584793
        0.308511 2.579764 0.570838
        0.310105 2.583621 0.556904
        0.311699 2.587062 0.543006
        0.313294 2.590094 0.529160
        0.314888 2.592725 0.515381
        0.316482 2.594962 0.501682
        0.318077 2.596816 0.488076
        0.319671 2.598295 0.474577
        0.321265 2.599409 0.461195
        0.322860 2.600168 0.447942
        0.324454 2.600582 0.434829
        0.326049 2.600662 0.421865
        0.327643 2.600419 0.409059
        0.329237 2.599862 0.396419
        0.330832 2.599003 0.383953
        0.332427 2.597853 0.371668
        0.334021 2.596423 0.359570
        0.335616 2.594723 0.347665
        0.337210 2.592765 0.335958
        0.338805 2.590559 0.324455
        0.340400 2.588116 0.313158
        0.341994 2.585447 0.302071
        0.343589 2.582561 0.291198
        0.345184 2.579470 0.280541
        0.346778 2.576183 0.270102
        0.348373 2.572709 0.259883
        0.349968 2.569060 0.249885
        0.351563 2.565243 0.240109
        0.353157 2.561269 0.230557
        0.354752 2.557146 0.221227
        0.356347 2.552883 0.212120
        0.357942 2.548489 0.203236
        0.359536 2.543972 0.194575
        0.361131 2.539340 0.186135
        0.362726 2.534600 0.177915
        0.364321 2.529761 0.169915
        0.365916 2.524829 0.162133
        0.367511 2.519812 0.154567
        0.369106 2.514716 0.147215
        0.370701 2.509548 0.140077
        0.372295 2.504316 0.133149
        0.373890 2.499023 0.126430
        0.375485 2.493678 0.119918
        0.377080 2.488285 0.113610
        0.378675 2.482850 0.107505
        0.380270 2.477378 0.101598
        0.381865 2.471875 0.095889
        0.383460 2.466345 0.090375
        0.385055 2.460794 0.085053
        0.386650 2.455225 0.079921
        0.388245 2.449645 0.074975
        0.389840 2.444056 0.070214
        0.391435 2.438463 0.065635
        0.393030 2.432870 0.061235
        0.394625 2.427281 0.057011
        0.396220 2.421700 0.052961
        0.397815 2.416130 0.049083
        0.399410 2.410575 0.045373
        0.401005 2.405039 0.041829
        0.402599 2.399525 0.038449
        0.404194 2.394036 0.035230
        0.405789 2.388575 0.032169
        0.407384 2.383146 0.029264
        0.408979 2.377751 0.026513
        0.410574 2.372395 0.023912
        0.412169 2.367078 0.021460
        0.413764 2.361806 0.019154
        0.415359 2.356580 0.016992
        0.416954 2.351403 0.014971
        0.418549 2.346280 0.013089
        0.420144 2.341212 0.011345
        0.421739 2.336202 0.009734
        0.423334 2.331254 0.008256
        0.424929 2.326372 0.006908
        0.426523 2.321557 0.005688
        0.428118 2.316815 0.004594
        0.429713 2.312148 0.003624
        0.431308 2.307561 0.002776
        0.432903 2.303058 0.002047
        0.434498 2.298645 0.001436
        0.436093 2.294327 0.000941
        0.437687 2.290111 0.000559
        0.439282 2.286007 0.000289
        0.440877 2.282027 0.000129
        0.442472 2.278196 0.000078
        0.444066 2.274560 0.000084
        0.445661 2.271073 0.000092
        0.447256 2.267706 0.000100
        0.448851 2.264444 0.000109
        0.450445 2.261277 0.000118
        0.452040 2.258195 0.000128
        0.453635 2.255194 0.000140
        0.455229 2.252266 0.000151
        0.456824 2.249408 0.000164
        0.458419 2.246615 0.000178
        0.460013 2.243884 0.000193
        0.461608 2.241210 0.000209
        0.463202 2.238592 0.000226
        0.464797 2.236026 0.000244
        0.466391 2.233510 0.000264
        0.467986 2.231042 0.000285
        0.469580 2.228619 0.000307
        0.471175 2.226239 0.000331
        0.472769 2.223902 0.000356
        0.474363 2.221604 0.000383
        0.475958 2.219345 0.000412
        0.477552 2.217122 0.000442
        0.479146 2.214935 0.000474
        0.480741 2.212781 0.000508
        0.482335 2.210661 0.000544
        0.483929 2.208572 0.000583
        0.485523 2.206514 0.000623
        0.487117 2.204485 0.000665
        0.488712 2.202484 0.000710
        0.490306 2.200511 0.000758
        0.491900 2.198565 0.000807
        0.493494 2.196644 0.000860
        0.495088 2.194748 0.000915
        0.496682 2.192876 0.000973
        0.498276 2.191027 0.001034
        0.499870 2.189200 0.001098
        0.501464 2.187396 0.001165
        0.503058 2.185612 0.001235
        0.504651 2.183850 0.001308
        0.506245 2.182107 0.001385
        0.507839 2.180383 0.001465
        0.509433 2.178679 0.001549
        0.511026 2.176992 0.001636
        0.512620 2.175324 0.001727
        0.514214 2.173673 0.001823
        0.515807 2.172039 0.001922
        0.517401 2.170421 0.002025
        0.518994 2.168819 0.002132
        0.520588 2.167233 0.002244
        0.522181 2.165663 0.002360
        0.523774 2.164107 0.002480
        0.525368 2.162565 0.002606
        0.526961 2.161038 0.002735
        0.528554 2.159525 0.002870
        0.530148 2.158025 0.003009
        0.531741 2.156539 0.003154
        0.533334 2.155066 0.003303
        0.534927 2.153605 0.003458
        0.536520 2.152158 0.003618
        0.538113 2.150722 0.003783
        0.539706 2.149299 0.003954
        0.541299 2.147887 0.004130
        0.542892 2.146487 0.004311
        0.544484 2.145099 0.004499
        0.546077 2.143722 0.004692
        0.547670 2.142357 0.004891
        0.549263 2.141002 0.005096
        0.550855 2.139658 0.005307
        0.552448 2.138325 0.005524
        0.554040 2.137002 0.005747
        0.555633 2.135690 0.005977
        0.557225 2.134389 0.006212
        0.558818 2.133098 0.006454
        0.560410 2.131817 0.006703
        0.562002 2.130546 0.006958
        0.563595 2.129285 0.007219
        0.565187 2.128034 0.007487
        0.566779 2.126793 0.007762
        0.568371 2.125561 0.008043
        0.569963 2.124340 0.008331
        0.571555 2.123128 0.008625
        0.573147 2.121926 0.008927
        0.574739 2.120733 0.009235
        0.576330 2.119550 0.009550
        0.577922 2.118377 0.009872
        0.579514 2.117213 0.010201
        0.581105 2.116059 0.010537
        0.582697 2.114914 0.010880
        0.584288 2.113779 0.011230
        0.585880 2.112653 0.011586
        0.587471 2.111537 0.011950
        0.589063 2.110430 0.012321
        0.590654 2.109333 0.012698
        0.592245 2.108246 0.013083
        0.593836 2.107167 0.013475
        0.595427 2.106099 0.013873
        0.597018 2.105040 0.014279
        0.598609 2.103991 0.014691
        0.600200 2.102951 0.015111
        0.601791 2.101921 0.015537
        0.603382 2.100900 0.015970
        0.604972 2.099889 0.016410
        0.606563 2.098888 0.016857
        0.608153 2.097896 0.017311
        0.609744 2.096915 0.017772
        0.611334 2.095943 0.018239
        0.612925 2.094981 0.018713
        0.614515 2.094028 0.019193
        0.616105 2.093086 0.019680
        0.617695 2.092154 0.020174
        0.619285 2.091232 0.020674
        0.620875 2.090319 0.021180
        0.622465 2.089417 0.021693
        0.624055 2.088525 0.022212
        0.625645 2.087642 0.022737
        0.627235 2.086771 0.023269
        0.628824 2.085909 0.023806
        0.630414 2.085057 0.024350
        0.632003 2.084216 0.024899
        0.633593 2.083385 0.025454
        0.635182 2.082565 0.026015
        0.636771 2.081754 0.026582
        0.638361 2.080955 0.027154
        0.639950 2.080165 0.027732
        0.641539 2.079386 0.028315
        0.643128 2.078618 0.028904
        0.644716 2.077860 0.029498
        0.646305 2.077113 0.030097
        0.647894 2.076376 0.030701
        0.649483 2.075650 0.031309
        0.651071 2.074935 0.031923
        0.652660 2.074230 0.032541
        0.654248 2.073536 0.033164
        0.655836 2.072853 0.033792
        0.657425 2.072181 0.034424
        0.659013 2.071519 0.035060
        0.660601 2.070868 0.035700
        0.662189 2.070228 0.036345
        0.663777 2.069599 0.036993
        0.665365 2.068980 0.037646
        0.666952 2.068372 0.038302
        0.668540 2.067776 0.038961
        0.670128 2.067190 0.039624
        0.671715 2.066615 0.040291
        0.673302 2.066051 0.040960
        0.674890 2.065497 0.041633
        0.676477 2.064955 0.042309
        0.678064 2.064423 0.042988
        0.679651 2.063902 0.043669
        0.681238 2.063392 0.044354
        0.682825 2.062893 0.045040
        0.684412 2.062405 0.045729
        0.685998 2.061928 0.046421
        0.687585 2.061461 0.047114
        0.689171 2.061005 0.047810
        0.690758 2.060560 0.048507
        0.692344 2.060126 0.049207
        0.693930 2.059703 0.049908
        0.695517 2.059290 0.050610
        0.697102 2.058888 0.051314
        0.698688 2.058496 0.052019
        0.700274 2.058116 0.052726
        0.701860 2.057745 0.053433
        0.703446 2.057386 0.054142
        0.705031 2.057037 0.054851
        0.706617 2.056698 0.055561
        0.708202 2.056370 0.056272
        0.709787 2.056053 0.056983
        0.711372 2.055745 0.057694
        0.712957 2.055449 0.058406
        0.714542 2.055162 0.059117
        0.716127 2.054886 0.059829
        0.717712 2.054619 0.060541
        0.719297 2.054363 0.061252
        0.720881 2.054117 0.061963
        0.722466 2.053882 0.062673
        0.724050 2.053656 0.063383
        0.725634 2.053440 0.064093
        0.727218 2.053234 0.064801
        0.728802 2.053038 0.065509
        0.730386 2.052851 0.066216
        0.731970 2.052675 0.066921
        0.733554 2.052508 0.067625
        0.735138 2.052350 0.068328
        0.736721 2.052202 0.069030
        0.738304 2.052064 0.069730
        0.739888 2.051935 0.070429
        0.741471 2.051815 0.071125
        0.743054 2.051705 0.071820
        0.744637 2.051603 0.072513
        0.746220 2.051511 0.073205
        0.747803 2.051428 0.073894
        0.749385 2.051353 0.074580
        0.750968 2.051288 0.075265
        0.752550 2.051231 0.075947
        0.754132 2.051183 0.076627
        0.755715 2.051144 0.077304
        0.757297 2.051114 0.077979
        0.758879 2.051091 0.078651
        0.760460 2.051078 0.079320
        0.762042 2.051072 0.079986
        0.763624 2.051075 0.080649
        0.765205 2.051086 0.081310
        0.766787 2.051105 0.081967
        0.768368 2.051132 0.082621
        0.769949 2.051167 0.083272
        0.771530 2.051210 0.083920
        0.773111 2.051260 0.084564
        0.774692 2.051318 0.085205
        0.776273 2.051384 0.085842
        0.777853 2.051457 0.086476
        0.779434 2.051538 0.087106
        0.781014 2.051626 0.087733
        0.782594 2.051721 0.088356
        0.784174 2.051823 0.088975
        0.785754 2.051933 0.089590
        0.787334 2.052049 0.090201
        0.788914 2.052172 0.090808
        0.790493 2.052302 0.091412
        0.792073 2.052439 0.092011
        0.793652 2.052582 0.092606
        0.795231 2.052732 0.093197
        0.796810 2.052888 0.093784
        0.798389 2.053051 0.094366
        0.799968 2.053219 0.094945
        0.801547 2.053394 0.095518
        0.803125 2.053575 0.096088
        0.804704 2.053762 0.096653
        0.806282 2.053955 0.097214
        0.807860 2.054154 0.097770
        0.809438 2.054358 0.098322
        0.811016 2.054568 0.098869
        0.812594 2.054784 0.099412
        0.814172 2.055005 0.099950
        0.815749 2.055231 0.100483
        0.817327 2.055463 0.101012
        0.818904 2.055700 0.101536
        0.820481 2.055942 0.102055
        0.822058 2.056189 0.102570
        0.823635 2.056441 0.103079
        0.825212 2.056698 0.103585
        0.826788 2.056959 0.104085
        0.828365 2.057225 0.104580
        0.829941 2.057496 0.105071
        0.831517 2.057771 0.105557
        0.833093 2.058051 0.106038
        0.834669 2.058335 0.106514
        0.836245 2.058624 0.106985
        0.837821 2.058916 0.107451
        0.839396 2.059213 0.107912
        0.840972 2.059513 0.108369
        0.842547 2.059818 0.108820
        0.844122 2.060126 0.109267
        0.845697 2.060439 0.109708
        0.847272 2.060755 0.110145
        0.848846 2.061074 0.110577
        0.850421 2.061397 0.111003
        0.851995 2.061723 0.111425
        0.853569 2.062053 0.111842
        0.855143 2.062387 0.112254
        0.856717 2.062723 0.112661
        0.858291 2.063063 0.113063
        0.859865 2.063406 0.113460
        0.861438 2.063751 0.113852
        0.863012 2.064100 0.114239
        0.864585 2.064451 0.114621
        0.866158 2.064806 0.114998
        0.867731 2.065163 0.115370
        0.869304 2.065522 0.115738
        0.870876 2.065885 0.116100
        0.872449 2.066249 0.116458
        0.874021 2.066617 0.116810
        0.875593 2.066986 0.117158
        0.877165 2.067358 0.117501
        0.878737 2.067733 0.117839
        0.880309 2.068109 0.118172
        0.881881 2.068487 0.118500
        0.883452 2.068868 0.118824
        0.885023 2.069250 0.119142
        0.886594 2.069635 0.119456
        0.888165 2.070021 0.119765
        0.889736 2.070409 0.120070
        0.891307 2.070799 0.120369
        0.892877 2.071191 0.120664
        0.894448 2.071584 0.120954
        0.896018 2.071978 0.121239
        0.897588 2.072375 0.121520
        0.899158 2.072772 0.121796
        0.900727 2.073171 0.122067
        0.902297 2.073572 0.122334
        0.903866 2.073973 0.122596
        0.905436 2.074376 0.122854
        0.907005 2.074780 0.123107
        0.908574 2.075185 0.123355
        0.910142 2.075592 0.123599
        0.911711 2.075999 0.123838
        0.913279 2.076407 0.124073
        0.914848 2.076816 0.124303
        0.916416 2.077226 0.124529
        0.917984 2.077637 0.124751
        0.919551 2.078048 0.124968
        0.921119 2.078461 0.125181
        0.922687 2.078874 0.125390
        0.924254 2.079287 0.125594
        0.925821 2.079701 0.125794
        0.927388 2.080116 0.125989
        0.928955 2.080531 0.126181
        0.930521 2.080947 0.126368
        0.932088 2.081363 0.126551
        0.933654 2.081779 0.126729
        0.935220 2.082196 0.126904
        0.936786 2.082613 0.127075
        0.938352 2.083030 0.127241
        0.939918 2.083447 0.127404
        0.941483 2.083865 0.127562
        0.943048 2.084283 0.127716
        0.944613 2.084701 0.127867
        0.946178 2.085118 0.128013
        0.947743 2.085536 0.128156
        0.949308 2.085954 0.128294
        0.950872 2.086372 0.128429
        0.952436 2.086789 0.128560
        0.954000 2.087207 0.128687
        0.955564 2.087624 0.128810
        0.957128 2.088041 0.128930
        0.958691 2.088458 0.129046
        0.960255 2.088874 0.129158
        0.961818 2.089291 0.129266
        0.963381 2.089707 0.129371
        0.964944 2.090122 0.129472
        0.966506 2.090537 0.129570
        0.968069 2.090952 0.129664
        0.969631 2.091367 0.129755
        0.971193 2.091780 0.129842
        0.972755 2.092194 0.129925
        0.974317 2.092607 0.130005
        0.975878 2.093019 0.130082
        0.977440 2.093430 0.130155
        0.979001 2.093841 0.130225
        0.980562 2.094252 0.130292
        0.982123 2.094661 0.130355
        0.983683 2.095071 0.130415
        0.985244 2.095479 0.130472
        0.986804 2.095886 0.130526
        0.988364 2.096293 0.130576
        0.989924 2.096699 0.130624
        0.991484 2.097105 0.130668
        0.993043 2.097509 0.130709
        0.994603 2.097913 0.130747
        0.996162 2.098315 0.130782
        0.997721 2.098717 0.130813
        0.999280 2.099118 0.130842
