# Supplementary material for: Emergence and control of photonic band structure in stacked OLED microcavities
Source: Nat Commun. 2021 Oct 20;12:6111. doi: 10.1038/s41467-021-26440-3 (PMC8528838; doi:10.1038/s41467-021-26440-3)
Supplement: Supplementary file 4 — Supplementary Data 1 [file 41467_2021_26440_MOESM4_ESM.zip › OLED Simulation v2-1/OLED Simulation/Materials Data/ZnO.txt]

	0.30158 1.706525 0.169525
        0.30318 1.703873 0.164441
        0.30478 1.701189 0.160309
        0.30638 1.698624 0.157039
        0.30798 1.696302 0.154522
        0.30958 1.694312 0.152638
        0.31118 1.692719 0.151259
        0.31278 1.691553 0.150260
        0.31438 1.690820 0.149522
        0.31598 1.690500 0.148938
        0.31758 1.690553 0.148421
        0.31918 1.690927 0.147902
        0.32078 1.691562 0.147336
        0.32238 1.692397 0.146702
        0.32398 1.693379 0.145998
        0.32558 1.694466 0.145241
        0.32718 1.695632 0.144460
        0.32878 1.696872 0.143687
        0.33038 1.698203 0.142956
        0.33198 1.699657 0.142287
        0.33358 1.701285 0.141686
        0.33518 1.703141 0.141138
        0.33678 1.705283 0.140602
        0.33838 1.707756 0.140014
        0.33998 1.710591 0.139291
        0.34158 1.713792 0.138334
        0.34318 1.717336 0.137038
        0.34477 1.721168 0.135305
        0.34637 1.725205 0.133046
        0.34797 1.729341 0.130195
        0.34957 1.733452 0.126714
        0.35117 1.737408 0.122596
        0.35277 1.741079 0.117865
        0.35437 1.744342 0.112578
        0.35597 1.747095 0.106815
        0.35757 1.749256 0.100676
        0.35917 1.750768 0.094275
        0.36077 1.751603 0.087733
        0.36237 1.751758 0.081169
        0.36396 1.751254 0.074695
        0.36556 1.750134 0.068412
        0.36716 1.748456 0.062408
        0.36876 1.746291 0.056750
        0.37036 1.743716 0.051490
        0.37196 1.740811 0.046661
        0.37356 1.737656 0.042279
        0.37516 1.734326 0.038348
        0.37675 1.730889 0.034856
        0.37835 1.727407 0.031783
        0.37995 1.723932 0.029103
        0.38155 1.720505 0.026782
        0.38315 1.717161 0.024785
        0.38475 1.713926 0.023077
        0.38635 1.710816 0.021622
        0.38794 1.707845 0.020386
        0.38954 1.705017 0.019337
        0.39114 1.702335 0.018447
        0.39274 1.699797 0.017689
        0.39434 1.697400 0.017042
        0.39593 1.695136 0.016485
        0.39753 1.693000 0.016001
        0.39913 1.690984 0.015577
        0.40073 1.689079 0.015200
        0.40233 1.687277 0.014861
        0.40392 1.685571 0.014550
        0.40552 1.683953 0.014261
        0.40712 1.682415 0.013990
        0.40872 1.680951 0.013730
        0.41032 1.679554 0.013479
        0.41191 1.678219 0.013233
        0.41351 1.676940 0.012991
        0.41511 1.675712 0.012751
        0.41671 1.674531 0.012511
        0.41830 1.673393 0.012271
        0.41990 1.672292 0.012029
        0.42150 1.671227 0.011786
        0.42309 1.670194 0.011540
        0.42469 1.669190 0.011293
        0.42629 1.668212 0.011043
        0.42789 1.667258 0.010791
        0.42948 1.666326 0.010538
        0.43108 1.665413 0.010283
        0.43268 1.664519 0.010027
        0.43427 1.663640 0.009770
        0.43587 1.662777 0.009512
        0.43747 1.661927 0.009254
        0.43906 1.661089 0.008997
        0.44066 1.660262 0.008741
        0.44226 1.659445 0.008485
        0.44385 1.658637 0.008231
        0.44545 1.657838 0.007980
        0.44705 1.657045 0.007730
        0.44864 1.656260 0.007483
        0.45024 1.655481 0.007240
        0.45183 1.654707 0.007000
        0.45343 1.653939 0.006764
        0.45503 1.653174 0.006532
        0.45662 1.652413 0.006304
        0.45822 1.651656 0.006082
        0.45981 1.650901 0.005865
        0.46141 1.650148 0.005654
        0.46301 1.649397 0.005449
        0.46460 1.648647 0.005251
        0.46620 1.647898 0.005061
        0.46779 1.647150 0.004879
        0.46939 1.646401 0.004706
        0.47098 1.645651 0.004542
        0.47258 1.644901 0.004389
        0.47417 1.644151 0.004247
        0.47577 1.643399 0.004119
        0.47736 1.642647 0.004004
        0.47896 1.641894 0.003904
        0.48055 1.641142 0.003821
        0.48215 1.640391 0.003755
        0.48374 1.639641 0.003708
        0.48534 1.638894 0.003681
        0.48693 1.638151 0.003676
        0.48853 1.637415 0.003692
        0.49012 1.636686 0.003730
        0.49172 1.635967 0.003792
        0.49331 1.635260 0.003877
        0.49490 1.634568 0.003986
        0.49650 1.633893 0.004117
        0.49809 1.633238 0.004269
        0.49969 1.632604 0.004442
        0.50128 1.631994 0.004634
        0.50287 1.631411 0.004843
        0.50447 1.630856 0.005065
        0.50606 1.630330 0.005299
        0.50765 1.629835 0.005542
        0.50925 1.629372 0.005789
        0.51084 1.628941 0.006038
        0.51243 1.628541 0.006284
        0.51403 1.628172 0.006525
        0.51562 1.627832 0.006757
        0.51721 1.627520 0.006977
        0.51881 1.627232 0.007181
        0.52040 1.626967 0.007367
        0.52199 1.626721 0.007533
        0.52358 1.626491 0.007677
        0.52518 1.626272 0.007798
        0.52677 1.626061 0.007895
        0.52836 1.625854 0.007968
        0.52995 1.625647 0.008017
        0.53155 1.625436 0.008043
        0.53314 1.625217 0.008049
        0.53473 1.624987 0.008036
        0.53632 1.624742 0.008007
        0.53791 1.624480 0.007965
        0.53951 1.624198 0.007913
        0.54110 1.623896 0.007856
        0.54269 1.623571 0.007797
        0.54428 1.623223 0.007740
        0.54587 1.622852 0.007690
        0.54746 1.622459 0.007650
        0.54905 1.622044 0.007625
        0.55065 1.621610 0.007618
        0.55224 1.621158 0.007634
        0.55383 1.620691 0.007675
        0.55542 1.620212 0.007744
        0.55701 1.619725 0.007844
        0.55860 1.619233 0.007978
        0.56019 1.618741 0.008146
        0.56178 1.618252 0.008349
        0.56337 1.617771 0.008589
        0.56496 1.617302 0.008865
        0.56655 1.616850 0.009177
        0.56814 1.616419 0.009524
        0.56973 1.616013 0.009903
        0.57132 1.615637 0.010314
        0.57291 1.615293 0.010753
        0.57450 1.614985 0.011218
        0.57609 1.614717 0.011704
        0.57768 1.614491 0.012210
        0.57927 1.614309 0.012729
        0.58086 1.614173 0.013259
        0.58245 1.614084 0.013795
        0.58403 1.614043 0.014333
        0.58562 1.614051 0.014867
        0.58721 1.614107 0.015394
        0.58880 1.614210 0.015909
        0.59039 1.614360 0.016407
        0.59198 1.614554 0.016885
        0.59357 1.614791 0.017337
        0.59515 1.615069 0.017762
        0.59674 1.615384 0.018155
        0.59833 1.615734 0.018513
        0.59992 1.616115 0.018833
        0.60151 1.616523 0.019113
        0.60309 1.616956 0.019351
        0.60468 1.617409 0.019545
        0.60627 1.617877 0.019695
        0.60786 1.618358 0.019799
        0.60944 1.618847 0.019856
        0.61103 1.619340 0.019868
        0.61262 1.619834 0.019834
        0.61420 1.620323 0.019755
        0.61579 1.620806 0.019632
        0.61738 1.621278 0.019467
        0.61896 1.621737 0.019261
        0.62055 1.622178 0.019015
        0.62213 1.622601 0.018733
        0.62372 1.623001 0.018416
        0.62531 1.623377 0.018067
        0.62689 1.623727 0.017689
        0.62848 1.624049 0.017283
        0.63006 1.624342 0.016854
        0.63165 1.624604 0.016403
        0.63323 1.624836 0.015933
        0.63482 1.625035 0.015448
        0.63640 1.625203 0.014949
        0.63799 1.625338 0.014440
        0.63957 1.625442 0.013923
        0.64116 1.625513 0.013400
        0.64274 1.625554 0.012875
        0.64433 1.625563 0.012349
        0.64591 1.625543 0.011824
        0.64750 1.625494 0.011303
        0.64908 1.625418 0.010786
        0.65066 1.625315 0.010277
        0.65225 1.625186 0.009776
        0.65383 1.625034 0.009285
        0.65541 1.624859 0.008805
        0.65700 1.624663 0.008337
        0.65858 1.624447 0.007881
        0.66016 1.624213 0.007440
        0.66175 1.623962 0.007013
        0.66333 1.623696 0.006602
        0.66491 1.623415 0.006205
        0.66649 1.623123 0.005825
        0.66808 1.622818 0.005460
        0.66966 1.622504 0.005111
        0.67124 1.622182 0.004778
        0.67282 1.621851 0.004461
        0.67441 1.621515 0.004160
        0.67599 1.621173 0.003874
        0.67757 1.620826 0.003603
        0.67915 1.620476 0.003347
        0.68073 1.620124 0.003106
        0.68231 1.619770 0.002878
        0.68389 1.619415 0.002664
        0.68547 1.619060 0.002463
        0.68706 1.618705 0.002275
        0.68864 1.618351 0.002099
        0.69022 1.617998 0.001934
        0.69180 1.617648 0.001780
        0.69338 1.617299 0.001637
        0.69496 1.616953 0.001504
        0.69654 1.616611 0.001380
        0.69812 1.616271 0.001265
        0.69970 1.615934 0.001159
        0.70127 1.615602 0.001060
        0.70285 1.615273 0.000969
        0.70443 1.614947 0.000885
        0.70601 1.614626 0.000807
        0.70759 1.614308 0.000736
        0.70917 1.613995 0.000670
        0.71075 1.613685 0.000610
        0.71233 1.613380 0.000554
        0.71390 1.613078 0.000504
        0.71548 1.612780 0.000457
        0.71706 1.612486 0.000415
        0.71864 1.612196 0.000376
        0.72022 1.611909 0.000340
        0.72179 1.611625 0.000308
        0.72337 1.611346 0.000278
        0.72495 1.611069 0.000252
        0.72652 1.610795 0.000227
        0.72810 1.610525 0.000205
        0.72968 1.610257 0.000185
        0.73125 1.609992 0.000167
        0.73283 1.609729 0.000151
        0.73441 1.609469 0.000136
        0.73598 1.609212 0.000123
        0.73756 1.608956 0.000111
        0.73913 1.608702 0.000101
        0.74071 1.608450 0.000092
        0.74229 1.608199 0.000084
        0.74386 1.607950 0.000077
        0.74544 1.607703 0.000071
        0.74701 1.607456 0.000066
        0.74859 1.607210 0.000062
        0.75016 1.606965 0.000059
        0.75173 1.606721 0.000057
        0.75331 1.606477 0.000056
        0.75488 1.606233 0.000056
        0.75646 1.605989 0.000057
        0.75803 1.605746 0.000059
        0.75960 1.605501 0.000062
        0.76118 1.605257 0.000067
        0.76275 1.605012 0.000073
        0.76432 1.604766 0.000081
        0.76590 1.604519 0.000090
        0.76747 1.604271 0.000101
        0.76904 1.604022 0.000114
        0.77061 1.603772 0.000129
        0.77219 1.603520 0.000147
        0.77376 1.603266 0.000167
        0.77533 1.603011 0.000190
        0.77690 1.602755 0.000216
        0.77847 1.602496 0.000245
        0.78004 1.602236 0.000278
        0.78162 1.601974 0.000315
        0.78319 1.601709 0.000356
        0.78476 1.601444 0.000402
        0.78633 1.601176 0.000453
        0.78790 1.600907 0.000509
        0.78947 1.600636 0.000571
        0.79104 1.600364 0.000638
        0.79261 1.600090 0.000712
        0.79418 1.599816 0.000793
        0.79575 1.599541 0.000881
        0.79732 1.599265 0.000976
        0.79889 1.598989 0.001080
        0.80046 1.598714 0.001191
        0.80202 1.598439 0.001311
        0.80359 1.598165 0.001439
        0.80516 1.597893 0.001577
        0.80673 1.597623 0.001724
        0.80830 1.597356 0.001880
        0.80987 1.597092 0.002046
        0.81143 1.596832 0.002222
        0.81300 1.596576 0.002408
        0.81457 1.596326 0.002603
        0.81614 1.596081 0.002809
        0.81770 1.595843 0.003024
        0.81927 1.595612 0.003249
        0.82084 1.595390 0.003484
        0.82240 1.595176 0.003728
        0.82397 1.594971 0.003982
        0.82554 1.594777 0.004244
        0.82710 1.594594 0.004514
        0.82867 1.594422 0.004792
        0.83023 1.594263 0.005078
        0.83180 1.594117 0.005370
        0.83336 1.593984 0.005668
        0.83493 1.593865 0.005972
        0.83649 1.593761 0.006280
        0.83806 1.593672 0.006593
        0.83962 1.593598 0.006908
        0.84119 1.593540 0.007225
        0.84275 1.593499 0.007544
        0.84431 1.593474 0.007863
        0.84588 1.593465 0.008181
        0.84744 1.593473 0.008497
        0.84900 1.593498 0.008811
        0.85057 1.593540 0.009121
        0.85213 1.593598 0.009426
        0.85369 1.593672 0.009726
        0.85525 1.593763 0.010019
        0.85682 1.593869 0.010304
        0.85838 1.593991 0.010580
        0.85994 1.594127 0.010847
        0.86150 1.594278 0.011103
        0.86306 1.594442 0.011347
        0.86462 1.594619 0.011580
        0.86618 1.594809 0.011799
        0.86775 1.595010 0.012005
        0.86931 1.595221 0.012196
        0.87087 1.595443 0.012373
        0.87243 1.595673 0.012534
        0.87399 1.595911 0.012679
        0.87555 1.596156 0.012808
        0.87711 1.596408 0.012920
        0.87866 1.596664 0.013016
        0.88022 1.596923 0.013094
        0.88178 1.597186 0.013155
        0.88334 1.597451 0.013199
        0.88490 1.597717 0.013225
        0.88646 1.597983 0.013235
        0.88802 1.598247 0.013227
        0.88957 1.598510 0.013203
        0.89113 1.598770 0.013162
        0.89269 1.599025 0.013106
        0.89425 1.599276 0.013033
        0.89580 1.599522 0.012945
        0.89736 1.599761 0.012843
        0.89892 1.599993 0.012726
        0.90047 1.600218 0.012595
        0.90203 1.600434 0.012452
        0.90359 1.600641 0.012296
        0.90514 1.600839 0.012128
        0.90670 1.601026 0.011949
        0.90825 1.601203 0.011760
        0.90981 1.601369 0.011561
        0.91136 1.601524 0.011353
        0.91292 1.601668 0.011137
        0.91447 1.601799 0.010914
        0.91602 1.601919 0.010684
        0.91758 1.602027 0.010448
        0.91913 1.602122 0.010207
        0.92069 1.602206 0.009961
        0.92224 1.602277 0.009711
        0.92379 1.602336 0.009459
        0.92535 1.602382 0.009204
        0.92690 1.602417 0.008947
        0.92845 1.602440 0.008689
        0.93000 1.602452 0.008430
        0.93155 1.602452 0.008172
        0.93311 1.602441 0.007914
        0.93466 1.602419 0.007657
        0.93621 1.602386 0.007402
        0.93776 1.602343 0.007149
        0.93931 1.602290 0.006898
        0.94086 1.602227 0.006651
        0.94241 1.602156 0.006407
        0.94396 1.602075 0.006166
        0.94551 1.601986 0.005929
        0.94706 1.601888 0.005697
        0.94861 1.601783 0.005469
        0.95016 1.601671 0.005247
        0.95171 1.601551 0.005029
        0.95326 1.601425 0.004816
        0.95481 1.601293 0.004609
        0.95635 1.601155 0.004407
        0.95790 1.601012 0.004210
        0.95945 1.600863 0.004020
        0.96100 1.600710 0.003835
        0.96255 1.600553 0.003655
        0.96409 1.600392 0.003482
        0.96564 1.600227 0.003314
        0.96719 1.600059 0.003153
        0.96873 1.599888 0.002996
        0.97028 1.599714 0.002846
        0.97182 1.599538 0.002701
        0.97337 1.599360 0.002562
        0.97492 1.599180 0.002428
        0.97646 1.598999 0.002300
        0.97801 1.598817 0.002177
        0.97955 1.598633 0.002059
        0.98109 1.598449 0.001947
        0.98264 1.598264 0.001839
        0.98418 1.598078 0.001736
        0.98573 1.597893 0.001638
        0.98727 1.597707 0.001544
        0.98881 1.597521 0.001455
        0.99036 1.597336 0.001371
        0.99190 1.597151 0.001290
        0.99344 1.596967 0.001213
        0.99498 1.596783 0.001140
        0.99653 1.596600 0.001071
        0.99807 1.596418 0.001006
        0.99961 1.596236 0.000944
        1.01227 1.594790 0.000548
        1.01567 1.594416 0.000471
        1.01908 1.594048 0.000403
        1.02248 1.593688 0.000344
        1.02588 1.593334 0.000293
        1.02929 1.592986 0.000250
        1.03269 1.592646 0.000212
        1.03609 1.592311 0.000179
        1.03950 1.591982 0.000151
        1.04290 1.591660 0.000128
        1.04630 1.591343 0.000107
        1.04970 1.591030 0.000090
        1.05311 1.590723 0.000076
        1.05651 1.590421 0.000063
        1.05991 1.590123 0.000053
        1.06331 1.589829 0.000044
        1.06671 1.589538 0.000037
        1.07011 1.589252 0.000031
        1.07352 1.588968 0.000026
        1.07692 1.588688 0.000022
        1.08032 1.588410 0.000018
        1.08372 1.588135 0.000015
        1.08712 1.587862 0.000013
        1.09052 1.587592 0.000011
        1.09392 1.587324 0.000010
        1.09733 1.587057 0.000009
        1.10073 1.586792 0.000008
        1.10413 1.586529 0.000008
        1.10753 1.586267 0.000008
        1.11093 1.586006 0.000008
        1.11433 1.585746 0.000009
        1.11773 1.585487 0.000009
        1.12113 1.585230 0.000011
        1.12453 1.584972 0.000012
        1.12794 1.584716 0.000013
        1.13134 1.584460 0.000015
        1.13474 1.584205 0.000018
        1.13814 1.583950 0.000020
        1.14154 1.583695 0.000023
        1.14494 1.583441 0.000027
        1.14834 1.583187 0.000031
        1.15175 1.582933 0.000035
        1.15515 1.582678 0.000040
        1.15855 1.582424 0.000046
        1.16195 1.582170 0.000052
        1.16535 1.581916 0.000060
        1.16876 1.581662 0.000068
        1.17216 1.581407 0.000076
        1.17556 1.581153 0.000086
        1.17896 1.580898 0.000097
        1.18237 1.580643 0.000109
        1.18577 1.580388 0.000122
        1.18917 1.580132 0.000136
        1.19258 1.579877 0.000151
        1.19598 1.579621 0.000168
        1.19938 1.579365 0.000186
        1.20279 1.579109 0.000206
        1.20619 1.578853 0.000227
        1.20960 1.578596 0.000250
        1.21300 1.578340 0.000275
        1.21641 1.578084 0.000301
        1.21981 1.577828 0.000329
        1.22322 1.577572 0.000359
        1.22662 1.577317 0.000391
        1.23003 1.577062 0.000425
        1.23343 1.576807 0.000461
        1.23684 1.576553 0.000500
        1.24025 1.576300 0.000540
        1.24365 1.576047 0.000582
        1.24706 1.575795 0.000626
        1.25047 1.575545 0.000673
        1.25388 1.575295 0.000721
        1.25729 1.575047 0.000772
        1.26069 1.574800 0.000825
        1.26410 1.574555 0.000879
        1.26751 1.574311 0.000936
        1.27092 1.574069 0.000995
        1.27433 1.573829 0.001055
        1.27774 1.573591 0.001118
        1.28115 1.573354 0.001182
        1.28456 1.573121 0.001247
        1.28798 1.572889 0.001314
        1.29139 1.572660 0.001383
        1.29480 1.572434 0.001453
        1.29821 1.572210 0.001524
        1.30163 1.571989 0.001596
        1.30504 1.571770 0.001669
        1.30845 1.571555 0.001743
        1.31187 1.571342 0.001817
        1.31528 1.571133 0.001892
        1.31870 1.570926 0.001967
        1.32212 1.570723 0.002043
        1.32553 1.570522 0.002118
        1.32895 1.570325 0.002193
        1.33237 1.570130 0.002268
        1.33578 1.569939 0.002342
        1.33920 1.569751 0.002415
        1.34262 1.569566 0.002487
        1.34604 1.569384 0.002559
        1.34946 1.569204 0.002629
        1.35288 1.569028 0.002697
        1.35630 1.568854 0.002765
        1.35972 1.568683 0.002830
        1.36315 1.568515 0.002893
        1.36657 1.568349 0.002955
        1.36999 1.568186 0.003014
        1.37342 1.568024 0.003071
        1.37684 1.567865 0.003126
        1.38027 1.567708 0.003178
        1.38369 1.567553 0.003227
        1.38712 1.567400 0.003274
        1.39055 1.567248 0.003318
        1.39397 1.567097 0.003359
        1.39740 1.566948 0.003397
        1.40083 1.566800 0.003432
        1.40426 1.566653 0.003464
        1.40769 1.566507 0.003492
        1.41112 1.566361 0.003518
        1.41455 1.566216 0.003540
        1.41798 1.566071 0.003559
        1.42142 1.565927 0.003575
        1.42485 1.565782 0.003587
        1.42829 1.565637 0.003597
        1.43172 1.565492 0.003603
        1.43516 1.565346 0.003606
        1.43859 1.565200 0.003605
        1.44203 1.565052 0.003602
        1.44547 1.564904 0.003596
        1.44891 1.564755 0.003587
        1.45235 1.564605 0.003574
        1.45579 1.564453 0.003559
        1.45923 1.564299 0.003541
        1.46267 1.564145 0.003521
        1.46611 1.563988 0.003498
        1.46956 1.563830 0.003472
        1.47300 1.563670 0.003444
        1.47644 1.563508 0.003413
        1.47989 1.563343 0.003381
        1.48334 1.563177 0.003346
        1.48678 1.563008 0.003309
        1.49023 1.562837 0.003270
        1.49368 1.562664 0.003230
        1.49713 1.562489 0.003188
        1.50058 1.562310 0.003144
        1.50404 1.562130 0.003099
        1.50749 1.561947 0.003052
        1.51094 1.561761 0.003004
        1.51440 1.561573 0.002955
        1.51785 1.561382 0.002905
        1.52131 1.561189 0.002854
        1.52476 1.560993 0.002802
        1.52822 1.560795 0.002749
        1.53168 1.560593 0.002696
        1.53514 1.560390 0.002642
        1.53860 1.560183 0.002588
        1.54206 1.559975 0.002534
        1.54553 1.559763 0.002479
        1.54899 1.559549 0.002424
        1.55246 1.559333 0.002369
        1.55592 1.559114 0.002314
        1.55939 1.558893 0.002258
        1.56286 1.558669 0.002204
        1.56633 1.558443 0.002149
        1.56980 1.558215 0.002094
        1.57327 1.557984 0.002040
        1.57674 1.557751 0.001987
        1.58021 1.557517 0.001933
        1.58369 1.557279 0.001881
        1.58716 1.557040 0.001828
        1.59064 1.556799 0.001777
        1.59411 1.556556 0.001726
        1.59759 1.556311 0.001676
        1.60107 1.556064 0.001626
        1.60455 1.555815 0.001577
        1.60803 1.555565 0.001529
        1.61152 1.555312 0.001482
        1.61500 1.555058 0.001436
        1.61849 1.554803 0.001390
        1.62197 1.554546 0.001346
        1.62546 1.554287 0.001302
        1.62895 1.554027 0.001259
        1.63244 1.553766 0.001217
        1.63593 1.553503 0.001176
        1.63942 1.553238 0.001136
        1.64291 1.552973 0.001097
        1.64641 1.552706 0.001059
        1.64990 1.552438 0.001021
        1.65340 1.552169 0.000985
        1.65690 1.551899 0.000950
        1.66039 1.551628 0.000915
        1.66389 1.551355 0.000882
        1.66740 1.551082 0.000849
        1.67090 1.550808 0.000818
        1.67440 1.550532 0.000787
        1.67791 1.550256 0.000757
        1.68141 1.549979 0.000728
        1.68492 1.549701 0.000700
