# Supplementary material for: Emergence and control of photonic band structure in stacked OLED microcavities
Source: Nat Commun. 2021 Oct 20;12:6111. doi: 10.1038/s41467-021-26440-3 (PMC8528838; doi:10.1038/s41467-021-26440-3)
Supplement: Supplementary file 4 — Supplementary Data 1 [file 41467_2021_26440_MOESM4_ESM.zip › OLED Simulation v2-1/OLED Simulation/Materials Data/Materials Database/library.yml]

# this file is part of refractiveindex.info database
# refractiveindex.info database is in the public domain
# copyright and related rights waived via CC0 1.0

- SHELF: main
  name: "MAIN - simple inorganic materials"
  content:
    - DIVIDER: "Ag - Silver"
    - BOOK: Ag
      name: "Ag (Silver)"
      info: "main/Ag.html"
      content:
        - DIVIDER: "Experimental data: bulk, thick film"
        - PAGE: Johnson
          name: "Johnson and Christy 1972: n,k 0.188-1.937 µm"
          data: "main/Ag/Johnson.yml"
        - PAGE: Yang
          name: "Yang et al. 2015: n,k 0.270-24.92 µm"
          data: "main/Ag/Yang.yml"
        - PAGE: McPeak
          name: "McPeak et al. 2015: n,k 0.3-1.7 µm"
          data: "main/Ag/McPeak.yml"
        - PAGE: Babar
          name: "Babar and Weaver 2015: n,k 0.2066-12.40 µm"
          data: "main/Ag/Babar.yml"
        - PAGE: Wu
          name: "Wu et al. 2014: n,k 0.29-1.00 µm"
          data: "main/Ag/Wu.yml"
        - PAGE: Werner
          name: "Werner et al. 2009: n,k 0.01759-2.480 µm"
          data: "main/Ag/Werner.yml"
        - PAGE: Stahrenberg
          name: "Stahrenberg et al. 2001: n,k 0.128-0.496 µm"
          data: "main/Ag/Stahrenberg.yml"
        - PAGE: Windt
          name: "Windt et al. 1988: n,k 0.0024-0.1216 µm"
          data: "main/Ag/Windt.yml"
        - PAGE: Hagemann
          name: "Hagemann et al. 1974: n,k 2.48e-6-248 µm"
          data: "main/Ag/Hagemann.yml"
        - DIVIDER: "Experimental data: thin film"
        - PAGE: Ciesielski
          name: "Ciesielski et al. 2017: Ag/SiO2; n,k 0.191-20.9 µm"
          data: "main/Ag/Ciesielski.yml"
        - PAGE: Ciesielski-Ge
          name: "Ciesielski et al. 2017: Ag/Ge/SiO2; n,k 0.191-20.9 µm"
          data: "main/Ag/Ciesielski-Ge.yml"
        - PAGE: Ciesielski-Ni
          name: "Ciesielski et al. 2017: Ag/Ni/SiO2; n,k 0.191-15.8 µm"
          data: "main/Ag/Ciesielski-Ni.yml"
        - DIVIDER: "Models and simulations"
        - PAGE: Rakic-BB
          name: "Rakić et al. 1998: Brendel-Bormann model; n,k 0.248-12.4 µm"
          data: "main/Ag/Rakic-BB.yml"
        - PAGE: Rakic-LD
          name: "Rakić et al. 1998: Lorentz-Drude model; n,k 0.248-12.4 µm"
          data: "main/Ag/Rakic-LD.yml"
        - PAGE: Werner-DFT
          name: "Werner et al. 2009: DFT calculations; n,k 0.01759-2.480 µm"
          data: "main/Ag/Werner-DFT.yml"
    - DIVIDER: "Al - Aluminium and aluminates"
    - BOOK: Al
      name: "Al (Aluminium)"
      info: "main/Al.html"
      content:
        - DIVIDER: "Experimental data"
        - PAGE: Rakic
          name: "Rakić 1995: 0.00012399-200 µm"
          data: "main/Al/Rakic.yml"
        - PAGE: McPeak
          name: "McPeak et al. 2015: n,k 0.15-1.7 µm"
          data: "main/Al/McPeak.yml"
        - PAGE: Larruquert
          name: "Larruquert et al. 1996: n,k 0.077-0.1135 µm"
          data: "main/Al/Larruquert.yml"
        - PAGE: Ordal
          name: "Ordal et al. 1988: n,k 0.667-200 µm"
          data: "main/Al/Ordal.yml"
        - PAGE: Hagemann
          name: "Hagemann et al. 1974: n,k 0.00001033-1240 µm"
          data: "main/Al/Hagemann.yml"
        - PAGE: Mathewson
          name: "Mathewson and Myers 1971: n,k 0.496-1.77 µm"
          data: "main/Al/Mathewson.yml"
        - DIVIDER: "Models and simulations"
        - PAGE: Rakic-BB
          name: "Rakić et al. 1998: Brendel-Bormann model; n,k 0.0620-248 µm"
          data: "main/Al/Rakic-BB.yml"
        - PAGE: Rakic-LD
          name: "Rakić et al. 1998: Lorentz-Drude model; n,k 0.0620-248 µm"
          data: "main/Al/Rakic-LD.yml"
    - BOOK: MgAl2O4
      name: "MgAl<sub>2</sub>O<sub>4</sub> (Magnesium aluminate, spinel)"
      info: "main/MgAl2O4.html"
      content:
        - PAGE: Tropf
          name: "Tropf and Thomas 1991: n 0.35-5.5 µm"
          data: "main/MgAl2O4/Tropf.yml"
    - BOOK: Y3Al5O12
      name: "Y<sub>3</sub>Al<sub>5</sub>O<sub>12</sub> (Yttrium aluminium garnet, YAG)"
      info: "main/Y3Al5O12.html"
      content:
        - PAGE: Zelmon
          name: "Zelmon et al. 1998: n 0.4-5.0 µm"
          data: "main/Y3Al5O12/Zelmon.yml"
    - DIVIDER: "Ar - Argon"
    - BOOK: Ar
      name: "Ar (Argon)"
      info: "main/Ar.html"
      content:
        - DIVIDER: "Gas"
        - PAGE: Bideau-Mehu
          name: "Bideau-Mehu et al. 1981: n 0.1404-0.5677 µm"
          data: "main/Ar/Bideau-Mehu.yml"
        - PAGE: Peck-0C
          name: "Peck and Fisher 1964: n 0.47-2.06 µm; 0 °C"
          data: "main/Ar/Peck-0C.yml"
        - PAGE: Peck-15C
          name: "Peck and Fisher 1964: n 0.47-2.06 µm; 15 °C"
          data: "main/Ar/Peck-15C.yml"
        - PAGE: Larsen
          name: "Larsén 1934: n 0.2303-0.5677 µm"
          data: "main/Ar/Larsen.yml"
        - PAGE: Cuthbertson
          name: "Cuthbertson and Cuthbertson 1910: n 0.4800-0.6708 µm"
          data: "main/Ar/Cuthbertson.yml"
        - DIVIDER: "Liquid"
        - PAGE: Sinnock-liquid-90K
          name: "Sinnock and Smith 1969: Liquid at 90 K; n 0.3612-0.6439 µm"
          data: "main/Ar/Sinnock-liquid-90K.yml"
        - PAGE: Sinnock-liquid-88K
          name: "Sinnock and Smith 1969: Liquid at 88 K; n 0.3612-0.6439 µm"
          data: "main/Ar/Sinnock-liquid-88K.yml"
        - PAGE: Sinnock-liquid-86K
          name: "Sinnock and Smith 1969: Liquid at 86 K; n 0.3612-0.6439 µm"
          data: "main/Ar/Sinnock-liquid-86K.yml"
        - PAGE: Sinnock-liquid-83.81K
          name: "Sinnock and Smith 1969: Liquid at 83.81 K; n 0.3612-0.6439 µm"
          data: "main/Ar/Sinnock-liquid-83.81K.yml"
        - DIVIDER: "Solid"
        - PAGE: Sinnock-solid-83.81K
          name: "Sinnock and Smith 1969: Solid at 83.81 K; n 0.3612-0.6439 µm"
          data: "main/Ar/Sinnock-solid-83.81K.yml"
        - PAGE: Sinnock-solid-80K
          name: "Sinnock and Smith 1969: Solid at 80 K; n 0.3612-0.6439 µm"
          data: "main/Ar/Sinnock-solid-80K.yml"
        - PAGE: Sinnock-solid-70K
          name: "Sinnock and Smith 1969: Solid at 70 K; n 0.3612-0.6439 µm"
          data: "main/Ar/Sinnock-solid-70K.yml"
        - PAGE: Sinnock-solid-60K
          name: "Sinnock and Smith 1969: Solid at 60 K; n 0.3612-0.6439 µm"
          data: "main/Ar/Sinnock-solid-60K.yml"
        - PAGE: Sinnock-solid-50K
          name: "Sinnock and Smith 1969: Solid at 50 K; n 0.3612-0.6439 µm"
          data: "main/Ar/Sinnock-solid-50K.yml"
        - PAGE: Sinnock-solid-40K
          name: "Sinnock and Smith 1969: Solid at 40 K; n 0.3612-0.6439 µm"
          data: "main/Ar/Sinnock-solid-40K.yml"
        - PAGE: Sinnock-solid-30K
          name: "Sinnock and Smith 1969: Solid at 30 K; n 0.3612-0.6439 µm"
          data: "main/Ar/Sinnock-solid-30K.yml"
        - PAGE: Sinnock-solid-20K
          name: "Sinnock and Smith 1969: Solid at 20 K; n 0.3612-0.6439 µm"
          data: "main/Ar/Sinnock-solid-20K.yml"
    - DIVIDER: "As - Arsenides"
    - BOOK: AlAs
      name: "AlAs (Aluminium arsenide)"
      info: "main/AlAs.html"
      content:
        - DIVIDER: "Experimental data"
        - PAGE: Fern
          name: "Fern and Onton 1971: n 0.56-2.2 µm"
          data: "main/AlAs/Fern.yml"
        - DIVIDER: "Models and simulations"
        - PAGE: Rakic
          name: "Rakić and Majewski 1996: n,k 0.221-2.48 µm"
          data: "main/AlAs/Rakic.yml"
    - BOOK: GaAs
      name: "GaAs (Gallium arsenide)"
      info: "main/GaAs.html"
      content:
        - DIVIDER: "Experimental data"
        - PAGE: Aspnes
          name: "Aspnes et al. 1986: n,k 0.21-0.83 µm"
          data: "main/GaAs/Aspnes.yml"
        - PAGE: Skauli
          name: "Skauli et al. 2003: n 0.97-17 µm"
          data: "main/GaAs/Skauli.yml"
        - PAGE: Jellison
          name: "Jellison 1992: n,k 0.234-0.840 µm"
          data: "main/GaAs/Jellison.yml"
        - PAGE: Kachare
          name: "Kachare et al. 1976: n 1.4-11 µm"
          data: "main/GaAs/Kachare.yml"
        - DIVIDER: "Models and simulations"
        - PAGE: Adachi
          name: "Adachi 1989: n,k 0.207-12.4 µm"
          data: "main/GaAs/Adachi.yml"
        - PAGE: Rakic
          name: "Rakić and Majewski 1996: n,k 0.207-12.4 µm"
          data: "main/GaAs/Rakic.yml"
        - PAGE: Ozaki
          name: "Ozaki and Adachi 1995: n,k 0.221-1.03 µm"
          data: "main/GaAs/Ozaki.yml"
    - BOOK: InAs
      name: "InAs (Indium arsenide)"
      info: "main/InAs.html"
      content:
        - DIVIDER: "Experimental data"
        - PAGE: Aspnes
          name: "Aspnes and Studna 1983: n,k 0.21-0.83 µm"
          data: "main/InAs/Aspnes.yml"
        - PAGE: Lorimor
          name: "Lorimor and Spitzer 1965: n 3.7-31.3 µm"
          data: "main/InAs/Lorimor.yml"
        - DIVIDER: "Models and simulations"
        - PAGE: Adachi
          name: "Adachi 1989: n,k 0.207-12.4 µm"
          data: "main/InAs/Adachi.yml"
    - BOOK: CdGeAs2
      name: "CdGeAs<sub>2</sub> (Cadmium germanium arsenide)"
      info: "main/CdGeAs2.html"
      content:
        - PAGE: Boyd-o
          name: "Boyd et al. 1972: n(o) 2.4-11.5 µm"
          data: "main/CdGeAs2/Boyd-o.yml"
        - PAGE: Boyd-e
          name: "Boyd et al. 1972: n(e) 2.4-11.5 µm"
          data: "main/CdGeAs2/Boyd-e.yml"
    - BOOK: ZnSiAs2
      name: "ZnSiAs<sub>2</sub> (Zinc silicon arsenide)"
      info: "main/ZnSiAs2.html"
      content:
        - PAGE: Boyd-o
          name: "Boyd et al. 1972: n(o) 0.7-11.5 µm"
          data: "main/ZnSiAs2/Boyd-o.yml"
        - PAGE: Boyd-e
          name: "Boyd et al. 1972: n(e) 0.7-11.5 µm"
          data: "main/ZnSiAs2/Boyd-e.yml"
    - DIVIDER: "Au - Gold"
    - BOOK: Au
      name: "Au (Gold)"
      info: "main/Au.html"
      content:
        - DIVIDER: "Experimental data: bulk, thick film"
        - PAGE: Johnson
          name: "Johnson and Christy 1972: n,k 0.188-1.937 µm"
          data: "main/Au/Johnson.yml"
        - PAGE: McPeak
          name: "McPeak et al. 2015: n,k 0.3-1.7 µm"
          data: "main/Au/McPeak.yml"
        - PAGE: Babar
          name: "Babar and Weaver 2015: n,k 0.2066-12.40 µm"
          data: "main/Au/Babar.yml"
        - PAGE: Olmon-ev
          name: "Olmon et al. 2012: Evaporated gold; n,k 0.300-24.93 µm"
          data: "main/Au/Olmon-ev.yml"
        - PAGE: Olmon-sc
          name: "Olmon et al. 2012: Single-crystal gold; n,k 0.300-24.93 µm"
          data: "main/Au/Olmon-sc.yml"
        - PAGE: Olmon-ts
          name: "Olmon et al. 2012: Template-stripped gold; n,k 0.300-24.93 µm"
          data: "main/Au/Olmon-ts.yml"
        - PAGE: Werner
          name: "Werner et al. 2009: n,k 0.01759-2.480 µm"
          data: "main/Au/Werner.yml"
        - PAGE: Windt
          name: "Windt et al. 1988: n,k 0.0024-0.1216 µm"
          data: "main/Au/Windt.yml"
        - PAGE: Ordal
          name: "Ordal et al. 1987: n,k 0.667-286 µm"
          data: "main/Au/Ordal.yml"
        - PAGE: Hagemann
          name: "Hagemann et al. 1974: n,k 0.000008266-248 µm"
          data: "main/Au/Hagemann.yml"
        - PAGE: Hagemann-2
          name: "Hagemann et al. 1974 #2: n,k 0.003542-0.8266 µm"
          data: "main/Au/Hagemann-2.yml"
        - DIVIDER: "Experimental data: thin film"
        - PAGE: Yakubovsky-25nm
          name: "Yakubovsky et al. 2017: 25-nm film; n,k 0.3-2 µm"
          data: "main/Au/Yakubovsky-25nm.yml"
        - PAGE: Yakubovsky-53nm
          name: "Yakubovsky et al. 2017: 53-nm film; n,k 0.3-2 µm"
          data: "main/Au/Yakubovsky-53nm.yml"
        - PAGE: Yakubovsky-117nm
          name: "Yakubovsky et al. 2017: 117-nm film; n,k 0.3-2 µm"
          data: "main/Au/Yakubovsky-117nm.yml"
        - PAGE: Ciesielski
          name: "Ciesielski et al. 2018: Au/SiO2; n,k 0.191-20.9 µm"
          data: "main/Au/Ciesielski.yml"
        - PAGE: Ciesielski-Ge
          name: "Ciesielski et al. 2018: Au/Ge/SiO2 n,k 0.191-20.9 µm"
          data: "main/Au/Ciesielski-Ge.yml"
        - PAGE: Lemarchand-3.96nm
          name: "Lemarchand 2013: 3.96-nm film; n,k 0.35-1.8 µm"
          data: "main/Au/Lemarchand-3.96nm.yml"
        - PAGE: Lemarchand-4.62nm
          name: "Lemarchand 2013: 4.62-nm film; n,k 0.35-1.8 µm"
          data: "main/Au/Lemarchand-4.62nm.yml"
        - PAGE: Lemarchand-5.77nm
          name: "Lemarchand 2013: 5.77-nm film; n,k 0.35-1.8 µm"
          data: "main/Au/Lemarchand-5.77nm.yml"
        - PAGE: Lemarchand-11.7nm
          name: "Lemarchand 2013: 11.7-nm film; n,k 0.35-1.8 µm"
          data: "main/Au/Lemarchand-11.7nm.yml"
        - DIVIDER: "Models and simulations"
        - PAGE: Rakic-BB
          name: "Rakić et al. 1998: Brendel-Bormann model; n,k 0.248-6.20 µm"
          data: "main/Au/Rakic-BB.yml"
        - PAGE: Rakic-LD
          name: "Rakić et al. 1998: Lorentz-Drude model; n,k 0.248-6.20 µm"
          data: "main/Au/Rakic-LD.yml"
        - PAGE: Werner-DFT
          name: "Werner et al. 2009: DFT calculations; n,k 0.01759-2.480 µm"
          data: "main/Au/Werner-DFT.yml"
    - DIVIDER: "B - Boron and borates"
    - BOOK: B
      name: "B (Boron)"
      info: "main/B.html"
      content:
        - PAGE: Fernandez-Perea
          name: "Fernández-Perea et al. 2007: n,k 0.001378-0.1810 µm"
          data: "main/B/Fernandez-Perea.yml"
    - BOOK: BaB2O4
      name: "BaB<sub>2</sub>O<sub>4</sub> (Barium borate, BBO)"
      info: "main/BaB2O4.html"
      content:
        - PAGE: Eimerl-o
          name: "Eimerl et al. 1987: n(o) 0.22-1.06 µm"
          data: "main/BaB2O4/Eimerl-o.yml"
        - PAGE: Eimerl-e
          name: "Eimerl et al. 1987: n(e) 0.22-1.06 µm"
          data: "main/BaB2O4/Eimerl-e.yml"
        - PAGE: Tamosauskas-o
          name: "Tamošauskas et al. 2018: n(o) 0.188-5.2 µm"
          data: "main/BaB2O4/Tamosauskas-o.yml"
        - PAGE: Tamosauskas-e
          name: "Tamošauskas et al. 2018: n(e) 0.188-5.2 µm"
          data: "main/BaB2O4/Tamosauskas-e.yml"
        - PAGE: Zhang-o
          name: "Zhang et al. 2000: n(o) 0.64-3.18 µm"
          data: "main/BaB2O4/Zhang-o.yml"
        - PAGE: Zhang-e
          name: "Zhang et al. 2000: n(e) 0.64-3.18 µm"
          data: "main/BaB2O4/Zhang-e.yml"
    - BOOK: BiB3O6
      name: "BiB<sub>3</sub>O<sub>6</sub> (Bismuth triborate, BiBO)"
      info: "main/BiB3O6.html"
      content:
        - PAGE: Umemura-α
          name: "Umemura et al. 2007: n(α) 0.48-3.1 µm"
          data: "main/BiB3O6/Umemura-alpha.yml"
        - PAGE: Umemura-β
          name: "Umemura et al. 2007: n(β) 0.48-3.1 µm"
          data: "main/BiB3O6/Umemura-beta.yml"
        - PAGE: Umemura-γ
          name: "Umemura et al. 2007: n(γ) 0.48-3.1 µm"
          data: "main/BiB3O6/Umemura-gamma.yml"
    - BOOK: LiB3O5
      name: "LiB<sub>3</sub>O<sub>5</sub> (Lithium triborate, LBO)"
      info: "main/LiB3O5.html"
      content:
        - PAGE: Chen-α
          name: "Chen et al. 1989: n(α) 0.2894-1.064 µm"
          data: "main/LiB3O5/Chen-alpha.yml"
        - PAGE: Chen-β
          name: "Chen et al. 1989: n(β) 0.2894-1.064 µm"
          data: "main/LiB3O5/Chen-beta.yml"
        - PAGE: Chen-γ
          name: "Chen et al. 1989: n(γ) 0.2894-1.064 µm"
          data: "main/LiB3O5/Chen-gamma.yml"
    - BOOK: CsLiB6O10
      name: "CsLiB<sub>6</sub>O<sub>10</sub> (Cesium lithium borate, CLBO)"
      info: "main/CsLiB6O10.html"
      content:
        - PAGE: Sasaki-o
          name: "Sasaki et al. 2003: n(o) 0.19-2.75 µm"
          data: "main/CsLiB6O10/Sasaki-o.yml"
        - PAGE: Sasaki-e
          name: "Sasaki et al. 2003: n(e) 0.19-2.75 µm"
          data: "main/CsLiB6O10/Sasaki-e.yml"
    - BOOK: LuAl3(BO3)4
      name: "LuAl<sub>3</sub>(BO<sub>3</sub>)<sub>4</sub> (Lutetium aluminium borate, LuAB)"
      info: "main/LuAl3(BO3)4.html"
      content:
        - PAGE: Fang-o
          name: "Fang et al. 2013: n(o) 0.266-1.338 µm"
          data: "main/LuAl3(BO3)4/Fang-o.yml"
        - PAGE: Fang-e
          name: "Fang et al. 2013: n(e) 0.266-1.338 µm"
          data: "main/LuAl3(BO3)4/Fang-e.yml"
    - DIVIDER: "Be - Beryllium"
    - BOOK: Be
      name: "Be (Beryllium)"
      info: "main/Be.html"
      content:
        - PAGE: Rakic-BB
          name: "Rakić et al. 1998: Brendel-Bormann model; n,k 0.248-62.0 µm"
          data: "main/Be/Rakic-BB.yml"
        - PAGE: Rakic-LD
          name: "Rakić et al. 1998: Lorentz-Drude model; n,k 0.248-62.0 µm"
          data: "main/Be/Rakic-LD.yml"
    - DIVIDER: "Bi - Bismuth"
    - BOOK: Bi
      name: "Bi (Bismuth)"
      info: "main/Bi.html"
      content:
        - DIVIDER: "Experimental data"
        - PAGE: Hagemann
          name: "Hagemann et al. 1974: n,k 0.00155-6.199 µm"
          data: "main/Bi/Hagemann.yml"
        - PAGE: Werner
          name: "Werner et al. 2009: n,k 0.01759-2.480 µm"
          data: "main/Bi/Werner.yml"
        - DIVIDER: "Models and simulations"
        - PAGE: Werner-DFT
          name: "Werner et al. 2009: DFT calculations; n,k 0.01759-2.480 µm"
          data: "main/Bi/Werner-DFT.yml"
    - DIVIDER: "Br - Bromides"
    - BOOK: AgBr
      name: "AgBr (Silver bromide)"
      info: "main/AgBr.html"
      content:
        - PAGE: Schröter
          name: "Schröter 1931: n 0.495-0.67 µm"
          data: "main/AgBr/Schroter.yml"
    - BOOK: CsBr
      name: "CsBr (Cesium bromide)"
      info: "main/CsBr.html"
      content:
        - PAGE: Li
          name: "Li 1976: n 0.21-55 µm; 20 °C"
          data: "main/CsBr/Li.yml"
        - PAGE: Querry
          name: "Querry 1987: n,k 0.213-149 µm"
          data: "main/CsBr/Querry.yml"
        - PAGE: Rodney
          name: "Rodney and Spindler 1953: n 0.365-39 µm; 27 °C"
          data: "main/CsBr/Rodney.yml"
    - BOOK: KBr
      name: "KBr (Potassium bromide)"
      info: "main/KBr.html"
      content:
        - PAGE: Li
          name: "Li 1976: n 0.20-42 µm"
          data: "main/KBr/Li.yml"
    - BOOK: LiBr
      name: "LiBr (Lithium bromide)"
      info: "main/LiBr.html"
      content:
        - PAGE: Li
          name: "Li 1976: n 0.21-20 µm"
          data: "main/LiBr/Li.yml"
    - BOOK: NaBr
      name: "NaBr (Sodium bromide)"
      info: "main/NaBr.html"
      content:
        - PAGE: Li
          name: "Li 1976: n 0.21-34 µm"
          data: "main/NaBr/Li.yml"
    - BOOK: RbBr
      name: "RbBr (Rubidium bromide)"
      info: "main/RbBr.html"
      content:
        - PAGE: Li
          name: "Li 1976: n 0.21-50 µm"
          data: "main/RbBr/Li.yml"
    - BOOK: TlBr
      name: "TlBr (Thallium bromide)"
      info: "main/TlBr.html"
      content:
        - PAGE: Palik
          name: "Palik 1985: n 0.57-39.4 µm"
          data: "main/TlBr/Palik.yml"
        - PAGE: Schroter
          name: "Schröter 1931: n 0.54-0.65 µm"
          data: "main/TlBr/Schroter.yml"
    - DIVIDER: "C - Carbon, carbides and carbonates"
    - BOOK: C
      name: "C (Carbon, diamond, graphite, graphene)"
      info: "main/C.html"
      content:
        - DIVIDER: "Diamond"
        - PAGE: Phillip
          name: "Phillip and Taft 1964: Diamond; n,k 0.0354-10 µm"
          data: "main/C/Phillip.yml"
        - PAGE: Peter
          name: "Peter 1923: Diamond; n 0.226-0.760 µm"
          data: "main/C/Peter.yml"
        - DIVIDER: "CVD Diamond"
        - PAGE: Dore
          name: "Dore et al. 1998: Polycrystalline CVD diamond; n,k 2.5-500 µm"
          data: "main/C/Dore.yml"
        - DIVIDER: "Amorphous thin film"
        - PAGE: Hagemann
          name: "Hagemann et al. 1974: n,k 0.0000413-124 µm"
          data: "main/C/Hagemann.yml"
        - PAGE: Larruquert
          name: "Larruquert et al. 2013: n,k 0.0197-10.1 µm"
          data: "main/C/Larruquert.yml"
        - PAGE: Arakawa
          name: "Arakawa et al. 1977: n,k 0.326-2.07 µm"
          data: "main/C/Arakawa.yml"
        - DIVIDER: "Graphite"
        - PAGE: Djurisic-o
          name: "Djurišić and Li 1999: Graphite; n,k (o); 0.0310-10.332 µm"
          data: "main/C/Djurisic-o.yml"
        - PAGE: Djurisic-e
          name: "Djurišić and Li 1999: Graphite; n,k (e); 0.0310-0.5904 µm"
          data: "main/C/Djurisic-e.yml"
        - PAGE: Querry-DixonKS2
          name: "Querry 1985: Graphite pellet, Dixon KS-2; n,k 0.21-55.6 µm"
          data: "main/C/Querry-DixonKS2.yml"
        - PAGE: Querry-DixonHPN2
          name: "Querry 1985: Graphite pellet, Dixon HPN-2; n,k 0.20-55.6 µm"
          data: "main/C/Querry-DixonHPN2.yml"
        - PAGE: Querry-Dixon200-10
          name: "Querry 1985: Graphite pellet, Dixon 200-10; n,k 0.21-55.6 µm"
          data: "main/C/Querry-Dixon200-10.yml"
        - PAGE: Querry-AsburyMicro260
          name: "Querry 1985: Graphite pellet, Asbury Micro 260; n,k 0.21-55.6 µm"
          data: "main/C/Querry-AsburyMicro260.yml"
        - PAGE: Querry-Dixon1102
          name: "Querry 1985: Intercalated graphite pellet, Dixon 1102; n,k 0.20-55.6 µm"
          data: "main/C/Querry-Dixon1102.yml"
        - PAGE: Querry-Asbury3222
          name: "Querry 1985: Intercalated graphite pellet, Asbury 3222; n,k 0.20-55.6 µm"
          data: "main/C/Querry-Asbury3222.yml"
        - DIVIDER: "Pyrolytic carbon"
        - PAGE: Querry-Pyrolytic
          name: "Querry 1985: Pyrolytic carbon; n,k 0.21-55.6 µm"
          data: "main/C/Querry-Pyrolytic.yml"
        - DIVIDER: "Graphene"
        - PAGE: Weber
          name: "Weber et al. 2010: Graphene; n,k 0.21-1.0 µm"
          data: "main/C/Weber.yml"
    - BOOK: B4C
      name: "B<sub>4</sub>C (Boron carbide)"
      info: "main/B4C.html"
      content:
        - PAGE: Larruquert
          name: "Larruquert et al. 2012: n,k 0.001738-21.54 µm"
          data: "main/B4C/Larruquert.yml"
    - BOOK: SiC
      name: "SiC (Silicon carbide)"
      info: "main/SiC.html"
      content:
        - DIVIDER: "6H-SiC (α-SiC) crystal"
        - PAGE: Singh-o
          name: "Singh et al. 1971: α-SiC; n(o) 0.488-1.064 µm"
          data: "main/SiC/Singh-o.yml"
        - PAGE: Singh-e
          name: "Singh et al. 1971: α-SiC; n(e) 0.488-1.064 µm"
          data: "main/SiC/Singh-e.yml"
        - PAGE: Wang-6H-o
          name: "Wang et al. 2013: 6H-SiC; n(o) 0.436-2.33 µm"
          data: "main/SiC/Wang-6H-o.yml"
        - PAGE: Wang-6H-e
          name: "Wang et al. 2013: 6H-SiC; n(e) 0.436-2.33 µm"
          data: "main/SiC/Wang-6H-e.yml"
        - DIVIDER: "4H-SiC crystal"
        - PAGE: Wang-4H-o
          name: "Wang et al. 2013: 4H-SiC; n(o) 0.405-5 µm"
          data: "main/SiC/Wang-4H-o.yml"
        - PAGE: Wang-4H-e
          name: "Wang et al. 2013: 4H-SiC; n(e) 0.405-2.33 µm"
          data: "main/SiC/Wang-4H-e.yml"
        - PAGE: Fischer-o
          name: "Fischer et al. 2017: 4H-SiC; n(o) 17-150 µm"
          data: "main/SiC/Fischer-o.yml"
        - PAGE: Fischer-e
          name: "Fischer et al. 2017: 4H-SiC; n(e) 17-150 µm"
          data: "main/SiC/Fischer-e.yml"
        - DIVIDER: "3C-SiC (β-SiC) crystal"
        - PAGE: Shaffer
          name: "Shaffer 1971: β-SiC; n 0.467-0.691 µm"
          data: "main/SiC/Shaffer.yml"
        - DIVIDER: "Thin film"
        - PAGE: Larruquert
          name: "Larruquert et al. 2011: Thin film; n,k 0.006154-131.7 µm"
          data: "main/SiC/Larruquert.yml"
    - BOOK: TiC
      name: "TiC (Titanium carbide)"
      info: "main/TiC.html"
      content:
        - PAGE: Pfluger
          name: "Pflüger et al. 1984: n,k 0.0311-2.48 µm"
          data: "main/TiC/Pfluger.yml"
    - BOOK: VC
      name: "VC (Vanadium carbide)"
      info: "main/VC.html"
      content:
        - PAGE: Pfluger
          name: "Pflüger et al. 1984: n,k 0.0311-2.48 µm"
          data: "main/VC/Pfluger.yml"
    - BOOK: CaCO3
      name: "CaCO<sub>3</sub> (Calcium carbonate, Calcite)"
      info: "main/CaCO3.html"
      content:
        - PAGE: Ghosh-o
          name: "Ghosh 1999: n(o) 0.204-2.172 µm"
          data: "main/CaCO3/Ghosh-o.yml"
        - PAGE: Ghosh-e
          name: "Ghosh 1999: n(e) 0.204-2.172 µm"
          data: "main/CaCO3/Ghosh-e.yml"
    - BOOK: CaMg(CO3)2
      name: "CaMg(CO<sub>3</sub>)<sub>2</sub> (Calcium magnesium carbonate, Dolomite)"
      info: "main/CaMg(CO3)2.html"
      content:
        - PAGE: Querry-o
          name: "Querry 1987: n,k(o) 2.5-40 µm"
          data: "main/CaMg(CO3)2/Querry-o.yml"
        - PAGE: Querry-e
          name: "Querry 1987: n,k(e) 2.5-50 µm"
          data: "main/CaMg(CO3)2/Querry-e.yml"
    - DIVIDER: "Ca - Calcium"
    - BOOK: Ca
      name: "Ca (Calcium)"
      info: "main/Ca.html"
      content:
        - PAGE: Mathewson
          name: "Mathewson and Myers 1971: n,k 0.340-1.65 µm"
          data: "main/Ca/Mathewson.yml"
        - PAGE: Rodriguez-de_Marcos
          name: "Rodríguez-de Marcos et al. 2015: n,k 0.00123-0.316 µm"
          data: "main/Ca/Rodriguez-de Marcos.yml"
    - DIVIDER: "Ce - Cerium"
    - BOOK: Ce
      name: "Ce (Cerium)"
      info: "main/Ce.html"
      content:
        - PAGE: Fernandez-Perea
          name: "Fernández-Perea et al. 2008: n,k 0.00103-0.207 µm"
          data: "main/Ce/Fernandez-Perea.yml"
    - DIVIDER: "Cl - Chlorides"
    - BOOK: AgCl
      name: "AgCl (Silver chloride)"
      info: "main/AgCl.html"
      content:
        - PAGE: Tilton
          name: "Tilton et al. 1950: n 0.578-20.6 µm"
          data: "main/AgCl/Tilton.yml"
    - BOOK: CsCl
      name: "CsCl (Cesium chloride)"
      info: "main/CsCl.html"
      content:
        - PAGE: Li
          name: "Li 1976: n 0.18-40 µm"
          data: "main/CsCl/Li.yml"
    - BOOK: CuCl
      name: "CuCl (Cuprous chloride)"
      info: "main/CuCl.html"
      content:
        - PAGE: Feldman
          name: "Feldman and Horowitz 1969: n 0.43-2.5 µm"
          data: "main/CuCl/Feldman.yml"
    - BOOK: KCl
      name: "KCl (Potassium chloride)"
      info: "main/KCl.html"
      content:
        - PAGE: Li
          name: "Li 1976: n 0.18-35 µm"
          data: "main/KCl/Li.yml"
        - PAGE: Querry
          name: "Querry 1987: n,k 0.22-167 µm"
          data: "main/KCl/Querry.yml"
    - BOOK: LiCl
      name: "LiCl (Lithium chloride)"
      info: "main/LiCl.html"
      content:
        - PAGE: Li
          name: "Li 1976: n 0.17-16 µm"
          data: "main/LiCl/Li.yml"
    - BOOK: NaCl
      name: "NaCl (Sodium chloride)"
      info: "main/NaCl.html"
      content:
        - PAGE: Li
          name: "Li 1976: n 0.20-30 µm"
          data: "main/NaCl/Li.yml"
        - PAGE: Querry
          name: "Querry 1987: n,k 0.22-167 µm"
          data: "main/NaCl/Querry.yml"
    - BOOK: RbCl
      name: "RbCl (Rubidium chloride)"
      info: "main/RbCl.html"
      content:
        - PAGE: Li
          name: "Li 1976: n 0.18-40 µm"
          data: "main/RbCl/Li.yml"
    - BOOK: TlCl
      name: "TlCl (Thallium chloride)"
      info: "main/TlCl.html"
      content:
        - PAGE: Schroter
          name: "Schröter 1931: n 0.43-0.66 µm"
          data: "main/TlCl/Schroter.yml"
    - DIVIDER: "Co - Cobalt"
    - BOOK: Co
      name: "Co (Cobalt)"
      info: "main/Co.html"
      content:
        - DIVIDER: "Experimental data"
        - PAGE: Johnson
          name: "Johnson and Christy 1974: n,k 0.188-1.937 µm"
          data: "main/Co/Johnson.yml"
        - PAGE: Werner
          name: "Werner et al. 2009: n,k 0.0176-2.48 µm"
          data: "main/Co/Werner.yml"
        - DIVIDER: "Models and simulations"
        - PAGE: Werner-DFT
          name: "Werner et al. 2009: DFT calculations; n,k 0.0176-2.48 µm"
          data: "main/Co/Werner-DFT.yml"
    - DIVIDER: "Cr - Chromium"
    - BOOK: Cr
      name: "Chromium (Cr)"
      info: "main/Cr.html"
      content:
        - DIVIDER: "Experimental data"
        - PAGE: Johnson
          name: "Johnson and Christy 1974: n,k 0.188-1.937 µm"
          data: "main/Cr/Johnson.yml"
        - DIVIDER: "Models and simulations"
        - PAGE: Rakic-BB
          name: "Rakić et al. 1998: Brendel-Bormann model; n,k 0.248-62.0 µm"
          data: "main/Cr/Rakic-BB.yml"
        - PAGE: Rakic-LD
          name: "Rakić et al. 1998: Lorentz-Drude model; n,k 0.248-62.0 µm"
          data: "main/Cr/Rakic-LD.yml"
    - DIVIDER: "Cs - Caesium"
    - BOOK: Cs
      name: "Cs (Caesium)"
      info: "main/Cs.html"
      content:
        - PAGE: Smith
          name: "Smith 1970: n,k 0.313-2.42 µm"
          data: "main/Cs/Smith.yml"
        - PAGE: Monin
          name: "Monin and Boutry 1974: n,k 0.254-0.620 µm; 195 K"
          data: "main/Cs/Monin.yml"
        - PAGE: Whang
          name: "Whang et al. 1971: n,k 0.129-0.344 µm"
          data: "main/Cs/Whang.yml"
        - PAGE: Ives
          name: "Ives and Briggs 1937: n,k 0.254-0.578 µm"
          data: "main/Cs/Ives.yml"
    - DIVIDER: "Cu - Copper"
    - BOOK: Cu
      name: "Cu (Copper)"
      info: "main/Cu.html"
      content:
        - DIVIDER: "Experimental data"
        - PAGE: Johnson
          name: "Johnson and Christy 1972: n,k 0.188-1.937 µm"
          data: "main/Cu/Johnson.yml"
        - PAGE: McPeak
          name: "McPeak et al. 2015: n,k 0.3-1.7 µm"
          data: "main/Cu/McPeak.yml"
        - PAGE: Babar
          name: "Babar and Weaver 2015: n,k 0.2066-12.40 µm"
          data: "main/Cu/Babar.yml"
        - PAGE: Brimhall
          name: "Brimhall et al. 2009: n,k 0.0101-0.0421 µm"
          data: "main/Cu/Brimhall.yml"
        - PAGE: Werner
          name: "Werner et al. 2009: n,k 0.01759-2.480 µm"
          data: "main/Cu/Werner.yml"
        - PAGE: Stahrenberg
          name: "Stahrenberg et al. 2001: n,k 0.128-0.496 µm"
          data: "main/Cu/Stahrenberg.yml"
        - PAGE: Ordal
          name: "Ordal et al. 1985: n,k 0.517-55.6 µm"
          data: "main/Cu/Ordal.yml"
        - PAGE: Querry
          name: "Querry 1985: n,k 0.21-55.6 µm"
          data: "main/Cu/Querry.yml"
        - PAGE: Hagemann
          name: "Hagemann et al. 1974: n,k 0.0000248-248 µm"
          data: "main/Cu/Hagemann.yml"
        - DIVIDER: "Models and simulations"
        - PAGE: Rakic-BB
          name: "Rakić et al. 1998: Brendel-Bormann model; n,k 0.207-12.4 µm"
          data: "main/Cu/Rakic-BB.yml"
        - PAGE: Rakic-LD
          name: "Rakić et al. 1998: Lorentz-Drude model; n,k 0.207-12.4 µm"
          data: "main/Cu/Rakic-LD.yml"
        - PAGE: Werner-DFT
          name: "Werner et al. 2009: DFT calculations; n,k 0.01759-2.480 µm"
          data: "main/Cu/Werner-DFT.yml"
    - DIVIDER: "Er - Erbium"
    - BOOK: Er
      name: "Er (Erbium)"
      info: "main/Er.html"
      content:
        - PAGE: Larruquert
          name: "Larruquert et al. 2011: n,k 0.000784-0.383 µm"
          data: "main/Er/Larruquert.yml"
    - DIVIDER: "Eu - Europium"
    - BOOK: Eu
      name: "Eu (Europium)"
      info: "main/Eu.html"
      content:
        - PAGE: Fernandez-Perea
          name: "Fernández-Perea et al. 2008: n,k 0.000883-0.149 µm"
          data: "main/Eu/Fernandez-Perea.yml"
    - DIVIDER: "F - Fluorides"
    - BOOK: BaF2
      name: "BaF<sub>2</sub> (Barium fluoride)"
      info: "main/BaF2.html"
      content:
        - PAGE: Li
          name: "Li 1980: n 0.15-15.0 µm"
          data: "main/BaF2/Li.yml"
        - PAGE: Querry
          name: "Querry 1987: n,k 0.220-167 µm"
          data: "main/BaF2/Querry.yml"
        - PAGE: Malitson
          name: "Malitson 1964: n 0.265-10.3 µm"
          data: "main/BaF2/Malitson.yml"
    - BOOK: CaF2
      name: "CaF<sub>2</sub> (Calcium fluoride)"
      info: "main/CaF2.html"
      content:
        - PAGE: Malitson
          name: "Malitson 1963: n 0.23-9.7 µm; 24 °C"
          data: "main/CaF2/Malitson.yml"
        - PAGE: Daimon-20
          name: "Daimon and Masumura 2002: n 0.138-2.326 µm; 20 °C"
          data: "main/CaF2/Daimon-20.yml"
        - PAGE: Daimon-25
          name: "Daimon and Masumura 2002: n 0.138-2.326 µm; 25 °C"
          data: "main/CaF2/Daimon-25.yml"
        - PAGE: Li
          name: "Li 1980: n 0.15-12.0 µm; 20 °C"
          data: "main/CaF2/Li.yml"
    - BOOK: CeF3
      name: "CeF<sub>3</sub> (Cerium trifluoride)"
      info: "main/CeF3.html"
      content:
        - PAGE: Rodriguez-de_Marcos
          name: "Rodríguez-de Marcos et al. 2017: n,k 0.03-2.0 µm"
          data: "main/CeF3/Rodriguez-de Marcos.yml"
    - BOOK: CsF
      name: "CsF (Cesium fluoride)"
      info: "main/CsF.html"
      content:
        - PAGE: Li
          name: "Li 1976: n 0.15-30 µm"
          data: "main/CsF/Li.yml"
    - BOOK: KF
      name: "KF (Potassium fluoride)"
      info: "main/KF.html"
      content:
        - PAGE: Li
          name: "Li 1976: n 0.15-22 µm"
          data: "main/KF/Li.yml"
    - BOOK: LaF3
      name: "LaF<sub>3</sub> (Lanthanum fluoride)"
      info: "main/LaF3.html"
      content:
        - DIVIDER: "Crystal"
        - PAGE: Laihoa-o
          name: "Laihoa and Lakkistoa 1983: n(o) 0.35-0.70 µm"
          data: "main/LaF3/Laihoa-o.yml"
        - PAGE: Laihoa-e
          name: "Laihoa and Lakkistoa 1983: n(e) 0.35-0.70 µm"
          data: "main/LaF3/Laihoa-e.yml"
        - DIVIDER: "Thin film"
        - PAGE: Rodriguez-de_Marcos
          name: "Rodríguez-de Marcos et al. 2017: n,k 0.03-2.0 µm"
          data: "main/LaF3/Rodriguez-de Marcos.yml"
    - BOOK: LiF
      name: "LiF (Lithium fluoride)"
      info: "main/LiF.html"
      content:
        - PAGE: Li
          name: "Li 1976: n 0.10-11 µm"
          data: "main/LiF/Li.yml"
    - BOOK: LiCaAlF6
      name: "LiCaAlF<sub>6</sub> (Lithium calcium aluminum fluoride, LiCAF)"
      info: "main/LiCaAlF6.html"
      content:
        - PAGE: Woods-o
          name: "Woods et al. 1991: n(o) 0.4-1.0 µm"
          data: "main/LiCaAlF6/Woods-o.yml"
        - PAGE: Woods-e
          name: "Woods et al. 1991: n(e) 0.4-1.0 µm"
          data: "main/LiCaAlF6/Woods-e.yml"
    - BOOK: NaF
      name: "NaF (Sodium fluoride)"
      info: "main/NaF.html"
      content:
        - PAGE: Li
          name: "Li 1976: n 0.15-17 µm"
          data: "main/NaF/Li.yml"
    - BOOK: MgF2
      name: "MgF<sub>2</sub> (Magnesium fluoride)"
      info: "main/MgF2.html"
      content:
        - DIVIDER: "Crystal"
        - PAGE: Dodge-o
          name: "Dodge 1984: n(o) 0.2-7.0 µm"
          data: "main/MgF2/Dodge-o.yml"
        - PAGE: Dodge-e
          name: "Dodge 1984: n(e) 0.2-7.0 µm"
          data: "main/MgF2/Dodge-e.yml"
        - PAGE: Li-o
          name: "Li 1980: n(o) 0.14-7.5 µm"
          data: "main/MgF2/Li-o.yml"
        - PAGE: Li-e
          name: "Li 1980: n(e) 0.14-7.5 µm"
          data: "main/MgF2/Li-e.yml"
        - DIVIDER: "Thin film"
        - PAGE: Rodriguez-de_Marcos
          name: "Rodríguez-de Marcos et al. 2017: n,k 0.03-2.0 µm"
          data: "main/MgF2/Rodriguez-de Marcos.yml"
    - BOOK: PbF2
      name: "PbF<sub>2</sub> (Lead difluoride)"
      info: "main/PbF2.html"
      content:
        - PAGE: Malitson
          name: "Malitson and Dodge 1969: n 0.3-11.9 µm"
          data: "main/PbF2/Malitson.yml"
    - BOOK: RbF
      name: "RbF (Rubidium fluoride)"
      info: "main/RbF.html"
      content:
        - PAGE: Li
          name: "Li 1976: n 0.15-25 µm"
          data: "main/RbF/Li.yml"
    - BOOK: SF6
      name: "SF<sub>6</sub6> (Sulphur hexafluoride)"
      info: "main/SF6.html"
      content:
        - PAGE: Vukovic
          name: "Vukovic et al. 1996: n 0.6-1.3 µm"
          data: "main/SF6/Vukovic.yml"
    - BOOK: SrF2
      name: "SrF<sub>2</sub> (Strontium fluoride)"
      info: "main/SrF2.html"
      content:
        - PAGE: Rodriguez-de_Marcos
          name: "Rodríguez-de Marcos et al. 2013: n,k 0.001582-682.2 µm"
          data: "main/SrF2/Rodriguez-de Marcos.yml"
        - PAGE: Li
          name: "Li 1980: n 0.15-12.0 µm"
          data: "main/SrF2/Li.yml"
        - PAGE: Feldman
          name: "Feldman et al. 1978: n 0.21-11.5 µm"
          data: "main/SrF2/Feldman.yml"
    - BOOK: ThF4
      name: "ThF<sub>4</sub> (Thorium tetrafluoride)"
      info: "main/ThF4.html"
      content:
        - PAGE: Heitmann
          name: "Heitmann and Ritter 1976: n 0.26-0.76 µm"
          data: "main/ThF4/Heitmann.yml"
    - BOOK: YLiF4
      name: "YLiF<sub>4</sub> (Yttrium lithium fluoride, YLF)"
      info: "main/YLiF4.html"
      content:
        - PAGE: Barnes-o
          name: "Barnes and Gettemy 1980: n(o) 0.225-2.6 µm"
          data: "main/YLiF4/Barnes-o.yml"
        - PAGE: Barnes-e
          name: "Barnes and Gettemy 1980: n(e) 0.225-2.6 µm"
          data: "main/YLiF4/Barnes-e.yml"
    - DIVIDER: "Fe - Iron and ferrites"
    - BOOK: Fe
      name: "Fe (Iron)"
      info: "main/Fe.html"
      content:
        - DIVIDER: "Experimental data"
        - PAGE: Johnson
          name: "Johnson and Christy 1974: n,k 0.188-1.94 µm"
          data: "main/Fe/Johnson.yml"
        - PAGE: Werner
          name: "Werner et al. 2009: n,k 0.0176-2.48 µm"
          data: "main/Fe/Werner.yml"
        - PAGE: Ordal
          name: "Ordal et al. 1985: n,k 0.667-286 µm"
          data: "main/Fe/Ordal.yml"
        - PAGE: Querry
          name: "Querry 1985: n,k 0.21-55.6 µm"
          data: "main/Fe/Querry.yml"
        - DIVIDER: "Models and simulations"
        - PAGE: Werner-DFT
          name: "Werner et al. 2009: DFT calculations; n,k 0.0176-2.48 µm"
          data: "main/Fe/Werner-DFT.yml" 
    - BOOK: BiFeO3
      name: "BiFeO3 (Bismuth ferrite, BFO)"
      info: "main/BiFeO3.html"
      content:
        - PAGE: Kumar
          name: "Kumar et al. 2008: n 0.197-1.67 µm, k 0.197-0.576 µm"
          data: "main/BiFeO3/Kumar.yml"
    - DIVIDER: "Ge - Germanium and germanates"
    - BOOK: Ge
      name: "Ge (Germanium)"
      info: "main/Ge.html"
      content:
        - DIVIDER: "Bulk, thick film"
        - PAGE: Aspnes
          name: "Aspnes and Studna 1983: n,k 0.21-0.83 µm"
          data: "main/Ge/Aspnes.yml"
        - PAGE: Burnett
          name: "Burnett et al. 2016: n 2.25-14.0 µm"
          data: "main/Ge/Burnett.yml"
        - PAGE: Jellison
          name: "Jellison 1992: n,k 0.234-0.840 µm"
          data: "main/Ge/Jellison.yml"
        - PAGE: Li-100K
          name: "Li 1980: n 1.9-18 µm; 100 K"
          data: "main/Ge/Li-100K.yml"
        - PAGE: Li-150K
          name: "Li 1980: n 1.9-18 µm; 150 K"
          data: "main/Ge/Li-150K.yml"
        - PAGE: Li-200K
          name: "Li 1980: n 1.9-18 µm; 200 K"
          data: "main/Ge/Li-200K.yml"
        - PAGE: Li-250K
          name: "Li 1980: n 1.9-18 µm; 250 K"
          data: "main/Ge/Li-250K.yml"
        - PAGE: Li-293K
          name: "Li 1980: n 1.9-18 µm; 293 K"
          data: "main/Ge/Li-293K.yml"
        - PAGE: Li-350K
          name: "Li 1980: n 1.9-18 µm; 350 K"
          data: "main/Ge/Li-350K.yml"
        - PAGE: Li-400K
          name: "Li 1980: n 1.9-18 µm; 400 K"
          data: "main/Ge/Li-400K.yml"
        - PAGE: Li-450K
          name: "Li 1980: n 1.9-18 µm; 450 K"
          data: "main/Ge/Li-450K.yml"
        - PAGE: Li-500K
          name: "Li 1980: n 1.9-18 µm; 500 K"
          data: "main/Ge/Li-500K.yml"
        - PAGE: Li-550K
          name: "Li 1980: n 1.9-18 µm; 550 K"
          data: "main/Ge/Li-550K.yml"
        - PAGE: Icenogle
          name: "Icenogle et al. 1976: n 2.5-12 µm; 293 K"
          data: "main/Ge/Icenogle.yml"
        - DIVIDER: "Thin film"
        - PAGE: Ciesielski-2nm
          name: "Ciesielski et al. 2018: 2-nm film; n,k 0.2-2 µm"
          data: "main/Ge/Ciesielski-2nm.yml"
        - PAGE: Ciesielski-20nm
          name: "Ciesielski et al. 2018: 20-nm film; n,k 0.2-2 µm"
          data: "main/Ge/Ciesielski-20nm.yml"
    - BOOK: Bi4Ge3O12
      name: "Bi<sub>4</sub>Ge<sub>3</sub>O<sub>12</sub> (Bismuth germanate, BGO)"
      info: "main/Bi4Ge3O12.html"
      content:
        - PAGE: Williams
          name: "Williams et al. 1996: n 0.305-1.0 µm"
          data: "main/Bi4Ge3O12/Williams.yml"
    - BOOK: Bi12GeO20
      name: "Bi<sub>12</sub>GeO<sub>20</sub> (Bismuth germanate, BGO)"
      info: "main/Bi12GeO20.html"
      content:
        - PAGE: Simon
          name: "Simon et al. 1997: n 0.45-0.70 µm"
          data: "main/Bi12GeO20/Simon.yml"
    - BOOK: Pb5Ge3O11
      name: "Pb<sub>5</sub>Ge<sub>3</sub>O<sub>11</sub> (Lead germanate, PGO)"
      info: "main/Pb5Ge3O11.html"
      content:
        - PAGE: Simon-o
          name: "Simon et al. 1997: n(o) 0.45-0.70 µm"
          data: "main/Pb5Ge3O11/Simon-o.yml"
        - PAGE: Simon-e
          name: "Simon et al. 1997: n(e) 0.45-0.70 µm"
          data: "main/Pb5Ge3O11/Simon-e.yml"
    - DIVIDER: "H, D - Hydrogen, Deuterium"
    - BOOK: H2
      name: "H<sub>2</sub> (Hydrogen)"
      info: "main/H2.html"
      content:
        - PAGE: Smith
          name: "Smith et al. 1976: n 0.168-0.289 µm"
          data: "main/H2/Smith.yml"
        - PAGE: Peck
          name: "Peck and Hung 1977: n 0.168-1.695 µm"
          data: "main/H2/Peck.yml"
        - PAGE: Koch
          name: "Koch 1913: n 0.230-0.546 µm"
          data: "main/H2/Koch.yml"
    - BOOK: D2
      name: "D<sub>2</sub> (Deuterium)"
      info: "main/D2.html"
      content:
        - PAGE: Weber
          name: "Weber: n 0.230-0.579 µm"
          data: "main/D2/Weber.yml"
    - DIVIDER: "He - Helium"
    - BOOK: He
      name: "He (Helium)"
      info: "main/He.html"
      content:
        - PAGE: Cuthbertson
          name: "Cuthbertson and Cuthbertson 1936: n 0.275-0.546 µm"
          data: "main/He/Cuthbertson.yml"
        - PAGE: Smith
          name: "Smith et al. 1976: n 0.168-0.288 µm"
          data: "main/He/Smith.yml"
        - PAGE: Mansfield
          name: "Mansfield and Peck 1969: n 0.480-2.06 µm"
          data: "main/He/Mansfield.yml"
    - DIVIDER: "Hf - Hafnium"
    - BOOK: Hf
      name: "Hf (Hafnium)"
      info: "main/Hf.html"
      content:
        - PAGE: Windt
          name: "Windt et al. 1988: n,k 0.00240-0.122 µm"
          data: "main/Hf/Windt.yml"
    - DIVIDER: "Hg - Mercury"
    - BOOK: Hg
      name: "Hg (Mercury)"
      info: "main/Hg.html"
      content:
        - PAGE: Inagaki
          name: "Inagaki et al. 1981: n,k 0.0636-6.20 µm"
          data: "main/Hg/Inagaki.yml"
    - DIVIDER: "Ho - Holmium"
    - BOOK: Ho
      name: "Ho (Holmium)"
      info: "main/Ho.html"
      content:
        - PAGE: Fernandez-Perea
          name: "Fernández-Perea et al. 2011: n,k 0.000922-0.413 µm"
          data: "main/Ho/Fernandez-Perea.yml"
    - DIVIDER: "I - Iodides and iodates"
    - BOOK: CsI
      name: "CsI (Cesium iodide)"
      info: "main/CsI.html"
      content:
        - PAGE: Li
          name: "Li 1976: n 0.25-67 µm"
          data: "main/CsI/Li.yml"
        - PAGE: Querry
          name: "Querry 1987: n,k 0.22-167 µm"
          data: "main/CsI/Querry.yml"
        - PAGE: Rodney
          name: "Rodney 1955: 0.2967-50 µm"
          data: "main/CsI/Rodney.yml"
    - BOOK: KI
      name: "KI (Potassium iodide)"
      info: "main/KI.html"
      content:
        - PAGE: Li
          name: "Li 1976: n 0.25-50 µm"
          data: "main/KI/Li.yml"
    - BOOK: LiI
      name: "LiI (Lithium iodide)"
      info: "main/LiI.html"
      content:
        - PAGE: Li
          name: "Li 1976: n 0.25-25 µm"
          data: "main/LiI/Li.yml"
    - BOOK: NaI
      name: "NaI (Sodium iodide)"
      info: "main/NaI.html"
      content:
        - PAGE: Jellison
          name: "Jellison et al. 2012: n 0.436-0.633 µm"
          data: "main/NaI/Jellison.yml"
        - PAGE: Li
          name: "Li 1976: n 0.25-40 µm"
          data: "main/NaI/Li.yml"
    - BOOK: RbI
      name: "RbI (Rubidium iodide)"
      info: "main/RbI.html"
      content:
        - PAGE: Li
          name: "Li 1976: n 0.24-64 µm"
          data: "main/RbI/Li.yml"
    - BOOK: LiIO3
      name: "LiIO<sub>3</sub> (Lithium iodate)"
      info: "main/LiIO3.html"
      content:
        - PAGE: Herbst-o
          name: "Herbst 1976: n(o) 0.546-5.0 µm"
          data: "main/LiIO3/Herbst-o.yml"
        - PAGE: Herbst-e
          name: "Herbst 1976: n(e) 0.546-5.0 µm"
          data: "main/LiIO3/Herbst-e.yml"
    - DIVIDER: "In - Indium"
    - BOOK: In
      name: "In (Indium)"
      info: "main/In.html"
      content:
        - PAGE: Mathewson-298K
          name: "Mathewson and Myers 1971: n,k 0.344-1.77 µm; 298 K"
          data: "main/In/Mathewson-298K.yml"
        - PAGE: Mathewson-140K
          name: "Mathewson and Myers 1971: n,k 0.344-1.77 µm; 140 K"
          data: "main/In/Mathewson-140K.yml"
        - PAGE: Golovashkin-295K
          name: "Golovashkin et al. 1967: n,k 0.55-10 µm; 295 K"
          data: "main/In/Golovashkin-295K.yml"
        - PAGE: Golovashkin-4.2K
          name: "Golovashkin et al. 1967: n,k 0.55-10 µm; 4.2 K"
          data: "main/In/Golovashkin-4.2K.yml"
    - DIVIDER: "Ir - Iridium"
    - BOOK: Ir
      name: "Ir (Iridium)"
      info: "main/Ir.html"
      content:
        - PAGE: Windt
          name: "Windt et al. 1988: 0.0024-0.122 µm"
          data: "main/Ir/Windt.yml"
        - PAGE: Hass-40C
          name: "Hass et al. 1967: n,k 0.005-0.546 µm; deposited at 40 °C"
          data: "main/Ir/Hass-40C.yml"
        - PAGE: Hass-300C
          name: "Hass et al. 1967: n,k 0.005-0.546 µm; deposited at 300 °C"
          data: "main/Ir/Hass-300C.yml"
    - DIVIDER: "K - Potassium"
    - BOOK: K
      name: "K (Potassium)"
      info: "main/K.html"
      content:
        - PAGE: Smith
          name: "Smith 1969: n,k 0.313-2.24 µm"
          data: "main/K/Smith.yml"
        - PAGE: Monin
          name: "Monin and Boutry 1974: n,k 0.254-0.620 µm; 195 K"
          data: "main/K/Monin.yml"
        - PAGE: Whang
          name: "Whang et al. 1972: n,k 0.116-0.315 µm"
          data: "main/K/Whang.yml"
        - PAGE: Sutherland
          name: "Sutherland and Arakawa 1968: n 0.128-0.313 µm"
          data: "main/K/Sutherland.yml"
        - PAGE: Althoff
          name: "Althoff and Hertz 1967: n,k 2.5-10.15 µm"
          data: "main/K/Althoff.yml"
        - PAGE: Ives
          name: "Ives and Briggs 1936: n,k 0.254-0.578 µm"
          data: "main/K/Ives.yml"
    - DIVIDER: "Kr - Krypton"
    - BOOK: Kr
      name: "Kr (Krypton)"
      info: "main/Kr.html"
      content:
        - DIVIDER: "Gas"
        - PAGE: Bideau-Mehu
          name: "Bideau-Mehu et al. 1981: n 0.140-0.623 µm"
          data: "main/Kr/Bideau-Mehu.yml"
        - PAGE: Smith
          name: "Smith et al. 1976: n 0.164-0.298 µm"
          data: "main/Kr/Smith.yml"
        - PAGE: Koch
          name: "Koch 1949: n 0.230-0.623 µm"
          data: "main/Kr/Koch.yml"
        - PAGE: Cuthbertson
          name: "Cuthbertson and Cuthbertson 1910: n 0.480-0.671 µm"
          data: "main/Kr/Cuthbertson.yml"
        - DIVIDER: "Liquid"
        - PAGE: Sinnock-liquid-126K
          name: "Sinnock and Smith 1969: Liquid at 126 K; n 0.363-0.644 µm"
          data: "main/Kr/Sinnock-liquid-126K.yml"
        - PAGE: Sinnock-liquid-122K
          name: "Sinnock and Smith 1969: Liquid at 122 K; n 0.363-0.644 µm"
          data: "main/Kr/Sinnock-liquid-122K.yml"
        - PAGE: Sinnock-liquid-118K
          name: "Sinnock and Smith 1969: Liquid at 118 K; n 0.363-0.644 µm"
          data: "main/Kr/Sinnock-liquid-118K.yml"
        - PAGE: Sinnock-liquid-115.95K
          name: "Sinnock and Smith 1969: Liquid at 115.95 K; n 0.363-0.644 µm"
          data: "main/Kr/Sinnock-liquid-115.95K.yml"
        - DIVIDER: "Solid"
        - PAGE: Sinnock-solid-115.95K
          name: "Sinnock and Smith 1969: Solid at 115.95 K; n 0.363-0.644 µm"
          data: "main/Kr/Sinnock-solid-115.95K.yml"
        - PAGE: Sinnock-solid-105K
          name: "Sinnock and Smith 1969: Solid at 105 K; n 0.363-0.644 µm"
          data: "main/Kr/Sinnock-solid-105K.yml"
        - PAGE: Sinnock-solid-95K
          name: "Sinnock and Smith 1969: Solid at 95 K; n 0.363-0.644 µm"
          data: "main/Kr/Sinnock-solid-95K.yml"
        - PAGE: Sinnock-solid-85K
          name: "Sinnock and Smith 1969: Solid at 85 K; n 0.363-0.644 µm"
          data: "main/Kr/Sinnock-solid-85K.yml"
        - PAGE: Sinnock-solid-75K
          name: "Sinnock and Smith 1969: Solid at 75 K; n 0.363-0.644 µm"
          data: "main/Kr/Sinnock-solid-75K.yml"
        - PAGE: Sinnock-solid-67K
          name: "Sinnock and Smith 1969: Solid at 67 K; n 0.363-0.644 µm"
          data: "main/Kr/Sinnock-solid-67K.yml"
    - DIVIDER: "Li - Lithium"
    - BOOK: Li
      name: "Li (Lithium)"
      info: "main/Li.html"
      content:
        - PAGE: Mathewson-298K
          name: "Mathewson and Myers 1971: n,k 0.326-1.77 µm; 298 K"
          data: "main/Li/Mathewson-298K.yml"
        - PAGE: Mathewson-140K
          name: "Mathewson and Myers 1971: n,k 0.340-1.77 µm; 140 K"
          data: "main/Li/Mathewson-140K.yml"
        - PAGE: Rasigni
          name: "Rasigni and Rasigni 1977: n,k 0.116-8.27 µm"
          data: "main/Li/Rasigni.yml"
        - PAGE: Inagaki
          name: "Inagaki et al. 1976: n,k 0.326-2.07 µm"
          data: "main/Li/Inagaki.yml"
        - PAGE: Callcott
          name: "Callcott and Arakawa 1974: n,k 0.115-0.207 µm"
          data: "main/Li/Callcott.yml"
    - DIVIDER: "Lu - Lutetium"
    - BOOK: Lu
      name: "Lu (Lutetium)"
      info: "main/Lu.html"
      content:
        - PAGE: Garcia-Cortes
          name: "García-Cortés et al. 2010: n,k 0.0000000827-700500 µm"
          data: "main/Lu/Garcia-Cortes.yml"
    - DIVIDER: "Mg - Magnesium"
    - BOOK: Mg
      name: "Mg (Magnesium)"
      info: "main/Mg.html"
      content:
        - PAGE: Hagemann
          name: "Hagemann et al. 1974: n,k 0.0000248-24.8 µm"
          data: "main/Mg/Hagemann.yml"
        - PAGE: Vidal-Dasilva
          name: "Vidal-Dasilva et al. 2010: n,k 0.000954-0.0496 µm"
          data: "main/Mg/Vidal-Dasilva.yml"
    - DIVIDER: "Mn - Manganese"
    - BOOK: Mn
      name: "Mn (Manganese)"
      info: "main/Mn.html"
      content:
        - PAGE: Johnson
          name: "Johnson and Christy 1974: n,k 0.188-1.937 µm"
          data: "main/Mn/Johnson.yml"
        - PAGE: Querry
          name: "Querry 1987: n,k 0.220-55.6 µm"
          data: "main/Mn/Querry.yml"
    - DIVIDER: "Mo - Molybdenum and molybdates"
    - BOOK: Mo
      name: "Mo (Molybdenum)"
      info: "main/Mo.html"
      content:
        - DIVIDER: "Experimental data"
        - PAGE: Ordal
          name: "Ordal et al. 1988: n,k 0.667-154 µm"
          data: "main/Mo/Ordal.yml"
        - PAGE: Werner
          name: "Werner et al. 2009: n,k 0.01759-2.480 µm"
          data: "main/Mo/Werner.yml"
        - PAGE: Windt
          name: "Windt et al. 1988: n,k 0.0024-0.1216 µm"
          data: "main/Mo/Windt.yml"
        - PAGE: Querry
          name: "Querry 1987: n,k 0.206-167 µm"
          data: "main/Mo/Querry.yml"
        - PAGE: Kirillova
          name: "Kirillova et al. 1971: n,k 0.265-20 µm"
          data: "main/Mo/Kirillova.yml"
        - DIVIDER: "Models and simulations"
        - PAGE: Werner-DFT
          name: "Werner et al. 2009: DFT calculations; n,k 0.0176-2.48 µm"
          data: "main/Mo/Werner-DFT.yml"
    - BOOK: CaMoO4
      name: "CaMoO<sub>4</sub> (Calcium molybdate)"
      info: "main/CaMoO4.html"
      content:
        - PAGE: Bond-o
          name: "Bond 1965: n(o) 0.45-3.8 µm"
          data: "main/CaMoO4/Bond-o.yml"
        - PAGE: Bond-e
          name: "Bond 1965: n(e) 0.45-3.8 µm"
          data: "main/CaMoO4/Bond-e.yml"
    - BOOK: PbMoO4
      name: "PbMoO<sub>4</sub> (Lead Molybdate)"
      info: "main/PbMoO4.html"
      content:
        - PAGE: Malitson-o
          name: "Malitson 1978: n(o) 0.44-1.08 µm"
          data: "main/PbMoO4/Malitson-o.yml"
        - PAGE: Malitson-e
          name: "Malitson 1978: n(e) 0.44-1.08 µm"
          data: "main/PbMoO4/Malitson-e.yml"
    - BOOK: SrMoO4
      name: "SrMoO<sub>4</sub> (Strontium molybdate)"
      info: "main/SrMoO4.html"
      content:
        - PAGE: Bond-o
          name: "Bond 1965: n(o) 0.45-2.4 µm"
          data: "main/SrMoO4/Bond-o.yml"
        - PAGE: Bond-e
          name: "Bond 1965: n(e) 0.45-2.4 µm"
          data: "main/SrMoO4/Bond-e.yml"
    - DIVIDER: "N - Nitrogen and nitrides"
    - BOOK: N2
      name: "N<sub>2</sub> (Nitrogen)"
      info: "main/N2.html"
      content:
        - PAGE: Peck-0C
          name: "Peck and Khanna 1966: n 0.47-2.06 µm; 0 °C"
          data: "main/N2/Peck-0C.yml"
        - PAGE: Peck-15C
          name: "Peck and Khanna 1966: n 0.47-2.06 µm; 15 °C"
          data: "main/N2/Peck-15C.yml"
        - PAGE: Griesmann
          name: "Griesmann and Burnett 1999: n 0.145-0.270 µm; 0 °C"
          data: "main/N2/Griesmann.yml"
    - BOOK: AlN
      name: "AlN (Aluminium nitride)"
      info: "main/AlN.html"
      content:
        - PAGE: Kischkat
          name: "Kischkat et al. 2012: Thin film; n,k 1.54-14.29 µm"
          data: "main/AlN/Kischkat.yml"
        - PAGE: Pastrnak-o
          name: "Pastrňák and Roskovcová 1966: n(o) 0.22-5 µm"
          data: "main/AlN/Pastrnak-o.yml"
        - PAGE: Pastrnak-e
          name: "Pastrňák and Roskovcová 1966: n(e) 0.22-5 µm"
          data: "main/AlN/Pastrnak-e.yml"
    - BOOK: GaN
      name: "GaN (Gallium nitride)"
      info: "main/GaN.html"
      content:
        - DIVIDER: "Experimental data"
        - PAGE: Barker-o
          name: "Barker and Ilegems 1973: n(o) 0.35-10 µm"
          data: "main/GaN/Barker-o.yml"
        - PAGE: Barker-e
          name: "Barker and Ilegems 1973: n(e) 0.35-10 µm"
          data: "main/GaN/Barker-e.yml"
        - PAGE: Lin-wurtzite
          name: "Lin et al. 1993: n(o) 0.37-0.99 µm"
          data: "main/GaN/Lin-wurtzite.yml"
        - PAGE: Lin-zincblende
          name: "Lin et al. 1993: Zincblende; n 0.37-0.99 µm"
          data: "main/GaN/Lin-zincblende.yml"
        - DIVIDER: "Models and simulations"
        - PAGE: Kawashima
          name: "Kawashima et al. 1997: thin film; n,k 0.131-0.919 µm"
          data: "main/GaN/Kawashima.yml"
    - BOOK: NH3
      name: "NH<sub>3</sub> (Ammonia)"
      info: "main/NH3.html"
      content:
        - PAGE: Cuthbertson
          name: "Cuthbertson and Cuthbertson 1914: n 0.480-0.671 µm"
          data: "main/NH3/Cuthbertson.yml"
    - BOOK: Si3N4
      name: "Si<sub>3</sub>N<sub>4</sub> (Silicon nitride)"
      info: "main/Si3N4.html"
      content:
        - PAGE: Luke
          name: "Luke et al. 2015: n 0.310-5.504 µm"
          data: "main/Si3N4/Luke.yml"
        - PAGE: Kischkat
          name: "Kischkat et al. 2012: n,k 1.54-14.29 µm"
          data: "main/Si3N4/Kischkat.yml"
        - PAGE: Philipp
          name: "Philipp 1973: n 0.207-1.24 µm"
          data: "main/Si3N4/Philipp.yml"
    - BOOK: TiN
      name: "TiN (Titanium nitride)"
      info: "main/TiN.html"
      content:
        - PAGE: Pfluger
          name: "Pflüger et al. 1984: n,k 0.031-2.48 µm"
          data: "main/TiN/Pfluger.yml"
        - PAGE: Schnabel
          name: "Schnabel et al. 2018: n,k 0.292-0.809 µm"
          data: "main/TiN/Schnabel.yml"
    - BOOK: VN
      name: "VN (Vanadium nitride)"
      info: "main/VN.html"
      content:
        - PAGE: Pfluger
          name: "Pflüger et al. 1984: n,k 0.031-2.48 µm"
          data: "main/VN/Pfluger.yml"
    - DIVIDER: "Na - Sodium"
    - BOOK: Na
      name: "Na (Sodium)"
      info: "main/Na.html"
      content:
        - DIVIDER: "Solid"
        - PAGE: Smith
          name: "Smith 1969: n,k 0.313-2.24 µm"
          data: "main/Na/Smith.yml"
        - PAGE: Inagaki
          name: "Inagaki et al. 1976: n,k 0.326-2.07 µm"
          data: "main/Na/Inagaki.yml"     
        - PAGE: Monin
          name: "Monin and Boutry 1974: n,k 0.254-0.620 µm"
          data: "main/Na/Monin.yml"
        - PAGE: Yamaguchi
          name: "Yamaguchi and Hanyu 1971: n,k 0.200-0.600 µm"
          data: "main/Na/Yamaguchi.yml" 
        - PAGE: Althoff
          name: "Althoff and Hertz 1967: n,k 2.25-10.2 µm"
          data: "main/Na/Althoff.yml"
        - PAGE: Ives
          name: "Ives and Briggs 1937: n,k 0.254-0.578 µm"
          data: "main/Na/Ives.yml"
        - DIVIDER: "Liquid"
        - PAGE: Inagaki-liquid
          name: "Inagaki et al. 1976: Liquid @ 120 °C; n,k 0.335-2.00 µm"
          data: "main/Na/Inagaki-liquid.yml"
    - DIVIDER: "Nb - Niobium and niobates"
    - BOOK: Nb
      name: "Nb (Niobium)"
      info: "main/Nb.html"
      content:
        - PAGE: Windt
          name: "Windt et al. 1988: n,k 0.0024-0.122 µm"
          data: "main/Nb/Windt.yml"
        - PAGE: Golovashkin-293K
          name: "Golovashkin et al. 1969: n,k 0.40-10 µm; 293 K"
          data: "main/Nb/Golovashkin-293K.yml"
        - PAGE: Golovashkin-78K
          name: "Golovashkin et al. 1969: n,k 0.40-9.2 µm; 78 K"
          data: "main/Nb/Golovashkin-78K.yml"
        - PAGE: Golovashkin-4.2K
          name: "Golovashkin et al. 1969: n,k 0.40-9.2 µm; 4.2 K"
          data: "main/Nb/Golovashkin-4.2K.yml"
    - BOOK: KNbO3
      name: "KNbO<sub>3</sub> (Potassium niobate)"
      info: "main/KNbO3.html"
      content:
        - PAGE: Umemura-α
          name: "Umemura et al. 1999: n(α) 0.40-5.3 µm"
          data: "main/KNbO3/Umemura-alpha.yml"
        - PAGE: Umemura-β
          name: "Umemura et al. 1999: n(β) 0.40-5.3 µm"
          data: "main/KNbO3/Umemura-beta.yml"
        - PAGE: Umemura-γ
          name: "Umemura et al. 1999: n(γ) 0.40-5.3 µm"
          data: "main/KNbO3/Umemura-gamma.yml"
    - BOOK: LiNbO3
      name: "LiNbO<sub>3</sub> (Lithium niobate)"
      info: "main/LiNbO3.html"
      content:
        - PAGE: Zelmon-o
          name: "Zelmon et al. 1997: n(o) 0.4-5.0 µm"
          data: "main/LiNbO3/Zelmon-o.yml"
        - PAGE: Zelmon-e
          name: "Zelmon et al. 1997: n(e) 0.4-5.0 µm"
          data: "main/LiNbO3/Zelmon-e.yml"
    - DIVIDER: "Ne - Neon"
    - BOOK: Ne
      name: "Ne (Neon)"
      info: "main/Ne.html"
      content:
        - PAGE: Bideau-Mehu
          name: "Bideau-Mehu et al. 1981: n 0.140-0.546 µm"
          data: "main/Ne/Bideau-Mehu.yml"
        - PAGE: Cuthbertson
          name: "Cuthbertson and Cuthbertson 1936: n 0.289-0.546 µm"
          data: "main/Ne/Cuthbertson.yml"
    - DIVIDER: "Ni - Nickel"
    - BOOK: Ni
      name: "Ni (Nickel)"
      info: "main/Ni.html"
      content:
        - DIVIDER: "Experimental data"
        - PAGE: Johnson
          name: "Johnson and Christy 1974: n,k 0.188-1.937 µm"
          data: "main/Ni/Johnson.yml"
        - PAGE: Werner
          name: "Werner et al. 2009: n,k 0.0176-2.48 µm"
          data: "main/Ni/Werner.yml"
        - PAGE: Ordal
          name: "Ordal et al. 1987: n,k 0.667-286 µm"
          data: "main/Ni/Ordal.yml"
        - DIVIDER: "Models and simulations"
        - PAGE: Rakic-BB
          name: "Rakić et al. 1998: Brendel-Bormann model; n,k 0.248-6.20 µm"
          data: "main/Ni/Rakic-BB.yml"
        - PAGE: Rakic-LD
          name: "Rakić et al. 1998: Lorentz-Drude model; n,k 0.248-6.20 µm"
          data: "main/Ni/Rakic-LD.yml"
        - PAGE: Werner-DFT
          name: "Werner et al. 2009: DFT calculations; n,k 0.0176-2.48 µm"
          data: "main/Ni/Werner-DFT.yml"
    - DIVIDER: "O - Oxygen and oxides"
    - BOOK: O2
      name: "O<sub>2</sub> (Oxygen)"
      info: "main/O2.html"
      content:
        - PAGE: Smith
          name: "Smith et al. 1976: n 0.168-0.289 µm"
          data: "main/O2/Smith.yml"
        - PAGE: Zhang
          name: "Zhang et al. 2008: n 0.4-1.8 µm; 20 °C"
          data: "main/O2/Zhang.yml"
    - BOOK: Al2O3
      name: "Al<sub>2</sub>O<sub>3</sub> (Aluminium sesquioxide, Sapphire, Alumina)"
      info: "main/Al2O3.html"
      content:
        - DIVIDER: "Crystal"
        - PAGE: Malitson-o
          name: "Malitson and Dodge 1972: α-Al2O3 (Sapphire); n(o) 0.20-5.0 µm"
          data: "main/Al2O3/Malitson-o.yml"
        - PAGE: Malitson-e
          name: "Malitson and Dodge 1972: α-Al2O3 (Sapphire); n(e) 0.20-5.0 µm"
          data: "main/Al2O3/Malitson-e.yml"
        - PAGE: Querry-o
          name: "Querry 1985: α-Al2O3 (Sapphire); n,k(o) 0.21-55.6 µm"
          data: "main/Al2O3/Querry-o.yml"
        - PAGE: Querry-e
          name: "Querry 1985: α-Al2O3 (Sapphire); n,k(e) 0.21-55.6 µm"
          data: "main/Al2O3/Querry-e.yml"
        - PAGE: Malitson
          name: "Malitson 1962: α-Al2O3 (Sapphire); n(o) 0.2652-5.577 µm"
          data: "main/Al2O3/Malitson.yml"
        - DIVIDER: "Thin film"
        - PAGE: Hagemann
          name: "Hagemann et al. 1974: Thin film; n,k 0.000775-0.207 µm"
          data: "main/Al2O3/Hagemann.yml"
        - PAGE: Boidin
          name: "Boidin et al. 2016: Thin film; n 0.3-18 µm"
          data: "main/Al2O3/Boidin.yml"
        - PAGE: Kischkat
          name: "Kischkat et al. 2012: Thin film; n,k 1.54-14.3 µm"
          data: "main/Al2O3/Kischkat.yml"
        - PAGE: Querry
          name: "Querry 1985: Thin film (oxidized Al mirror); n,k 0.21-12.5 µm"
          data: "main/Al2O3/Querry.yml"
    - BOOK: BeO
      name: "BeO (Beryllium monoxide)"
      info: "main/BeO.html"
      content:
        - PAGE: Edwards-o
          name: "Edwards and White 1991: n(o) 0.44-7.0 µm"
          data: "main/BeO/Edwards-o.yml"
        - PAGE: Edwards-e
          name: "Edwards and White 1991: n(e) 0.44-7.0 µm"
          data: "main/BeO/Edwards-e.yml"
    - BOOK: CO
      name: "CO (Carbon monoxide)"
      info: "main/CO1.html"
      content:
        - PAGE: Smith
          name: "Smith et al. 1976: n 0.168-0.289 µm"
          data: "main/CO1/Smith.yml"
    - BOOK: CO2
      name: "CO<sub>2</sub> (Carbon dioxide)"
      info: "main/CO2.html"
      content:
        - PAGE: Bideau-Mehu
          name: "Bideau-Mehu et al. 1973: n 0.181-1.69 µm"
          data: "main/CO2/Bideau-Mehu.yml"
        - PAGE: Old
          name: "Old et al. 1971: n 0.480-1.82 µm"
          data: "main/CO2/Old.yml"
    - BOOK: CuO
      name: "CuO (Copper monoxide)"
      info: "main/CuO.html"
      content:      
        - PAGE: Brimhall
          name: "Brimhall et al. 2009: n,k 0.0101-0.0348 µm"
          data: "main/CuO/Brimhall.yml"
    - BOOK: Cu2O
      name: "Cu<sub>2</sub>O (Copper(I) oxide)"
      info: "main/Cu2O.html"
      content:
        - PAGE: Querry
          name: "Querry 1985: n,k 2.5-55.6 µm"
          data: "main/Cu2O/Querry.yml"
    - BOOK: Dy2O3
      name: "Dy<sub>2</sub>O<sub>3</sub> (Dysprosium sesquioxide)"
      info: "main/Dy2O3.html"
      content:
        - PAGE: Medenbach
          name: "Medenbach et al. 2001: n 0.435-0.644 µm"
          data: "main/Dy2O3/Medenbach.yml"
    - BOOK: Fe2O3
      name: "Fe<sub>2</sub>O<sub>3</sub> (Iron sesquioxide, Hematite)"
      info: "main/Fe2O3.html"
      content:
        - PAGE: Querry-o
          name: "Querry 1985: α-Fe2O3 (Hematite); n,k(o) 0.21-55.6 µm"
          data: "main/Fe2O3/Querry-o.yml"
        - PAGE: Querry-e
          name: "Querry 1985: α-Fe2O3 (Hematite); n,k(e) 0.21-55.6 µm"
          data: "main/Fe2O3/Querry-e.yml"
    - BOOK: Fe3O4
      name: "Fe<sub>3</sub>O<sub>4</sub> (Iron(II,III) oxide, Magnetite)"
      info: "main/Fe3O4.html"
      content:
        - PAGE: Querry
          name: "Querry 1985: n,k 0.21-55.6 µm"
          data: "main/Fe3O4/Querry.yml"
    - BOOK: GeO2
      name: "GeO<sub>2</sub> (Germanium dioxide, Germania)"
      info: "main/GeO2.html"
      content:
        - PAGE: Fleming
          name: "Fleming 1984: Fused germania; n 0.36-4.3 µm"
          data: "main/GeO2/Fleming.yml"
    - BOOK: H2O
      name: "H<sub>2</sub>O, D<sub>2</sub>O (Water, heavy water, ice)"
      info: "main/H2O.html"
      content:
        - DIVIDER: "Liquid water, H2O"
        - PAGE: Hale
          name: "Hale and Querry 1973: Water; n,k 0.2-200 µm; 25 °C"
          data: "main/H2O/Hale.yml"
        - PAGE: Wang
          name: "Wang et al. 2017: Water; k 1.2-1.9 µm; 22 °C"
          data: "main/H2O/Wang.yml"
        - PAGE: Kedenburg
          name: "Kedenburg et al. 2012: Water; n 0.5-1.6 µm, k 0.5-1.75 µm; 20.0 °C"
          data: "main/H2O/Kedenburg.yml"
        - PAGE: Daimon-19.0C
          name: "Daimon and Masumura 2007: Water; n 0.18-1.13 µm; 19.0 °C"
          data: "main/H2O/Daimon-19.0C.yml"
        - PAGE: Daimon-20.0C
          name: "Daimon and Masumura 2007: Water; n 0.18-1.13 µm; 20.0 °C"
          data: "main/H2O/Daimon-20.0C.yml"
        - PAGE: Daimon-21.5C
          name: "Daimon and Masumura 2007: Water; n 0.18-1.13 µm; 21.5 °C"
          data: "main/H2O/Daimon-21.5C.yml"
        - PAGE: Daimon-24.0C
          name: "Daimon and Masumura 2007: Water; n 0.18-1.13 µm; 24.0 °C"
          data: "main/H2O/Daimon-24.0C.yml"
        - PAGE: Segelstein
          name: "Segelstein 1981: Water; n,k 0.034-1.0e7 µm; 25 °C"
          data: "main/H2O/Segelstein.yml"
        - PAGE: Asfar-H2O
          name: "Afsar and Hasted 1977: Water; n,k 22.22-1733 µm; 19.0 °C"
          data: "main/H2O/Asfar.yml"
        - DIVIDER: "Water ice"
        - PAGE: Warren-2008
          name: "Warren and Brandt 2008: Ice; n,k 0.00443-2e6 µm"
          data: "main/H2O/Warren-2008.yml"
        - PAGE: Warren-1984
          name: "Warren 1984: Ice; n,k 0.00443-167 µm"
          data: "main/H2O/Warren-1984.yml"
        - DIVIDER: "Heavy water, D2O"
        - PAGE: Kedenburg-D2O
          name: "Kedenburg et al. 2012: Heavy water; n 0.5-1.6 µm, k 0.5-1.75 µm"
          data: "main/D2O/Kedenburg.yml"
        - PAGE: Wang-D2O
          name: "Wang et al. 2016: Heavy water; k 1.2-2.6 µm"
          data: "main/D2O/Wang.yml"
        - PAGE: Asfar-D2O
          name: "Afsar and Hasted 1977: Heavy water; n,k 250-2000 µm"
          data: "main/D2O/Asfar.yml"
    - BOOK: HfO2
      name: "HfO<sub>2</sub> (Hafnium dioxide, Hafnia)"
      info: "main/HfO2.html"
      content:
        - PAGE: Wood
          name: "Wood et al. 1990: Cubic hafnia; n 0.361-5.14 µm"
          data: "other/mixed crystals/HfO2-Y2O3/Wood.yml"
    - BOOK: Lu2O3
      name: "Lu<sub>2</sub>O<sub>3</sub> (Lutetium sesquioxide)"
      info: "main/Lu2O3.html"
      content:
        - PAGE: Medenbach
          name: "Medenbach et al. 2001: n 0.435-0.644 µm"
          data: "main/Lu2O3/Medenbach.yml"
    - BOOK: MgO
      name: "MgO (Magnesium monoxide)"
      info: "main/MgO.html"
      content:
        - PAGE: Stephens
          name: "Stephens and Malitson 1952: n 0.36-5.4 µm"
          data: "main/MgO/Stephens.yml"
        - PAGE: Stephens-vis
          name: "Stephens and Malitson 1952: n 0.405-0.768 µm"
          data: "main/MgO/Stephens-vis.yml"
    - BOOK: MoO3
      name: "MoO<sub>3</sub> (Molybdenum trioxide)"
      info: "main/MoO3.html"
      content:
        - DIVIDER: "Crystal"
        - PAGE: Lajaunie-α
          name: "Lajaunie et al. 2013: n,k(α) 0.019-24.8 µm"
          data: "main/MoO3/Lajaunie-alpha.yml"
        - PAGE: Lajaunie-β
          name: "Lajaunie et al. 2013: n,k(β) 0.019-24.8 µm"
          data: "main/MoO3/Lajaunie-beta.yml"
        - PAGE: Lajaunie-γ
          name: "Lajaunie et al. 2013: n,k(γ) 0.019-24.8 µm"
          data: "main/MoO3/Lajaunie-gamma.yml"
        - DIVIDER: "Thin film"
        - PAGE: Vos
          name: "Vos et al. 2016: Thin film; n,k 0.019-1 µm"
          data: "main/MoO3/Vos.yml"
        - PAGE: Stelling
          name: "Stelling et al. 2017: Thin film; n,k 0.301-0.899 µm"
          data: "main/MoO3/Stelling.yml"
    - BOOK: Nb2O5
      name: "Nb<sub>2</sub>O<sub>5</sub> (Niobium pentoxide)"
      info: "main/Nb2O5.html"
      content:
        - PAGE: Lemarchand
          name: "Lemarchand 2013: n,k 0.25-2.5 µm"
          data: "main/Nb2O5/Lemarchand.yml"
    - BOOK: Sc2O3
      name: "Sc<sub>2</sub>O<sub>3</sub> (Scandium sesquioxide)"
      info: "main/Sc2O3.html"
      content:
        - PAGE: Medenbach
          name: "Medenbach et al. 2001: n 0.435-0.644 µm"
          data: "main/Sc2O3/Medenbach.yml"
        - PAGE: Arndt
          name: "Arndt et al. 1984: n 0.40-0.75 µm"
          data: "main/Sc2O3/Arndt.yml"
    - BOOK: SiO
      name: "SiO (Silicon monoxide)"
      info: "main/SiO.html"
      content:
        - PAGE: Fernandez-Perea
          name: "Fernandez-Perea et al. 2009: n,k 0.00155-0.177 µm"
          data: "main/SiO/Fernandez-Perea.yml"
        - PAGE: Hass
          name: "Hass and Salzberg 1954: n,k 0.24-14.0 µm"
          data: "main/SiO/Hass.yml"
    - BOOK: SiO2
      name: "SiO<sub>2</sub> (Silicon dioxide, Silica, Quartz)"
      info: "main/SiO2.html"
      content:
        - DIVIDER: "Fused silica"
        - PAGE: Malitson
          name: "Malitson 1965: Fused silica; n 0.21-6.7 µm"
          data: "main/SiO2/Malitson.yml"
        - PAGE: Popova
          name: "Popova et al. 1972: Fused silica; n,k 7-50 µm"
          data: "main/SiO2/Popova.yml"
        - DIVIDER: "Crystal"
        - PAGE: Ghosh-o
          name: "Ghosh 1999: α-Quartz, n(o) 0.198-2.05 µm"
          data: "main/SiO2/Ghosh-o.yml"
        - PAGE: Ghosh-e
          name: "Ghosh 1999: α-Quartz, n(e) 0.198-2.05 µm"
          data: "main/SiO2/Ghosh-e.yml"
        - PAGE: Radhakrishnan-o
          name: "Radhakrishnan 1951: α-Quartz; n(o) 0.18-3 µm"
          data: "main/SiO2/Radhakrishnan-o.yml"
        - PAGE: Radhakrishnan-e
          name: "Radhakrishnan 1951: α-Quartz; n(e) 0.18-3 µm"
          data: "main/SiO2/Radhakrishnan-e.yml"
        - DIVIDER: "Thin film"
        - PAGE: Kischkat
          name: "Kischkat et al. 2012: Thin film; n,k 1.54-14.3 µm"
          data: "main/SiO2/Kischkat.yml"
        - PAGE: Rodriguez-de_Marcos
          name: "Rodríguez-de Marcos et al. 2016: Thin film; n,k 0.03-1.5 µm"
          data: "main/SiO2/Rodriguez-de Marcos.yml"
        - PAGE: Gao
          name: "Gao et al. 2013: Thin film; n,k 0.252-1.25 µm"
          data: "main/SiO2/Gao.yml"
        - PAGE: Lemarchand
          name: "Lemarchand 2013: Thin film; n,k 0.25-2.5 µm"
          data: "main/SiO2/Lemarchand.yml"
    - BOOK: Ta2O5
      name: "Ta<sub>2</sub>O<sub>5</sub> (Tantalum pentoxide)"
      info: "main/Ta2O5.html"
      content:
        - PAGE: Bright-amorphous
          name: "Bright et al. 2013: Amorphous film; n,k 0.5-1000 µm"
          data: "main/Ta2O5/Bright-amorphous.yml"
        - PAGE: Bright-nanocrystalline
          name: "Bright et al. 2013: Nanocrystalline film; n,k 0.5-1000 µm"
          data: "main/Ta2O5/Bright-nanocrystalline.yml"
        - PAGE: Rodriguez-de_Marcos
          name: "Rodríguez-de Marcos et al. 2016: n,k 0.03-1.5 µm"
          data: "main/Ta2O5/Rodriguez-de Marcos.yml"
        - PAGE: Gao
          name: "Gao et al. 2012: n,k 0.35-1.8 µm"
          data: "main/Ta2O5/Gao.yml"
    - BOOK: TeO2
      name: "TeO<sub>2</sub> (Tellurium dioxide)"
      info: "main/TeO2.html"
      content:
        - PAGE: Uchida-o
          name: "Uchida 1971: α-TeO<sub>2</sub>; n(o) 0.4-1.0 µm"
          data: "main/TeO2/Uchida-o.yml"
        - PAGE: Uchida-e
          name: "Uchida 1971: α-TeO<sub>2</sub>; n(e) 0.4-1.0 µm"
          data: "main/TeO2/Uchida-e.yml"
    - BOOK: TiO2
      name: "TiO<sub>2</sub> (Titanium dioxide)"
      info: "main/TiO2.html"
      content:
        - DIVIDER: "Crystal"
        - PAGE: Devore-o
          name: "Devore 1951: Crystal; n(o) 0.43-1.53 µm"
          data: "main/TiO2/Devore-o.yml"
        - PAGE: Devore-e
          name: "Devore 1951: Crystal; n(e) 0.43-1.53 µm"
          data: "main/TiO2/Devore-e.yml"
        - DIVIDER: "Thin film"
        - PAGE: Kischkat
          name: "Kischkat et al. 2012: Thin film; n,k 1.54-14.29 µm"
          data: "main/TiO2/Kischkat.yml"
        - PAGE: Siefke
          name: "Siefke et al. 2016: Thin film; n,k 0.120-125 µm"
          data: "main/TiO2/Siefke.yml"
        - DIVIDER: "Nanoparticles"
        - PAGE: Bodurov
          name: "Bodurov et al. 2016: Nanoparticles; n 0.405-0.635 µm"
          data: "main/TiO2/Bodurov.yml"
    - BOOK: Y2O3
      name: "Y<sub>2</sub>O<sub>3</sub> (Yttrium sesquioxide)"
      info: "main/Y2O3.html"
      content:
        - PAGE: Nigara
          name: "Nigara 1968: n 0.25-9.6 µm"
          data: "main/Y2O3/Nigara.yml"
    - BOOK: Yb2O3
      name: "Yb<sub>2</sub>O<sub>3</sub> (Ytterbium sesquioxide)"
      info: "main/Yb2O3.html"
      content:
        - PAGE: Medenbach
          name: "Medenbach et al. 2001: n 0.435-0.644 µm"
          data: "main/Yb2O3/Medenbach.yml"
    - BOOK: ZnO
      name: "ZnO (Zinc monoxide)"
      info: "main/ZnO.html"
      content:
        - DIVIDER: "Crystal"
        - PAGE: Bond-o
          name: "Bond et al. 1965: n(o) 0.45-4.0 µm"
          data: "main/ZnO/Bond-o.yml"
        - PAGE: Bond-e
          name: "Bond et al. 1965: n(e) 0.45-4.0 µm"
          data: "main/ZnO/Bond-e.yml"
        - DIVIDER: "Thin film"
        - PAGE: Stelling
          name: "Stelling et al. 2017: n,k 0.302-1.685 µm"
          data: "main/ZnO/Stelling.yml"
        - DIVIDER: "Pellet"
        - PAGE: Querry
          name: "Querry 1985: n,k 0.21-55.6 µm"
          data: "main/ZnO/Querry.yml"
        - DIVIDER: "Nanoparticles"
        - PAGE: Bodurov
          name: "Bodurov et al. 2016: Nanoparticles; n 0.405-0.635 µm"
          data: "main/ZnO/Bodurov.yml"
    - BOOK: ZrO2
      name: "ZrO<sub>2</sub> (Zirconium dioxide, Zirconia)"   
      info: "main/ZrO2.html"
      content:
        - DIVIDER: "Crystal"
        - PAGE: Wood
          name: "Wood and Nassau 1982: Cubic zirconia stabilized with yttria; n 0.361-5.14 µm"
          data: "other/mixed crystals/ZrO2-Y2O3/Wood.yml"
        - DIVIDER: "Nanoparticles"
        - PAGE: Bodurov
          name: "Bodurov et al. 2016: Nanoparticles; n 0.405-0.635 µm"
          data: "main/ZrO2/Bodurov.yml"
    - DIVIDER: "Os - Osmium"
    - BOOK: Os
      name: "Os (Osmium)"
      info: "main/Os.html"
      content:
        - PAGE: Windt
          name: "Windt et al. 1988: n,k 0.0024-0.122 µm"
          data: "main/Os/Windt.yml"
        - PAGE: Nemoshkalenko-o
          name: "Nemoshkalenko et al. 1968: n,k(o) 0.24-15 µm"
          data: "main/Os/Nemoshkalenko-o.yml"
        - PAGE: Nemoshkalenko-e
          name: "Nemoshkalenko et al. 1968: n,k(e) 0.25-8.0 µm"
          data: "main/Os/Nemoshkalenko-e.yml"
    - DIVIDER: "P - Phosphides and phosphates"
    - BOOK: BP
      name: "BP (Boron phosphide)"
      info: "main/BP.html"
      content:
        - PAGE: Wettling
          name: "Wettling and Windscheif 1984: n 0.45-0.63 µm"
          data: "main/BP/Wettling.yml"
    - BOOK: CdGeP2
      name: "CdGeP<sub>2</sub> (Cadmium germanium phosphide)"
      info: "main/CdGeP2.html"
      content:
        - PAGE: Boyd-20-o
          name: "Boyd et al. 1972: n(o) 0.8-12.5 µm; 20 °C"
          data: "main/CdGeP2/Boyd-20-o.yml"
        - PAGE: Boyd-20-e
          name: "Boyd et al. 1972: n(e) 0.8-12.5 µm; 20 °C"
          data: "main/CdGeP2/Boyd-20-e.yml"
        - PAGE: Boyd-118-o
          name: "Boyd et al. 1972: n(o) 0.8-12.5 µm; 118 °C"
          data: "main/CdGeP2/Boyd-118-o.yml"
        - PAGE: Boyd-118-e
          name: "Boyd et al. 1972: n(e) 0.8-12.5 µm; 118 °C"
          data: "main/CdGeP2/Boyd-118-e.yml"
    - BOOK: GaP
      name: "GaP (Gallium phosphide)"
      info: "main/GaP.html"
      content:
        - DIVIDER: "Experimental data"
        - PAGE: Aspnes
          name: "Aspnes and Studna 1983: n,k 0.21-0.83 µm"
          data: "main/GaP/Aspnes.yml"
        - PAGE: Jellison
          name: "Jellison 1992: n,k 0.234-0.840 µm"
          data: "main/GaP/Jellison.yml"
        - PAGE: Parsons
          name: "Parsons and Coleman 1971: n 54.4-366 µm"
          data: "main/GaP/Parsons.yml"
        - PAGE: Bond
          name: "Bond 1965: n 0.5-4.0 µm"
          data: "main/GaP/Bond.yml"
        - DIVIDER: "Models and simulations"
        - PAGE: Adachi
          name: "Adachi 1989: n,k 0.207-12.4 µm"
          data: "main/GaP/Adachi.yml"
    - BOOK: InP
      name: "InP (Indium phosphide)"
      info: "main/InP.html"
      content:
        - DIVIDER: "Experimental data"
        - PAGE: Aspnes
          name: "Aspnes and Studna 1983: n,k 0.21-0.83 µm"
          data: "main/InP/Aspnes.yml"
        - PAGE: Pettit
          name: "Pettit and Turner 1965: n 0.95-10 µm"
          data: "main/InP/Pettit.yml"
        - DIVIDER: "Models and simulations"
        - PAGE: Adachi
          name: "Adachi 1989: n,k 0.207-12.4 µm"
          data: "main/InP/Adachi.yml"
    - BOOK: ZnGeP2
      name: "ZnGeP<sub>2</sub> (Zinc germanium phosphide, ZGP)"
      info: "main/ZnGeP2.html"
      content:
        - PAGE: Das-o
          name: "Das et al. 2003: n(o) 1.32-11 µm"
          data: "main/ZnGeP2/Das-o.yml"
        - PAGE: Das-e
          name: "Das et al. 2003: n(e) 1.32-11 µm"
          data: "main/ZnGeP2/Das-e.yml"
        - PAGE: Zelmon-o
          name: "Zelmon et al. 2001: n(o) 2-9 µm"
          data: "main/ZnGeP2/Zelmon-o.yml"
        - PAGE: Zelmon-e
          name: "Zelmon et al. 2001: n(e) 2-9 µm"
          data: "main/ZnGeP2/Zelmon-e.yml"
        - PAGE: Boyd-20-o
          name: "Boyd et al. 1971: n(o) 0.64-12 µm; 20 °C"
          data: "main/ZnGeP2/Boyd-20-o.yml"
        - PAGE: Boyd-20-e
          name: "Boyd et al. 1971: n(e) 0.64-12 µm; 20 °C"
          data: "main/ZnGeP2/Boyd-20-e.yml"
        - PAGE: Boyd-70-o
          name: "Boyd et al. 1971: n(o) 0.64-12 µm; 70 °C"
          data: "main/ZnGeP2/Boyd-70-o.yml"
        - PAGE: Boyd-70-e
          name: "Boyd et al. 1971: n(e) 0.64-12 µm; 70 °C"
          data: "main/ZnGeP2/Boyd-70-e.yml"
    - BOOK: KH2PO4
      name: "KH<sub>2</sub>PO<sub>4</sub> (Potassium dihydrogen phosphate, KDP)"
      info: "main/KH2PO4.html"
      content:
        - PAGE: Zernike-o
          name: "Zernike et al. 1964: n(o) 0.214-1.53 µm"
          data: "main/KH2PO4/Zernike-o.yml"
        - PAGE: Zernike-e
          name: "Zernike et al. 1964: n(e) 0.214-1.53 µm"
          data: "main/KH2PO4/Zernike-e.yml"
    - BOOK: KTiOPO4
      name: "KTiOPO<sub>4</sub> (Potassium titanyl phosphate, KTP)"
      info: "main/KTiOPO4.html"
      content:
        - PAGE: Kato-α
          name: "Kato and Takaoka 2002: n(α) 0.43-3.54 µm"
          data: "main/KTiOPO4/Kato-alpha.yml"
        - PAGE: Kato-β
          name: "Kato and Takaoka 2002: n(β) 0.43-3.54 µm"
          data: "main/KTiOPO4/Kato-beta.yml"
        - PAGE: Kato-γ
          name: "Kato and Takaoka 2002: n(γ) 0.43-3.54 µm"
          data: "main/KTiOPO4/Kato-gamma.yml"
    - BOOK: NH4H2PO4
      name: "NH<sub>4</sub>H<sub>2</sub>PO<sub>4</sub> (Ammonium dihydrogen phosphate, ADP)"
      info: "main/NH4H2PO4.html"
      content:
        - PAGE: Zernike-o
          name: "Zernike et al. 1964: n(o) 0.214-1.53 µm"
          data: "main/NH4H2PO4/Zernike-o.yml"
        - PAGE: Zernike-e
          name: "Zernike et al. 1964: n(e) 0.214-1.53 µm"
          data: "main/NH4H2PO4/Zernike-e.yml"
    - BOOK: RbTiOPO4
      name: "RbTiOPO<sub>4</sub> (Rubidium titanyl phosphate, RTP)"
      info: "main/RbTiOPO4.html"
      content:
        - PAGE: Carvajal-α
          name: "Carvajal et al. 2007: n(α) 0.4-1.5 µm"
          data: "main/RbTiOPO4/Carvajal-alpha.yml"
        - PAGE: Carvajal-β
          name: "Carvajal et al. 2007: n(β) 0.4-1.5 µm"
          data: "main/RbTiOPO4/Carvajal-beta.yml"
        - PAGE: Carvajal-γ
          name: "Carvajal et al. 2007: n(γ) 0.4-1.5 µm"
          data: "main/RbTiOPO4/Carvajal-gamma.yml"
    - DIVIDER: "Pb - Lead"
    - BOOK: Pb
      name: "Pb (Lead)"
      info: "main/Pb.html"
      content:
        - DIVIDER: "Experimental data"
        - PAGE: Ordal
          name: "Ordal et al. 1987: n,k 0.667-667 µm"
          data: "main/Pb/Ordal.yml"
        - PAGE: Werner
          name: "Werner et al. 2009: n,k 0.0176-2.48 µm"
          data: "main/Pb/Werner.yml"
        - PAGE: Mathewson-298K
          name: "Mathewson and Myers 1971: n,k 0.344-1.77 µm; 298 K"
          data: "main/Pb/Mathewson-298K.yml"
        - PAGE: Mathewson-140K
          name: "Mathewson and Myers 1971: n,k 0.344-1.77 µm; 140 K"
          data: "main/Pb/Mathewson-140K.yml"
        - PAGE: Golovashkin-293K
          name: "Golovashkin and Motulevich 1968: n,k 0.45-12 µm; 293 K"
          data: "main/Pb/Golovashkin-293K.yml"
        - PAGE: Golovashkin-78K
          name: "Golovashkin and Motulevich 1968: n,k 0.45-12 µm; 78 K"
          data: "main/Pb/Golovashkin-78K.yml"
        - PAGE: Golovashkin-4.2K
          name: "Golovashkin and Motulevich 1968: n,k 0.54-12 µm; 4.2 K"
          data: "main/Pb/Golovashkin-4.2K.yml"
        - DIVIDER: "Models and simulations"
        - PAGE: Werner-DFT
          name: "Werner et al. 2009: DFT calculations; n,k 0.0176-2.48 µm"
          data: "main/Pb/Werner-DFT.yml"
    - DIVIDER: "Pd - Palladium"
    - BOOK: Pd
      name: "Pd (Palladium)"
      info: "main/Pd.html"
      content:
        - DIVIDER: "Experimental data"
        - PAGE: Johnson
          name: "Johnson and Christy 1974: n,k 0.188-1.94 µm"
          data: "main/Pd/Johnson.yml"
        - PAGE: Werner
          name: "Werner et al. 2009: n,k 0.0176-2.48 µm"
          data: "main/Pd/Werner.yml"
        - PAGE: Windt
          name: "Windt et al. 1988: n,k 0.0024-0.122 µm"
          data: "main/Pd/Windt.yml"
        - DIVIDER: "Models and simulations"
        - PAGE: Rakic-BB
          name: "Rakić et al. 1998: Brendel-Bormann model; n,k 0.248-12.4 µm"
          data: "main/Pd/Rakic-BB.yml"
        - PAGE: Rakic-LD
          name: "Rakić et al. 1998: Lorentz-Drude model; n,k 0.248-12.4 µm"
          data: "main/Pd/Rakic-LD.yml"
        - PAGE: Werner-DFT
          name: "Werner et al. 2009: DFT calculations; n,k 0.0176-2.48 µm"
          data: "main/Pd/Werner-DFT.yml"
    - DIVIDER: "Pr - Praseodymium"
    - BOOK: Pr
      name: "Pr (Praseodymium)"
      info: "main/Pr.html"
      content:
        - PAGE: Fernandez-Perea
          name: "Fernandez-Perea et al. 2008: n,k 0.000775-0.323 µm"
          data: "main/Pr/Fernandez-Perea.yml"
    - DIVIDER: "Pt - Platinum"
    - BOOK: Pt
      name: "Pt (Platinum)"
      info: "main/Pt.html"
      content:
        - DIVIDER: "Experimental data"
        - PAGE: Windt
          name: "Windt et al. 1988: n,k 0.0024-0.122 µm"
          data: "main/Pt/Windt.yml"
        - PAGE: Werner
          name: "Werner et al. 2009: n,k 0.0176-2.48 µm"
          data: "main/Pt/Werner.yml"
        - DIVIDER: "Models and simulations"
        - PAGE: Rakic-BB
          name: "Rakić et al. 1998: Brendel-Bormann model; n,k 0.248-12.4 µm"
          data: "main/Pt/Rakic-BB.yml"
        - PAGE: Rakic-LD
          name: "Rakić et al. 1998: Lorentz-Drude model; n,k 0.248-12.4 µm"
          data: "main/Pt/Rakic-LD.yml"
        - PAGE: Werner-DFT
          name: "Werner et al. 2009: DFT calculations; n,k 0.0176-2.48 µm"
          data: "main/Pt/Werner-DFT.yml"
    - DIVIDER: "Rb - Rubidium"
    - BOOK: Rb
      name: "Rb (Rubidium)"
      info: "main/Rb.html"
      content:
        - PAGE: Smith
          name: "Smith 1969: n,k 0.313-2.24 µm"
          data: "main/Rb/Smith.yml"
        - PAGE: Monin
          name: "Monin and Boutry 1974: n,k 0.254-0.620 µm; 195 K"
          data: "main/Rb/Monin.yml"
        - PAGE: Yamaguchi
          name: "Yamaguchi and Hanyu 1973: n,k 0.200-0.600 µm"
          data: "main/Rb/Yamaguchi.yml" 
        - PAGE: Whang
          name: "Whang et al. 1972: n,k 0.117-0.380 µm"
          data: "main/Rb/Whang.yml"
        - PAGE: Ives
          name: "Ives and Briggs 1937: n,k 0.254-0.578 µm"
          data: "main/Rb/Ives.yml"
    - DIVIDER: "Re - Rhenium"
    - BOOK: Re
      name: "Re (Rhenium)"
      info: "main/Re.html"
      content:
        - PAGE: Windt
          name: "Windt et al. 1988: n,k 0.0024-0.122 µm"
          data: "main/Re/Windt.yml"
    - DIVIDER: "Rh - Rhodium"
    - BOOK: Rh
      name: "Rh (Rhodium)"
      info: "main/Rh.html"
      content:
        - PAGE: Windt
          name: "Windt et al. 1988: n,k 0.0024-0.122 µm"
          data: "main/Rh/Windt.yml"
        - PAGE: Arndt
          name: "Arndt et al. 1984: n,k 0.40-0.75 µm"
          data: "main/Rh/Arndt.yml"
        - PAGE: Weaver
          name: "Weaver et al. 1977: n,k 0.20-12.40 µm"
          data: "main/Rh/Weaver.yml"
        - PAGE: Coulter-40
          name: "Coulter et al. 1973: Thin film deposited at 40 °C; n,k 0.405-0.612 µm"
          data: "main/Rh/Coulter-40.yml"
        - PAGE: Coulter-300
          name: "Coulter et al. 1973: Thin film deposited at 300 °C; n,k 0.405-0.612 µm"
          data: "main/Rh/Coulter-300.yml"
    - DIVIDER: "Ru - Ruthenium"
    - BOOK: Ru
      name: "Ru (Ruthenium)"
      info: "main/Ru.html"
      content:
        - PAGE: Windt
          name: "Windt et al. 1988: n,k 0.0024-0.122 µm"
          data: "main/Ru/Windt.yml"
    - DIVIDER: "S - Sulfides and sulfates"
    - BOOK: Ag3AsS3
      name: "Ag<sub>3</sub>AsS<sub>3</sub> (Silver arsenic sulfide)"
      info: "main/Ag3AsS3.html"
      content:
        - PAGE: Hulme-o
          name: "Hulme et al. 1967: n(o) 0.63-4.6 µm"
          data: "main/Ag3AsS3/Hulme-o.yml"
        - PAGE: Hulme-e
          name: "Hulme et al. 1967: n(e) 0.59-4.6 µm"
          data: "main/Ag3AsS3/Hulme-e.yml"
    - BOOK: AgGaS2
      name: "AgGaS<sub>2</sub> (Silver gallium sulfide, AGS)"
      info: "main/AgGaS2.html"
      content:
        - PAGE: Takaoka-o
          name: "Takaoka and Kato 1999: n(o) 0.58-10.59 µm"
          data: "main/AgGaS2/Takaoka-o.yml"
        - PAGE: Takaoka-e
          name: "Takaoka and Kato 1999: n(e) 0.58-10.59 µm"
          data: "main/AgGaS2/Takaoka-e.yml"
        - PAGE: Kato-o
          name: "Kato and Shirahata 1996: n(o) 0.54-12.9 µm"
          data: "main/AgGaS2/Kato-o.yml"
        - PAGE: Kato-e
          name: "Kato and Shirahata 1996: n(e) 0.54-12.9 µm"
          data: "main/AgGaS2/Kato-e.yml"
        - PAGE: Boyd-o
          name: "Boyd et al. 1971: n(o) 0.49-12 µm"
          data: "main/AgGaS2/Boyd-o.yml"
        - PAGE: Boyd-e
          name: "Boyd et al. 1971: n(e) 0.49-12 µm"
          data: "main/AgGaS2/Boyd-e.yml"
    - BOOK: As2S3
      name: "As<sub>2</sub>S<sub>3</sub> (Arsenic trisulfide)"
      info: "main/As2S3.html"
      content:
        - PAGE: Rodney
          name: "Rodney et al. 1958: 0.57-11.8 µm"
          data: "main/As2S3/Rodney.yml"
    - BOOK: CS2
      name: "CS<sub>2</sub> (Carbon disulfide)"
      info: "main/CS2.html"
      content:
        - PAGE: Kedenburg
          name: "Kedenburg et al. 2012: n 0.5-1.6 µm"
          data: "main/CS2/Kedenburg.yml"
        - PAGE: Ghosal
          name: "Ghosal et al. 1993: n 7.3-11 µm"
          data: "main/CS2/Ghosal.yml"
    - BOOK: CdS
      name: "CdS (Cadmium sulfide)"
      info: "main/CdS.html"
      content:
        - DIVIDER: "Experimental data"
        - PAGE: Bieniewski-o
          name: "Bieniewski and Czyzak 1963: n(o) 0.51-1.4 µm"
          data: "main/CdS/Bieniewski-o.yml"
        - PAGE: Bieniewski-e
          name: "Bieniewski and Czyzak 1963: n(e) 0.51-1.4 µm"
          data: "main/CdS/Bieniewski-e.yml"
        - PAGE: Treharne
          name: "Treharne et al. 2011: Thin film; n,k 0.3-1.5 µm"
          data: "main/CdS/Treharne.yml"
        - DIVIDER: "Models and simulations"
        - PAGE: Ninomiya-o
          name: "Ninomiya and Adachi 1995: n,k(o) 0.218-1.03 µm"
          data: "main/CdS/Ninomiya-o.yml"
        - PAGE: Ninomiya-e
          name: "Ninomiya and Adachi 1995: n,k(e) 0.218-1.03 µm"
          data: "main/CdS/Ninomiya-e.yml"
    - BOOK: CuGaS2
      name: "CuGaS<sub>2</sub> (Copper gallium sulfide)"
      info: "main/CuGaS2.html"
      content:
        - PAGE: Boyd-20-o
          name: "Boyd et al. 1971: n(o) 0.55-11.5 µm; 20 °C"
          data: "main/CuGaS2/Boyd-20-o.yml"
        - PAGE: Boyd-20-e
          name: "Boyd et al. 1971: n(e) 0.55-11.5 µm; 20 °C"
          data: "main/CuGaS2/Boyd-20-e.yml"
        - PAGE: Boyd-120-o
          name: "Boyd et al. 1971: n(o) 0.55-11.5 µm; 120 °C"
          data: "main/CuGaS2/Boyd-120-o.yml"
        - PAGE: Boyd-120-e
          name: "Boyd et al. 1971: n(e) 0.55-11.5 µm; 120 °C"
          data: "main/CuGaS2/Boyd-120-e.yml"
    - BOOK: GaS
      name: "GaS (Gallium sulfide)"
      info: "main/GaS.html"
      content:
        - PAGE: Kato-o
          name: "Kato and Umemura 2011: n(o) 0.633-10.6 µm"
          data: "main/GaS/Kato-o.yml"
        - PAGE: Kato-e
          name: "Kato and Umemura 2011: n(e) 0.633-10.6 µm"
          data: "main/GaS/Kato-e.yml"
    - BOOK: HgS
      name: "HgS (Mercury sulfide)"
      info: "main/HgS.html"
      content:
        - PAGE: Bond-o
          name: "Bond et al. 1967: α-HgS; n(o) 0.62-11 µm"
          data: "main/HgS/Bond-o.yml"
        - PAGE: Bond-e
          name: "Bond et al. 1967: α-HgS; n(e) 0.62-11 µm"
          data: "main/HgS/Bond-e.yml"
    - BOOK: MoS2
      name: "MoS<sub>2</sub> (Molybdenum disulfide)"
      info: "main/MoS2.html"
      content:
        - DIVIDER: "Bulk"
        - PAGE: Beal
          name: "Beal and Huges 1979: bulk; n,k 0.081–1.24 µm"
          data: "main/MoS2/Beal.yml"
        - DIVIDER: "Thin film"
        - PAGE: Yim-2nm
          name: "Yim et al. 2014: 2-nm film; n,k 0.38-0.90 µm"
          data: "main/MoS2/Yim-2nm.yml"
        - PAGE: Yim-3nm
          name: "Yim et al. 2014: 3-nm film; n,k 0.38-0.90 µm"
          data: "main/MoS2/Yim-3nm.yml"
        - PAGE: Yim-20nm
          name: "Yim et al. 2014: 20-nm film; n,k 0.38-0.90 µm"
          data: "main/MoS2/Yim-20nm.yml"
        - DIVIDER: "Monolayer"
        - PAGE: Zhang
          name: "Zhang et al. 2015: monolayer film; n,k 0.40-0.75 µm"
          data: "main/MoS2/Zhang.yml"
        - PAGE: Jung
          name: "Jung et al. 2019: monolayer film; n,k 0.38-0.89 µm"
          data: "main/MoS2/Jung.yml"
    - BOOK: PbS
      name: "PbS (Lead sulfide)"
      info: "main/PbS.html"
      content:
        - PAGE: Zemel
          name: "Zemel et al. 1965: n 3.5-10 µm"
          data: "main/PbS/Zemel.yml"
    - BOOK: WS2
      name: "WS<sub>2</sub> (Tungsten disulfide)"
      info: "main/WS2.html"
      content:
        - DIVIDER: "Monolayer"
        - PAGE: Jung
          name: "Jung et al. 2019: monolayer film; n,k 0.38-0.89 µm"
          data: "main/WS2/Jung.yml"
    - BOOK: ZnS
      name: "ZnS (Zinc sulfide)"
      info: "main/ZnS.html"
      content:
        - DIVIDER: "Experimental data"
        - PAGE: Debenham
          name: "Debenham 1984: Cubic ZnS; n 0.405-13 µm"
          data: "main/ZnS/Debenham.yml"
        - PAGE: Querry
          name: "Querry 1987: n,k 0.220-167 µm"
          data: "main/ZnS/Querry.yml"
        - DIVIDER: "Models and simulations"
        - PAGE: Ozaki
          name: "Ozaki and Adachi 1993: Cubic ZnS; n,k 0.221-1.03 µm"
          data: "main/ZnS/Ozaki.yml"
    - BOOK: CaSO4
      name: "CaSO<sub>4</sub> (Calcium sulfate)"
      info: "main/CaSO4.html"
      content:
        - PAGE: Querry-α
          name: "Querry 1987: n,k(α) 2.50-55.6 µm"
          data: "main/CaSO4/Querry-alpha.yml"
        - PAGE: Querry-β
          name: "Querry 1987: n,k(β) 2.50-55.6 µm"
          data: "main/CaSO4/Querry-beta.yml"
        - PAGE: Querry-γ
          name: "Querry 1987: n,k(γ) 2.50-55.6 µm"
          data: "main/CaSO4/Querry-gamma.yml"
    - DIVIDER: "Sb - Antimonides"
    - BOOK: AlSb
      name: "AlSb (Aluminium antimonide)"
      info: "main/AlSb.html"
      content:
        - DIVIDER: "Experimental data"
        - PAGE: Zollner
          name: "Zollner et al. 1989: n,k 0.214-0.886 µm"
          data: "main/AlSb/Zollner.yml"
        - DIVIDER: "Models and simulations"
        - PAGE: Adachi
          name: "Adachi 1990: n,k 0.207-12.4 µm"
          data: "main/AlSb/Adachi.yml"
        - PAGE: Djurisic
          name: "Djurišić et al. 2000: n,k 0.207-12.4 µm"
          data: "main/AlSb/Djurisic.yml"
    - BOOK: GaSb
      name: "GaSb (Gallium antimonide)"
      info: "main/GaSb.html"
      content:
        - DIVIDER: "Experimental data"
        - PAGE: Aspnes
          name: "Aspnes and Studna 1983: n,k 0.207-0.827 µm"
          data: "main/GaSb/Aspnes.yml"
        - PAGE: Ferrini
          name: "Ferrini et al. 1998: n,k 0.207-2.48 µm"
          data: "other/semiconductor alloys/AlSb-GaSb/Ferrini-0.yml"
        - DIVIDER: "Models and simulations"
        - PAGE: Adachi
          name: "Adachi 1989: n,k 0.207-12.4 µm"
          data: "main/GaSb/Adachi.yml"
        - PAGE: Djurisic
          name: "Djurišić et al. 2000: n,k 0.207-2.48 µm"
          data: "main/GaSb/Djurisic.yml"
    - BOOK: InSb
      name: "InSb (Indium antimonide)"
      info: "main/InSb.html"
      content:
        - DIVIDER: "Experimental data"
        - PAGE: Aspnes
          name: "Aspnes and Studna 1983: n,k 0.207-0.827 µm"
          data: "main/InSb/Aspnes.yml"
        - DIVIDER: "Models and simulations"
        - PAGE: Adachi
          name: "Adachi 1989: n,k 0.207-12.4 µm"
          data: "main/InSb/Adachi.yml"
        - PAGE: Djurisic
          name: "Djurišić et al. 2000: n,k 0.207-0.827 µm"
          data: "main/InSb/Djurisic.yml"
    - DIVIDER: "Sc - Scandium"
    - BOOK: Sc
      name: "Sc (Scandium)"
      info: "main/Sc.html"
      content:
        - PAGE: Larruquert
          name: "Larruquert et al. 2004: n,k 0.00124-0.190 µm"
          data: "main/Sc/Larruquert.yml"
    - DIVIDER: "Se - Selenium and selenides"
    - BOOK: Se
      name: "Se (Selenium)"
      info: "main/Se.html"
      content:
        - DIVIDER: "Crystal"
        - PAGE: Campel-o
          name: "Campel and Johnson 1969: n(o) 1.06-10.6 µm"
          data: "main/Se/Campel-o.yml"
        - PAGE: Campel-e
          name: "Campel and Johnson 1969: n(e) 1.06-10.6 µm"
          data: "main/Se/Campel-e.yml"
        - DIVIDER: "Thin film"
        - PAGE: Ciesielski
          name: "Ciesielski et al. 2018: 25-nm film; n,k 0.2-2 µm"
          data: "main/Se/Ciesielski.yml"
    - BOOK: CdSe
      name: "CdSe (Cadmium selenide)"
      info: "main/CdSe.html"
      content:
        - DIVIDER: "Experimental data"
        - PAGE: Lisitsa-o
          name: "Lisitsa et al. 1969: n(o) 1.01-22.0 µm"
          data: "main/CdSe/Lisitsa-o.yml"
        - PAGE: Lisitsa-e
          name: "Lisitsa et al. 1969: n(e) 1.01-22.0 µm"
          data: "main/CdSe/Lisitsa-e.yml"
        - DIVIDER: "Models and simulations"
        - PAGE: Ninomiya-o
          name: "Ninomiya and Adachi 1995: n,k(o) 0.234-1.03 µm"
          data: "main/CdSe/Ninomiya-o.yml"
        - PAGE: Ninomiya-e
          name: "Ninomiya and Adachi 1995: n,k(e) 0.234-1.03 µm"
          data: "main/CdSe/Ninomiya-e.yml"
        - PAGE: Ninomiya-cubic
          name: "Ninomiya and Adachi 1995: Cubic; n,k 0.207-0.827 µm"
          data: "main/CdSe/Ninomiya-cubic.yml"
    - BOOK: GaSe
      name: "GaSe (Gallium selenide)"
      info: "main/GaSe.html"
      content:
        - PAGE: Kato-o
          name: "Kato et al. 2013: n(o) 0.8-162 µm"
          data: "main/GaSe/Kato-o.yml"
        - PAGE: Kato-e
          name: "Kato et al. 2013: n(e) 0.8-162 µm"
          data: "main/GaSe/Kato-e.yml"
    - BOOK: MoSe2
      name: "MoSe<sub>2</sub> (Molybdenum diselenide)"
      info: "main/MoSe2.html"
      content:
        - PAGE: Beal
          name: "Beal and Huges 1979: n,k 0.044–1.16 µm"
          data: "main/MoSe2/Beal.yml"
    - BOOK: PbSe
      name: "PbSe (Lead selenide)"
      info: "main/PbSe.html"
      content:
        - DIVIDER: "Experimental data"
        - PAGE: Zemel
          name: "Zemel et al. 1965: n 5-10 µm"
          data: "main/PbSe/Zemel.yml"
        - DIVIDER: "Models and simulations"
        - PAGE: Suzuki
          name: "Suzuki et al. 1995: n,k 0.230-1.08 µm"
          data: "main/PbSe/Suzuki.yml"
    - BOOK: WSe2
      name: "WSe<sub>2</sub> (Tungsten diselenide)"
      info: "main/WSe2.html"
      content:
        - DIVIDER: "Monolayer"
        - PAGE: Jung
          name: "Jung et al. 2019: monolayer film; n,k 0.38-0.89 µm"
          data: "main/WSe2/Jung.yml"
    - BOOK: ZnSe
      name: "ZnSe (Zinc selenide)"
      info: "main/ZnSe.html"
      content:
        - DIVIDER: "Experimental data"
        - PAGE: Marple
          name: "Marple 1964: n 0.48-2.5 µm"
          data: "main/ZnSe/Marple.yml"
        - PAGE: Querry
          name: "Querry 1987: n,k 0.500-21.7 µm"
          data: "main/ZnSe/Querry.yml"
        - PAGE: Connolly
          name: "Connolly et al. 1979: n 0.54-18.2 µm"
          data: "main/ZnSe/Connolly.yml"
        - DIVIDER: "Models and simulations"
        - PAGE: Adachi
          name: "Adachi and Taguchi 1991: n,k 0.234-0.827 µm"
          data: "main/ZnSe/Adachi.yml"
    - BOOK: AgGaSe2
      name: "AgGaSe<sub>2</sub> (Silver gallium selenide, AGSe)"
      info: "main/AgGaSe2.html"
      content:
        - PAGE: Harasaki-o
          name: "Harasaki and Kato 1997: n(o) 0.81-16 µm"
          data: "main/AgGaSe2/Harasaki-o.yml"
        - PAGE: Harasaki-e
          name: "Harasaki and Kato 1997: n(e) 0.81-16 µm"
          data: "main/AgGaSe2/Harasaki-e.yml"
        - PAGE: Boyd-o
          name: "Boyd et al. 1972: n(o) 0.725-13.5 µm"
          data: "main/AgGaSe2/Boyd-o.yml"
        - PAGE: Boyd-e
          name: "Boyd et al. 1972: n(e) 0.725-13.5 µm"
          data: "main/AgGaSe2/Boyd-e.yml"
    - BOOK: Tl3AsSe3
      name: "Tl<sub>3</sub>AsSe<sub>3</sub> (Thallium arsenic selenide, TAS)"
      info: "main/Tl3AsSe3.html"
      content:
        - PAGE: Ewbank-o
          name: "Ewbank et al. 1980: n(o) 2-12 µm"
          data: "main/Tl3AsSe3/Ewbank-o.yml"
        - PAGE: Ewbank-e
          name: "Ewbank et al. 1980: n(e) 2-12 µm"
          data: "main/Tl3AsSe3/Ewbank-e.yml"
    - DIVIDER: "Si - Silicon, silicides and silicates"
    - BOOK: Si
      name: "Si (Silicon)"
      info: "main/Si.html"
      content:
        - DIVIDER: "Crystalline silicon"
        - PAGE: Aspnes
          name: "Aspnes and Studna 1983: n,k 0.21-0.83 µm"
          data: "main/Si/Aspnes.yml"
        - PAGE: Schinke
          name: "Schinke et al. 2015: n,k 0.25-1.45 µm"
          data: "main/Si/Schinke.yml"
        - PAGE: Green-2008
          name: "Green 2008: n,k 0.25-1.45 µm"
          data: "main/Si/Green-2008.yml"
        - PAGE: Chandler-Horowitz
          name: "Chandler-Horowitz and Amirtharaj 2005: n 2.5-22.2 µm, k 6.25-23.3 µm"
          data: "main/Si/Chandler-Horowitz.yml"
        - PAGE: Sik-25C
          name: "Šik et al. 1998: n,k 0.29-0.62 µm; 25 °C"
          data: "main/Si/Sik-25C.yml"
        - PAGE: Sik-250C
          name: "Šik et al. 1998: n,k 0.29-0.62 µm; 250 °C"
          data: "main/Si/Sik-250C.yml"
        - PAGE: Sik-500C
          name: "Šik et al. 1998: n,k 0.29-0.62 µm; 500 °C"
          data: "main/Si/Sik-500C.yml"
        - PAGE: Sik-700C
          name: "Šik et al. 1998: n,k 0.29-0.62 µm; 700 °C"
          data: "main/Si/Sik-700C.yml"
        - PAGE: Sik-850C
          name: "Šik et al. 1998: n,k 0.29-0.62 µm; 850 °C"
          data: "main/Si/Sik-850C.yml"
        - PAGE: Green-1995
          name: "Green and Keevers 1995: n 0.25-1.45 µm, k 0.25-1.00 µm"
          data: "main/Si/Green-1995.yml"
        - PAGE: Daub
          name: "Daub 1995: k 0.94-1.42 µm"
          data: "main/Si/Daub.yml"
        - PAGE: Vuye-20C
          name: "Vuye et al. 1993: n,k 0.26-0.83 µm; 20 °C"
          data: "main/Si/Vuye-20C.yml"
        - PAGE: Vuye-100C
          name: "Vuye et al. 1993: n,k 0.26-0.83 µm; 100 °C"
          data: "main/Si/Vuye-100C.yml"
        - PAGE: Vuye-150C
          name: "Vuye et al. 1993: n,k 0.26-0.83 µm; 150 °C"
          data: "main/Si/Vuye-150C.yml"
        - PAGE: Vuye-200C
          name: "Vuye et al. 1993: n,k 0.26-0.83 µm; 200 °C"
          data: "main/Si/Vuye-200C.yml"
        - PAGE: Vuye-250C
          name: "Vuye et al. 1993: n,k 0.26-0.83 µm; 250 °C"
          data: "main/Si/Vuye-250C.yml"
        - PAGE: Vuye-300C
          name: "Vuye et al. 1993: n,k 0.26-0.83 µm; 300 °C"
          data: "main/Si/Vuye-300C.yml"
        - PAGE: Vuye-350C
          name: "Vuye et al. 1993: n,k 0.26-0.83 µm; 350 °C"
          data: "main/Si/Vuye-350C.yml"
        - PAGE: Vuye-400C
          name: "Vuye et al. 1993: n,k 0.26-0.83 µm; 400 °C"
          data: "main/Si/Vuye-400C.yml"
        - PAGE: Vuye-450C
          name: "Vuye et al. 1993: n,k 0.26-0.83 µm; 450 °C"
          data: "main/Si/Vuye-450C.yml"
        - PAGE: Jellison
          name: "Jellison 1992: n,k 0.234-0.840 µm"
          data: "main/Si/Jellison.yml"
        - PAGE: Edwards
          name: "Edwards and Ochoa 1980: n 2.5-25 µm"
          data: "main/Si/Edwards.yml"
        - PAGE: Li-100K
          name: "Li 1980: n 1.2-14 µm; 100 K"
          data: "main/Si/Li-100K.yml"
        - PAGE: Li-150K
          name: "Li 1980: n 1.2-14 µm; 150 K"
          data: "main/Si/Li-150K.yml"
        - PAGE: Li-200K
          name: "Li 1980: n 1.2-14 µm; 200 K"
          data: "main/Si/Li-200K.yml"
        - PAGE: Li-250K
          name: "Li 1980: n 1.2-14 µm; 250 K"
          data: "main/Si/Li-250K.yml"
        - PAGE: Li-293K
          name: "Li 1980: n 1.2-14 µm; 293 K"
          data: "main/Si/Li-293K.yml"
        - PAGE: Li-350K
          name: "Li 1980: n 1.2-14 µm; 350 K"
          data: "main/Si/Li-350K.yml"
        - PAGE: Li-400K
          name: "Li 1980: n 1.2-14 µm; 400 K"
          data: "main/Si/Li-400K.yml"
        - PAGE: Li-450K
          name: "Li 1980: n 1.2-14 µm; 450 K"
          data: "main/Si/Li-450K.yml"
        - PAGE: Li-500K
          name: "Li 1980: n 1.2-14 µm; 500 K"
          data: "main/Si/Li-500K.yml"
        - PAGE: Li-550K
          name: "Li 1980: n 1.2-14 µm; 550 K"
          data: "main/Si/Li-550K.yml"
        - PAGE: Li-600K
          name: "Li 1980: n 1.2-14 µm; 600 K"
          data: "main/Si/Li-600K.yml"
        - PAGE: Li-650K
          name: "Li 1980: n 1.2-14 µm; 650 K"
          data: "main/Si/Li-650K.yml"
        - PAGE: Li-700K
          name: "Li 1980: n 1.2-14 µm; 700 K"
          data: "main/Si/Li-700K.yml"
        - PAGE: Li-750K
          name: "Li 1980: n 1.2-14 µm; 750 K"
          data: "main/Si/Li-750K.yml"
        - PAGE: Salzberg
          name: "Salzberg and Villa 1957: n 1.36-11 µm"
          data: "main/Si/Salzberg.yml"
        - DIVIDER: "Amorphous silicon (α-Si)"
        - PAGE: Pierce
          name: "Pierce and Spicer 1972: α-Si; n,k 0.0103-2.07 µm"
          data: "main/Si/Pierce.yml"
    - BOOK: Bi12SiO20
      name: "Bi<sub>12</sub>SiO<sub>20</sub> (Bismuth silicate, BSO)"
      info: "main/Bi12SiO20.html"
      content:
        - PAGE: Gospodinov
          name: "Gospodinov et al. 1988: n 0.48-0.70 µm"
          data: "main/Bi12SiO20/Gospodinov.yml"
    - DIVIDER: "Sn - Tin"
    - BOOK: Sn
      name: "Sn (Tin)"
      info: "main/Sn.html"
      content:
        - PAGE: Golovashkin-293K
          name: "Golovashkin and Motulevich 1964: n,k 0.73-12 µm; 293 K"
          data: "main/Sn/Golovashkin-293K.yml"
        - PAGE: Golovashkin-78K
          name: "Golovashkin and Motulevich 1964: n,k 0.73-12 µm; 78 K"
          data: "main/Sn/Golovashkin-78K.yml"
        - PAGE: Golovashkin-4.2K
          name: "Golovashkin and Motulevich 1964: n,k 0.73-12 µm; 4.2 K"
          data: "main/Sn/Golovashkin-4.2K.yml"
    - DIVIDER: "Sr - Strontium"
    - BOOK: Sr
      name: "Sr (Strontium)"
      info: "main/Sr.html"
      content:
        - PAGE: Rodriguez-de_Marcos
          name: "Rodríguez-de Marcos et al. 2012: n,k 0.00101-0.212 µm"
          data: "main/Sr/Rodriguez-de Marcos.yml"
    - DIVIDER: "Ta - Tantalum and Tantalates"
    - BOOK: Ta
      name: "Ta (Tantalum)"
      info: "main/Ta.html"
      content:
        - DIVIDER: "Experimental data"
        - PAGE: Ordal
          name: "Ordal et al. 1988: n,k 0.667-125 µm"
          data: "main/Ta/Ordal.yml"
        - PAGE: Werner
          name: "Werner et al. 2009: n,k 0.0176-2.48 µm"
          data: "main/Ta/Werner.yml"
        - PAGE: Windt
          name: "Windt et al. 1988: n,k 0.0024-0.122 µm"
          data: "main/Ta/Windt.yml"
        - DIVIDER: "Models and simulations"
        - PAGE: Werner-DFT
          name: "Werner et al. 2009: DFT calculations; n,k 0.0176-2.48 µm"
          data: "main/Ta/Werner-DFT.yml"
    - BOOK: KTaO3
      name: "KTaO<sub>3</sub> (Potassium tantalate)"
      info: "main/KTaO3.html"
      content:
        - PAGE: Fujii
          name: "Fujii and Sakudo 1976: n 0.4-1.06 µm"
          data: "main/KTaO3/Fujii.yml"
    - DIVIDER: "Te - Tellurium and tellurides"
    - BOOK: Te
      name: "Te (Tellurium)"
      info: "main/Te.html"
      content:
        - DIVIDER: "Crystal"
        - PAGE: Sherman-o
          name: "Sherman et al. 1970: n(o) 8.5-30.3 µm"
          data: "main/Te/Sherman-o.yml"
        - PAGE: Sherman-e
          name: "Sherman et al. 1970: n(e) 8.5-30.3 µm"
          data: "main/Te/Sherman-e.yml"
        - PAGE: Caldwell-o
          name: "Caldwell and Fan 1959: n(o) 4.0-14 µm"
          data: "main/Te/Caldwell-o.yml"
        - PAGE: Caldwell-e
          name: "Caldwell and Fan 1959: n(e) 4.0-14 µm"
          data: "main/Te/Caldwell-e.yml"
        - DIVIDER: "Thin film"
        - PAGE: Ciesielski
          name: "Ciesielski et al. 2018: 30-nm film; n,k 0.2-2 µm"
          data: "main/Te/Ciesielski.yml"
    - BOOK: CdTe
      name: "CdTe (Cadmium telluride)"
      info: "main/CdTe.html"
      content:
        - DIVIDER: "Experimental data"
        - PAGE: Marple
          name: "Marple 1964: n 0.86-2.5 µm"
          data: "main/CdTe/Marple.yml"
        - PAGE: Treharne
          name: "Treharne et al. 2011: n,k 0.3-1.5 µm"
          data: "main/CdTe/Treharne.yml"
        - PAGE: DeBell-300K
          name: "DeBell et al. 1979: n 6-22 µm; 300 K"
          data: "main/CdTe/DeBell-300K.yml"
        - PAGE: DeBell-80K
          name: "DeBell et al. 1979: n 6-22 µm; 80 K"
          data: "main/CdTe/DeBell-80K.yml"
        - PAGE: DeBell-20K
          name: "DeBell et al. 1979: n 6-22 µm; 20 K"
          data: "main/CdTe/DeBell-20K.yml"
        - DIVIDER: "Models and simulations"
        - PAGE: Adachi
          name: "Adachi et al. 1993: n,k 0.221-1.13 µm"
          data: "main/CdTe/Adachi.yml"
    - BOOK: MoTe2
      name: "MoTe<sub>2</sub> (Molybdenum ditelluride)"
      info: "main/MoTe2.html"
      content:
        - PAGE: Beal
          name: "Beal and Huges 1979: n,k 0.069-1.22 µm"
          data: "main/MoTe2/Beal.yml"
    - BOOK: PbTe
      name: "PbTe (Lead telluride)"
      info: "main/PbTe.html"
      content:
        - PAGE: Weiting-300K
          name: "Weiting and Yixun 1990: n 4.10-12.5 µm; 300 K"
          data: "main/PbTe/Weiting-300K.yml"
        - PAGE: Weiting-130K
          name: "Weiting and Yixun 1990: n 5.19-12.5 µm; 130 K"
          data: "main/PbTe/Weiting-130K.yml"
        - PAGE: Weiting-80K
          name: "Weiting and Yixun 1990: n 5.19-12.5 µm; 80 K"
          data: "main/PbTe/Weiting-80K.yml"
    - BOOK: ZnTe
      name: "ZnTe (Zinc telluride)"
      info: "main/ZnTe.html"
      content:
        - DIVIDER: "Experimental data"
        - PAGE: Marple
          name: "Marple 1964: n 0.58-2.5 µm"
          data: "main/ZnTe/Marple.yml"
        - PAGE: Li
          name: "Li 1984: n 0.55-30 µm;"
          data: "main/ZnTe/Li.yml"
        - DIVIDER: "Models and simulations"
        - PAGE: Sato
          name: "Sato and Adachi 1993: n,k 0.221-0.827 µm"
          data: "main/ZnTe/Sato.yml"
    - DIVIDER: "Ti - Titanium and titanates"
    - BOOK: Ti
      name: "Ti (Titanium)"
      info: "main/Ti.html"
      content:
        - DIVIDER: "Experimental data"
        - PAGE: Johnson
          name: "Johnson and Christy 1974: n,k 0.188-1.94 µm"
          data: "main/Ti/Johnson.yml"
        - PAGE: Werner
          name: "Werner et al. 2009: n,k 0.01759-2.480 µm"
          data: "main/Ti/Werner.yml"
        - PAGE: Ordal
          name: "Ordal et al. 1988: n,k 0.667-200 µm"
          data: "main/Ti/Ordal.yml"
        - PAGE: Windt
          name: "Windt et al. 1988: n,k 0.0024-0.122 µm"
          data: "main/Ti/Windt.yml"
        - PAGE: Mash
          name: "Mash and Motulevich 1973: n,k 0.4-10 µm"
          data: "main/Ti/Mash.yml"
        - DIVIDER: "Models and simulations"
        - PAGE: Rakic-BB
          name: "Rakić et al. 1998: Brendel-Bormann model; n,k 0.248-31.0 µm"
          data: "main/Ti/Rakic-BB.yml"
        - PAGE: Rakic-LD
          name: "Rakić et al. 1998: Lorentz-Drude model; n,k 0.248-31.0 µm"
          data: "main/Ti/Rakic-LD.yml"
        - PAGE: Werner-DFT
          name: "Werner et al. 2009: DFT calculations; n,k 0.0176-2.48 µm"
          data: "main/Ti/Werner-DFT.yml"
    - BOOK: BaTiO3
      name: "BaTiO<sub>3</sub> (Barium titanate)"
      info: "main/BaTiO3.html"
      content:
        - PAGE: Wemple-o
          name: "Wemple et al. 1968: n(o) 0.4-0.7 µm"
          data: "main/BaTiO3/Wemple-o.yml"
        - PAGE: Wemple-e
          name: "Wemple et al. 1968: n(e) 0.4-0.7 µm"
          data: "main/BaTiO3/Wemple-e.yml"
    - BOOK: Bi4Ti3O12
      name: "Bi<sub>4</sub>Ti<sub>3</sub>O<sub>12</sub> (Bismuth titanate, BTO)"
      info: "main/Bi4Ti3O12.html"
      content:
        - PAGE: Simon-a
          name: "Simon et al. 1997: n(a); 0.45-0.70 µm"
          data: "main/Bi4Ti3O12/Simon-a.yml"
        - PAGE: Simon-b
          name: "Simon et al. 1997: n(b); 0.45-0.70 µm"
          data: "main/Bi4Ti3O12/Simon-b.yml"
    - BOOK: PbTiO3
      name: "PbTiO<sub>3</sub> (Lead titanate)"
      info: "main/PbTiO3.html"
      content:
        - PAGE: Singh-o
          name: "Singh et al. 1972: n(o) 0.45-1.15 µm"
          data: "main/PbTiO3/Singh-o.yml"
        - PAGE: Singh-e
          name: "Singh et al. 1972: n(e) 0.45-1.15 µm"
          data: "main/PbTiO3/Singh-e.yml"
    - BOOK: SrTiO3
      name: "SrTiO<sub>3</sub> (Strontium titanate, STO)"
      info: "main/SrTiO3.html"
      content:
        - PAGE: Dodge
          name: "Dodge 1986: n 0.43-3.8 µm"
          data: "main/SrTiO3/Dodge.yml"
    - DIVIDER: "Tm - Thulium"
    - BOOK: Tm
      name: "Tm (Thulium)"
      info: "main/Tm.html"
      content:
        - PAGE: Vidal-Dasilva
          name: "Vidal-Dasilva et al. 2009: n,k 0.000775-0.480 µm"
          data: "main/Tm/Vidal-Dasilva.yml"
    - DIVIDER: "V - Vanadium and vanadates"
    - BOOK: V
      name: "V (Vanadium)"
      info: "main/V.html"
      content:
        - DIVIDER: "Experimental data"
        - PAGE: Johnson
          name: "Johnson and Christy 1974: n,k 0.188-1.937 µm"
          data: "main/V/Johnson.yml"
        - PAGE: Werner
          name: "Werner et al. 2009: n,k 0.0176-2.48 µm"
          data: "main/V/Werner.yml"
        - DIVIDER: "Models and simulations"
        - PAGE: Werner-DFT
          name: "Werner et al. 2009: DFT calculations; n,k 0.0176-2.48 µm"
          data: "main/V/Werner-DFT.yml"
    - BOOK: YVO4
      name: "YVO<sub>4</sub> (Yttrium orthovanadate)"
      info: "main/YVO4.html"
      content:
        - PAGE: Shi-o-20C
          name: "Shi et al. 2001: n(o) 0.48-1.34 µm; 20 °C"
          data: "main/YVO4/Shi-o-20C.yml"
        - PAGE: Shi-e-20C
          name: "Shi et al. 2001: n(e) 0.48-1.34 µm; 20 °C"
          data: "main/YVO4/Shi-e-20C.yml"
        - PAGE: Shi-o-50C
          name: "Shi et al. 2001: n(o) 0.48-1.34 µm; 50 °C"
          data: "main/YVO4/Shi-o-50C.yml"
        - PAGE: Shi-e-50C
          name: "Shi et al. 2001: n(e) 0.48-1.34 µm; 50 °C"
          data: "main/YVO4/Shi-e-50C.yml"
        - PAGE: Shi-o-80C
          name: "Shi et al. 2001: n(o) 0.48-1.34 µm; 80 °C"
          data: "main/YVO4/Shi-o-80C.yml"
        - PAGE: Shi-e-80C
          name: "Shi et al. 2001: n(e) 0.48-1.34 µm; 80 °C"
          data: "main/YVO4/Shi-e-80C.yml"
        - PAGE: Shi-o-110C
          name: "Shi et al. 2001: n(o) 0.48-1.34 µm; 110 °C"
          data: "main/YVO4/Shi-o-110C.yml"
        - PAGE: Shi-e-110C
          name: "Shi et al. 2001: n(e) 0.48-1.34 µm; 110 °C"
          data: "main/YVO4/Shi-e-110C.yml"
        - PAGE: Shi-o-140C
          name: "Shi et al. 2001: n(o) 0.48-1.34 µm; 140 °C"
          data: "main/YVO4/Shi-o-140C.yml"
        - PAGE: Shi-e-140C
          name: "Shi et al. 2001: n(e) 0.48-1.34 µm; 140 °C"
          data: "main/YVO4/Shi-e-140C.yml"
    - DIVIDER: "W - Tungsten and tungstates"
    - BOOK: W
      name: "W (Tungsten)"
      info: "main/W.html"
      content:
        - DIVIDER: "Experimental data"
        - PAGE: Ordal
          name: "Ordal et al. 1988: n,k 0.667-200 µm"
          data: "main/W/Ordal.yml"
        - PAGE: Werner
          name: "Werner et al. 2009: n,k 0.0176-2.48 µm"
          data: "main/W/Werner.yml"
        - PAGE: Windt
          name: "Windt et al. 1988: n,k 0.0024-0.122 µm"
          data: "main/W/Windt.yml"
        - DIVIDER: "Models and simulations"
        - PAGE: Rakic-BB
          name: "Rakić et al. 1998: Brendel-Bormann model; n,k 0.248-12.4 µm"
          data: "main/W/Rakic-BB.yml"
        - PAGE: Rakic-LD
          name: "Rakić et al. 1998: Lorentz-Drude model; n,k 0.248-12.4 µm"
          data: "main/W/Rakic-LD.yml"
        - PAGE: Werner-DFT
          name: "Werner et al. 2009: DFT calculations; n,k 0.0176-2.48 µm"
          data: "main/W/Werner-DFT.yml"
    - BOOK: CaWO4
      name: "CaWO<sub>4</sub> (Calcium tungstate)"
      info: "main/CaWO4.html"
      content:
        - PAGE: Bond-o
          name: "Bond 1965: n(o) 0.45-4.0 µm"
          data: "main/CaWO4/Bond-o.yml"
        - PAGE: Bond-e
          name: "Bond 1965: n(e) 0.45-4.0 µm"
          data: "main/CaWO4/Bond-e.yml"
    - DIVIDER: "Xe - Xenon"
    - BOOK: Xe
      name: "Xe (Xenon)"
      info: "main/Xe.html"
      content:
        - DIVIDER: "Gas"
        - PAGE: Bideau-Mehu
          name: "Bideau-Mehu et al. 1981: n 0.140-0.623 µm"
          data: "main/Xe/Bideau-Mehu.yml"
        - PAGE: Koch
          name: "Koch 1949: n 0.230-0.623 µm"
          data: "main/Xe/Koch.yml"
        - PAGE: Cuthbertson
          name: "Cuthbertson and Cuthbertson 1910: n 0.480-0.671 µm"
          data: "main/Xe/Cuthbertson.yml"
        - DIVIDER: "Liquid"
        - PAGE: Sinnock-liquid-178K
          name: "Sinnock and Smith 1969: Liquid at 178 K; n 0.361-0.644 µm"
          data: "main/Xe/Sinnock-liquid-178K.yml"
        - PAGE: Sinnock-liquid-174K
          name: "Sinnock and Smith 1969: Liquid at 174 K; n 0.361-0.644 µm"
          data: "main/Xe/Sinnock-liquid-174K.yml"
        - PAGE: Sinnock-liquid-170K
          name: "Sinnock and Smith 1969: Liquid at 170 K; n 0.361-0.644 µm"
          data: "main/Xe/Sinnock-liquid-170K.yml"
        - PAGE: Sinnock-liquid-166K
          name: "Sinnock and Smith 1969: Liquid at 166 K; n 0.361-0.644 µm"
          data: "main/Xe/Sinnock-liquid-166K.yml"
        - PAGE: Sinnock-liquid-161.35K
          name: "Sinnock and Smith 1969: Liquid at 161.35 K; n 0.361-0.644 µm"
          data: "main/Xe/Sinnock-liquid-161.35K.yml"
        - DIVIDER: "Solid"
        - PAGE: Sinnock-solid-161.35K
          name: "Sinnock and Smith 1969: Solid at 161.35 K; n 0.361-0.644 µm"
          data: "main/Xe/Sinnock-solid-161.35K.yml"
        - PAGE: Sinnock-solid-150K
          name: "Sinnock and Smith 1969: Solid at 150 K; n 0.361-0.644 µm"
          data: "main/Xe/Sinnock-solid-150K.yml"
        - PAGE: Sinnock-solid-140K
          name: "Sinnock and Smith 1969: Solid at 140 K; n 0.361-0.644 µm"
          data: "main/Xe/Sinnock-solid-140K.yml"
        - PAGE: Sinnock-solid-130K
          name: "Sinnock and Smith 1969: Solid at 130 K; n 0.361-0.644 µm"
          data: "main/Xe/Sinnock-solid-130K.yml"
        - PAGE: Sinnock-solid-120K
          name: "Sinnock and Smith 1969: Solid at 120 K; n 0.361-0.644 µm"
          data: "main/Xe/Sinnock-solid-120K.yml"
        - PAGE: Sinnock-solid-110K
          name: "Sinnock and Smith 1969: Solid at 110 K; n 0.361-0.644 µm"
          data: "main/Xe/Sinnock-solid-110K.yml"
        - PAGE: Sinnock-solid-100K
          name: "Sinnock and Smith 1969: Solid at 100 K; n 0.361-0.644 µm"
          data: "main/Xe/Sinnock-solid-100K.yml"
        - PAGE: Sinnock-solid-90K
          name: "Sinnock and Smith 1969: Solid at 90 K; n 0.361-0.644 µm"
          data: "main/Xe/Sinnock-solid-90K.yml"
        - PAGE: Sinnock-solid-80K
          name: "Sinnock and Smith 1969: Solid at 80 K; n 0.361-0.644 µm"
          data: "main/Xe/Sinnock-solid-80K.yml"
    - DIVIDER: "Yb - Ytterbium"
    - BOOK: Yb
      name: "Yb (Ytterbium)"
      info: "main/Yb.html"
      content:
        - PAGE: Larruquert
          name: "Larruquert et al. 2003: n,k 0.000730-0.207 µm"
          data: "main/Yb/Larruquert.yml"
    - DIVIDER: "Zn - Zinc"
    - BOOK: Zn
      name: "Zn (Zinc)"
      info: "main/Zn.html"
      content:
        - DIVIDER: "Experimental data"
        - PAGE: Werner
          name: "Werner et al. 2009: n,k 0.0176-2.48 µm"
          data: "main/Zn/Werner.yml"
        - PAGE: Querry
          name: "Querry 1987: n,k 0.360-55.6 µm"
          data: "main/Zn/Querry.yml"
        - PAGE: Motulevich
          name: "Motulevich and Shubin 1969: n,k 1.3-10 µm"
          data: "main/Zn/Motulevich.yml"
        - DIVIDER: "Models and simulations"
        - PAGE: Werner-DFT
          name: "Werner et al. 2009: DFT calculations; n,k 0.0176-2.48 µm"
          data: "main/Zn/Werner-DFT.yml"     
    - DIVIDER: "Zr - Zirconium"
    - BOOK: Zr
      name: "Zr (Zirconium)"
      info: "main/Zr.html"
      content:
        - PAGE: Windt
          name: "Windt et al. 1988: n,k 0.0024-0.122 µm"
          data: "main/Zr/Windt.yml"
        - PAGE: Querry
          name: "Querry 1987: n,k 0.220-55.6 µm"
          data: "main/Zr/Querry.yml"
- SHELF: organic
  name: "ORGANIC - organic materials"
  content:
    - DIVIDER: "Alkanes"
    - BOOK: methane
      name: "CH<sub>4</sub> (Methane)"
      info: "organic/methane.html"
      content:
        - DIVIDER: "Gas"
        - PAGE: Rollefson
          name: "Rollefson and Havens 1940: Gas at 0 °C; n 1.68-14.8 µm"
          data: "organic/CH4 - methane/Rollefson.yml" 
        - PAGE: Loria
          name: "Loria 1909: Gas at 0 °C; n 0.529-0.659 µm"
          data: "organic/CH4 - methane/Loria.yml"  
        - DIVIDER: "Liquid"
        - PAGE: Martonchik-liquid-111K
          name: "Martonchik and Orton 1994: Liquid at 111 K; n,k 0.002-71.4 µm"
          data: "organic/CH4 - methane/Martonchik-liquid-111K.yml"
        - PAGE: Martonchik-liquid-90K
          name: "Martonchik and Orton 1994: Liquid at 90 K; n,k 0.002-71.4 µm"
          data: "organic/CH4 - methane/Martonchik-liquid-90K.yml"
        - DIVIDER: "Solid"
        - PAGE: Martonchik-solid-90K
          name: "Martonchik and Orton 1994: Solid at 90 K; n,k 0.002-100 µm"
          data: "organic/CH4 - methane/Martonchik-solid-90K.yml"
        - PAGE: Martonchik-solid-30K
          name: "Martonchik and Orton 1994: Solid at 30 K; n,k 0.002-100 µm"
          data: "organic/CH4 - methane/Martonchik-solid-30K.yml"
    - BOOK: ethane
      name: "C<sub>2</sub>H<sub>6</sub> (Ethane)"
      info: "organic/ethane.html"
      content:
        - PAGE: Loria
          name: "Loria 1909: Gas at 0 °C; n 0.523-0.668 µm"
          data: "organic/C2H6 - ethane/Loria.yml"
    - BOOK: pentane
      name: "C<sub>5</sub>H<sub>12</sub> (Pentane)"
      info: "organic/pentane.html"
      content:
        - PAGE: Kerl-293K
          name: "Kerl and Varchmin 1995: n-Pentane; 293 K; n 0.326-0.644 µm"
          data: "organic/C5H12 - pentane/Kerl-293K.yml"
        - PAGE: Kerl-313K
          name: "Kerl and Varchmin 1995: n-Pentane; 313 K; n 0.326-0.644 µm"
          data: "organic/C5H12 - pentane/Kerl-313K.yml"
        - PAGE: Kerl-333K
          name: "Kerl and Varchmin 1995: n-Pentane; 333 K; n 0.326-0.644 µm"
          data: "organic/C5H12 - pentane/Kerl-333K.yml"
        - PAGE: Anderson
          name: "Anderson 2000: iso-Pentane; n,k 2.0-14.9 µm"
          data: "organic/C5H12 - pentane/Anderson.yml"
    - BOOK: hexane
      name: "C<sub>6</sub>H<sub>14</sub> (Hexane)"
      info: "organic/hexane.html"
      content:
        - PAGE: Kozma
          name: "Kozma et al. 2005: n-Hexane; n 0.230-0.641 µm"
          data: "organic/C6H14 - hexane/Kozma.yml"
        - PAGE: Kerl-293K
          name: "Kerl and Varchmin 1995: n-Hexane; 293 K; n 0.326-0.644 µm"
          data: "organic/C6H14 - hexane/Kerl-293K.yml"
        - PAGE: Kerl-313K
          name: "Kerl and Varchmin 1995: n-Hexane; 313 K; n 0.326-0.644 µm"
          data: "organic/C6H14 - hexane/Kerl-313K.yml"
        - PAGE: Kerl-333K
          name: "Kerl and Varchmin 1995: n-Hexane; 333 K; n 0.326-0.644 µm"
          data: "organic/C6H14 - hexane/Kerl-333K.yml"
    - BOOK: heptane
      name: "C<sub>7</sub>H<sub>16</sub> (Heptane)"
      info: "organic/heptane.html"
      content:
        - PAGE: Kerl-293K
          name: "Kerl and Varchmin 1995: n-Heptane; 293 K; n 0.326-0.644 µm"
          data: "organic/C7H16 - heptane/Kerl-293K.yml"
        - PAGE: Kerl-313K
          name: "Kerl and Varchmin 1995: n-Heptane; 313 K; n 0.326-0.644 µm"
          data: "organic/C7H16 - heptane/Kerl-313K.yml"
        - PAGE: Kerl-333K
          name: "Kerl and Varchmin 1995: n-Heptane; 333 K; n 0.326-0.644 µm"
          data: "organic/C7H16 - heptane/Kerl-333K.yml"
    - BOOK: octane
      name: "C<sub>8</sub>H<sub>18</sub> (Octane)"
      info: "organic/octane.html"
      content:
        - PAGE: Kerl-293K
          name: "Kerl and Varchmin 1995: n-Octane; 293 K; n 0.326-0.644 µm"
          data: "organic/C8H18 - octane/Kerl-293K.yml"
        - PAGE: Kerl-313K
          name: "Kerl and Varchmin 1995: n-Octane; 313 K; n 0.326-0.644 µm"
          data: "organic/C8H18 - octane/Kerl-313K.yml"
        - PAGE: Kerl-333K
          name: "Kerl and Varchmin 1995: n-Octane; 333 K; n 0.326-0.644 µm"
          data: "organic/C8H18 - octane/Kerl-333K.yml"
        - PAGE: Anderson
          name: "Anderson 2000: iso-Octane; n,k 2-23 µm"
          data: "organic/C8H18 - octane/Anderson.yml"
    - DIVIDER: "Alkynes"
    - BOOK: acetylene
      name: "C<sub>2</sub>H<sub>2</sub> (Acetylene)"
      info: "organic/acetylene.html"
      content:
        - PAGE: Loria
          name: "Loria 1909: Gas at 0 °C; n 0.529-0.659 µm"
          data: "organic/C2H2 - acetylene/Loria.yml"
    - DIVIDER: "Alkenes"
    - BOOK: ethylene
      name: "C<sub>2</sub>H<sub>4</sub> (Ethylene)"
      info: "organic/ethylene.html"
      content:
        - PAGE: Loria
          name: "Loria 1909: Gas at 0 °C; n 0.523-0.668 µm"
          data: "organic/C2H4 - ethylene/Loria.yml"
    - DIVIDER: "Alcohols"
    - BOOK: methanol
      name: "CH<sub>3</sub>OH (Methanol)"
      info: "organic/methanol.html"
      content:
        - PAGE: El-Kashef
          name: "El-Kashef 2000: n 0.4-0.8 µm"
          data: "organic/CH4O - methanol/El-Kashef.yml"
        - PAGE: Moutzouris
          name: "Moutzouris et al. 2013: n 0.450-1.55 µm"
          data: "organic/CH4O - methanol/Moutzouris.yml"
        - PAGE: Kozma
          name: "Kozma et al. 2005: n 0.230-0.641 µm"
          data: "organic/CH4O - methanol/Kozma.yml"
    - BOOK: ethanol
      name: "C<sub>2</sub>H<sub>5</sub>OH (Ethanol)"
      info: "organic/ethanol.html"
      content:
        - PAGE: Rheims
          name: "Rheims et al. 1997: n 0.477-0.83 µm"
          data: "organic/C2H6O - ethanol/Rheims.yml"
        - PAGE: Sani
          name: "Sani and Dell'Oro 2016: n,k 0.185-61 µm"
          data: "organic/C2H6O - ethanol/Sani.yml"
        - PAGE: Sani-formula
          name: "Sani and Dell'Oro 2016: Dispersion formula; n,k 0.185-2.8 µm"
          data: "organic/C2H6O - ethanol/Sani-formula.yml"
        - PAGE: Kedenburg
          name: "Kedenburg et al. 2012: n 0.5-1.6 µm, k 0.5-1.75 µm"
          data: "organic/C2H6O - ethanol/Kedenburg.yml"
        - PAGE: Kozma
          name: "Kozma et al. 2005: n 0.230-0.641 µm"
          data: "organic/C2H6O - ethanol/Kozma.yml"
    - BOOK: propanol
      name: "C<sub>3</sub>H<sub>7</sub>OH (Propanol)"
      info: "organic/propanol.html"
      content:
        - PAGE: Kozma
          name: "Kozma et al. 2005: iso-propanol; n 0.230-0.641 µm"
          data: "organic/C3H8O - propanol/Kozma.yml"
        - PAGE: Sani
          name: "Sani and Dell'Oro 2016: iso-propanol; n,k 0.185-61 µm"
          data: "organic/C3H8O - propanol/Sani.yml"
        - PAGE: Sani-formula
          name: "Sani and Dell'Oro 2016: iso-propanol; Dispersion formula; n,k 0.185-2.8 µm"
          data: "organic/C3H8O - propanol/Sani-formula.yml"
        - PAGE: Moutzouris
          name: "Moutzouris et al. 2013: 1-Propanol; n 0.450-1.55 µm"
          data: "organic/C3H8O - propanol/Moutzouris.yml"
    - BOOK: butanol
      name: "C<sub>4</sub>H<sub>9</sub>OH (Butanol)"
      info: "organic/butanol.html"
      content:
        - PAGE: El-Kashef
          name: "El-Kashef 2000: n 0.4-0.8 µm"
          data: "organic/C4H10O - butanol/El-Kashef.yml"
        - PAGE: Moutzouris-n
          name: "Moutzouris et al. 2013: n-Butanol; n 0.450-1.55 µm"
          data: "organic/C4H10O - butanol/Moutzouris-n.yml"
        - PAGE: Moutzouris-iso
          name: "Moutzouris et al. 2013: iso-Butanol; n 0.450-1.55 µm"
          data: "organic/C4H10O - butanol/Moutzouris-iso.yml"
    - BOOK: pentanol
      name: "C<sub>5</sub>H<sub>11</sub>OH (Pentanol, amyl alcohol)"
      info: "organic/pentanol.html"
      content:
        - PAGE: Moutzouris-normal
          name: "Moutzouris et al. 2013: Normal amyl alcohol; n 0.450-1.55 µm"
          data: "organic/C5H12O - pentanol/Moutzouris-normal.yml"
        - PAGE: Moutzouris-iso
          name: "Moutzouris et al. 2013: Isoamyl alcohol; n 0.450-1.55 µm"
          data: "organic/C5H12O - pentanol/Moutzouris-iso.yml"
    - DIVIDER: "Diols"
    - BOOK: ethylene_glycol
      name: "C<sub>2</sub>H<sub>4</sub>(OH)<sub>2</sub> (Ethylene glycol)"
      info: "organic/ethylene glycol.html"
      content:
        - PAGE: Otanicar
          name: "Otanicar 2009: k 0.2-1.5 µm"
          data: "organic/C2H6O2 - ethylene glycol/Otanicar.yml"
        - PAGE: Sani
          name: "Sani and Dell'Oro 2014: n,k 0.185-55.0 µm"
          data: "organic/C2H6O2 - ethylene glycol/Sani.yml"
        - PAGE: Sani-formula
          name: "Sani and Dell'Oro 2014: Dispersion formula; n,k 0.185-2.8 µm"
          data: "organic/C2H6O2 - ethylene glycol/Sani-formula.yml"
        - PAGE: Kozma
          name: "Kozma et al. 2005: n 0.230-0.641 µm"
          data: "organic/C2H6O2 - ethylene glycol/Kozma.yml"
        - PAGE: El-Kashef
          name: "El-Kashef 2000: n 0.4-0.8 µm"
          data: "organic/C2H6O2 - ethylene glycol/El-Kashef.yml"
    - BOOK: propylene_glycol
      name: "C<sub>3</sub>H<sub>6</sub>(OH)<sub>2</sub> (Propylene glycol)"
      info: "organic/propylene glycol.html"
      content:
        - PAGE: Otanicar
          name: "Otanicar et al. 2009: n 0.434-0.656 µm, k 0.2-1.5 µm"
          data: "organic/C3H8O2 - propylene glycol/Otanicar.yml"
    - DIVIDER: "Triols"
    - BOOK: glycerol
      name: "C<sub>3</sub>H<sub>5</sub>(OH)<sub>3</sub> (Glycerol)"
      info: "organic/glycerol.html"
      content:
        - PAGE: Rheims
          name: "Rheims et al. 1997: n 0.589-1.05 µm"
          data: "organic/C3H8O3 - glycerol/Rheims.yml"
        - PAGE: Wang
          name: "Wang et al. 2017: k 1.2-1.9 µm"
          data: "organic/C3H8O3 - glycerol/Wang.yml"
        - PAGE: Birkhoff
          name: "Birkhoff et al. 1978: n,k 0.0512-0.620 µm"
          data: "organic/C3H8O3 - glycerol/Birkhoff.yml"
    - DIVIDER: "Esters"
    - BOOK: ethyl_acetate
      name: "C<sub>4</sub>H<sub>8</sub>O<sub>2</sub> (Ethyl acetate, EtOAc, EA)"
      info: "organic/ethyl acetate.html"
      content:
        - PAGE: Kozma
          name: "Kozma et al. 2005: n 0.248-0.641 µm"
          data: "organic/C4H8O2 - ethyl acetate/Kozma.yml"
    - BOOK: methyl_salicylate
      name: "C<sub>8</sub>H<sub>8</sub>O<sub>3</sub> (Methyl salicylate)"
      info: "organic/methyl salicylate.html"
      content:
        - PAGE: Rheims
          name: "Rheims et al. 1997: n 0.589-1.05 µm"
          data: "organic/C8H8O3 - methyl salicylate/Rheims.yml"
    - BOOK: ethyl_salicylate
      name: "C<sub>9</sub>H<sub>10</sub>O<sub>3</sub> (Ethyl salicylate)"
      info: "organic/ethyl salicylate.html"
      content:
        - PAGE: Rheims
          name: "Rheims et al. 1997: n 0.589-1.05 µm"
          data: "organic/C9H10O3 - ethyl salicylate/Rheims.yml"
    - BOOK: ethyl_cinnamate
      name: "C<sub>11</sub>H<sub>12</sub>O<sub>2</sub> (Ethyl cinnamate)"
      info: "organic/ethyl cinnamate.html"
      content:
        - PAGE: Krauter
          name: "Krauter et al. 2015: n 0.45-0.70 µm"
          data: "organic/C11H12O2 - ethyl cinnamate/Krauter.yml"
    - BOOK: diethyl_phthalate
      name: "C<sub>12</sub>H<sub>14</sub>O<sub>4</sub> (Diethyl phthalate, DEP)"
      info: "organic/diethyl phthalate.html"
      content:
        - PAGE: Querry-NIR
          name: "Querry 1987: Near-infrared; n,k 0.81-2.5 µm"
          data: "organic/C12H14O4 - diethyl phthalate/Querry-NIR.yml"
        - PAGE: Querry-IR
          name: "Querry 1987: Infrared; n,k 2.5-56 µm"
          data: "organic/C12H14O4 - diethyl phthalate/Querry-IR.yml"
    - DIVIDER: "Cycloalkanes"
    - BOOK: cyclohexane
      name: "C<sub>6</sub>H<sub>12</sub> (Cyclohexane)"
      info: "organic/cyclohexane.html"
      content:
        - PAGE: Rheims
          name: "Rheims et al. 1997: n 0.477-0.83 µm"
          data: "organic/C6H12 - cyclohexane/Rheims.yml"
        - PAGE: Kozma
          name: "Kozma et al. 2005: n 0.230-0.641 µm"
          data: "organic/C6H12 - cyclohexane/Kozma.yml"
        - PAGE: Kerl-293K
          name: "Kerl and Varchmin 1995: 293 K; n 0.326-0.644 µm"
          data: "organic/C6H12 - cyclohexane/Kerl-293K.yml"
        - PAGE: Kerl-313K
          name: "Kerl and Varchmin 1995: 313 K; n 0.326-0.644 µm"
          data: "organic/C6H12 - cyclohexane/Kerl-313K.yml"
        - PAGE: Kerl-333K
          name: "Kerl and Varchmin 1995: 333 K; n 0.326-0.644 µm"
          data: "organic/C6H12 - cyclohexane/Kerl-333K.yml"
    - DIVIDER: "Benzene and its derivatives"
    - BOOK: benzene
      name: "C<sub>6</sub>H<sub>6</sub> (Benzene)"
      info: "organic/benzene.html"
      content:
        - PAGE: Moutzouris
          name: "Moutzouris et al. 2013: n 0.450-1.55 µm"
          data: "organic/C6H6 - benzene/Moutzouris.yml"
    - BOOK: styrene
      name: "C<sub>8</sub>H<sub>8</sub> (Styrene)"
      info: "organic/styrene.html"
      content:
        - PAGE: Sultanova
          name: "Sultanova et al. 2009: n 0.437-1.05 µm"
          data: "organic/C8H8 - styrene/Sultanova.yml"
    - BOOK: toluene
      name: "C<sub>7</sub>H<sub>8</sub> (Toluene)"
      info: "organic/toluene.html"
      content:
        - PAGE: Kedenburg
          name: "Kedenburg et al. 2012: n 0.5-1.6 µm, k 0.5-1.75 µm"
          data: "organic/C7H8 - toluene/Kedenburg.yml"
        - PAGE: Moutzouris
          name: "Moutzouris et al. 2013: n 0.450-1.55 µm"
          data: "organic/C7H8 - toluene/Moutzouris.yml"
        - PAGE: Kozma
          name: "Kozma et al. 2005: n 0.300-0.641 µm"
          data: "organic/C7H8 - toluene/Kozma.yml"
    - BOOK: nitrobenzene
      name: "C<sub>6</sub>H<sub>5</sub>NO<sub>2</sub> (Nitrobenzene)"
      info: "organic/nitrobenzene.html"
      content:
        - PAGE: Kedenburg
          name: "Kedenburg et al. 2012: n 0.5-1.6 µm"
          data: "organic/C6H5NO2 - nitrobenzene/Kedenburg.yml"
    - DIVIDER: "Heterocyclic compounds"
    - BOOK: dioxane
      name: "C<sub>4</sub>H<sub>8</sub>O<sub>2</sub> (Dioxane)"
      info: "organic/dioxane.html"
      content:
        - PAGE: Moutzouris
          name: "Moutzouris et al. 2013: n 0.450-1.55 µm"
          data: "organic/C4H8O2 - dioxane/Moutzouris.yml"
    - DIVIDER: "Carboxylic acids"
    - BOOK: acetic_acid
      name: "C<sub>2</sub>H<sub>4</sub>O<sub>2</sub> (Acetic acid)"
      info: "organic/acetic acid.html"
      content:
        - PAGE: El-Kashef
          name: "El-Kashef 2000: n 0.4-0.8 µm"
          data: "organic/C2H4O2 - acetic acid/El-Kashef.yml"
    - DIVIDER: "Diols"
    - BOOK: pentanediol
      name: "C<sub>5</sub>H<sub>12</sub>O<sub>2</sub> (Pentanediol)"
      info: "organic/pentanediol.html"
      content:
        - PAGE: Moutzouris
          name: "Moutzouris et al. 2013: n 0.450-1.55 µm"
          data: "organic/C5H12O2 - pentanediol/Moutzouris.yml"
    - DIVIDER: "Ketones"
    - BOOK: acetone
      name: "C<sub>3</sub>H<sub>6</sub>O (Acetone)"
      info: "organic/acetone.html"
      content:
        - PAGE: Rheims
          name: "Rheims et al. 1997: n 0.477-0.83 µm"
          data: "organic/C3H6O - acetone/Rheims.yml"
    - DIVIDER: "Haloalkanes"
    - BOOK: bromoform
      name: "CHBr<sub>3</sub> (Bromoform)"
      info: "organic/bromoform.html"
      content:
        - PAGE: Ghosal
          name: "Ghosal et al. 1993: n 1-13 µm"
          data: "organic/CHBr3 - bromoform/Ghosal.yml"
    - BOOK: dichloromethane
      name: "CH<sub>2</sub>Cl<sub>2</sub> (Dichloromethane)"
      info: "organic/dichloromethane.html"
      content:
        - PAGE: Bertie
          name: "Bertie et al. 1995: n,k 1.54-12.5 µm"
          data: "organic/CH2Cl2 - dichloromethane/Bertie.yml"
    - BOOK: chloroform
      name: "CHCl<sub>3</sub> (Chloroform)"
      info: "organic/chloroform.html"
      content:
        - PAGE: Kedenburg
          name: "Kedenburg et al. 2012: n 0.5-1.6 µm, k 0.5-1.75 µm"
          data: "organic/CHCl3 - chloroform/Kedenburg.yml"
    - BOOK: carbon_tetrachloride
      name: "CCl<sub>4</sub> (Carbon tetrachloride)"
      info: "organic/carbon tetrachloride.html"
      content:
        - PAGE: Kedenburg
          name: "Kedenburg et al. 2012: n 0.5-1.6 µm, k 0.5-1.5 µm"
          data: "organic/CCl4 - carbon tetrachloride/Kedenburg.yml"
        - PAGE: Moutzouris
          name: "Moutzouris et al. 2013: n 0.450-1.55 µm"
          data: "organic/CCl4 - carbon tetrachloride/Moutzouris.yml"
        - PAGE: Ghosal
          name: "Ghosal et al. 1993: n 1-9 µm"
          data: "organic/CCl4 - carbon tetrachloride/Ghosal.yml"
    - DIVIDER: "Nitriles"
    - BOOK: acetonitrile
      name: "C<sub>2</sub>H<sub>3</sub>N (Acetonitrile)"
      info: "organic/acetonitrile.html"
      content:
        - PAGE: Kozma
          name: "Kozma et al. 2005: n 0.230-0.641 µm"
          data: "organic/C2H3N - acetonitrile/Kozma.yml"
        - PAGE: Moutzouris
          name: "Moutzouris et al. 2013: n 0.450-1.55 µm"
          data: "organic/C2H3N - acetonitrile/Moutzouris.yml"
    - DIVIDER: "Other non-polymer compounds"
    - BOOK: urea
      name: "CH<sub>4</sub>N<sub>2</sub>O (Urea)"
      info: "organic/urea.html"
      content:
        - PAGE: Rosker-o
          name: "Rosker et al. 1985: n(o) 0.3-1.06 µm"
          data: "organic/CH4N2O - urea/Rosker-o.yml"
        - PAGE: Rosker-e
          name: "Rosker et al. 1985: n(e) 0.3-1.06 µm"
          data: "organic/CH4N2O - urea/Rosker-e.yml"
    - BOOK: dimethyl_sulfoxide
      name: "C<sub>2</sub>H<sub>6</sub>OS (Dimethyl sulfoxide, DMSO)"
      info: "organic/dimethyl sulfoxide.html"
      content:
        - PAGE: Kozma
          name: "Kozma et al. 2005: n 0.237-0.641 µm"
          data: "organic/C2H6OS - dimethyl sulfoxide/Kozma.yml"
    - BOOK: dimethyl_methylphosphonate
      name: "C<sub>3</sub>H<sub>9</sub>O<sub>3</sub>P (Dimethyl methylphosphonate, DMMP)"
      info: "organic/dimethyl methylphosphonate.html"
      content:
        - PAGE: Querry-NIR
          name: "Querry 1987: Near-infrared; n,k 0.80-2.5 µm"
          data: "organic/C3H9O3P - dimethyl methylphosphonate/Querry-NIR.yml"
        - PAGE: Querry-IR
          name: "Querry 1987: Infrared; n,k 2.5-56 µm"
          data: "organic/C3H9O3P - dimethyl methylphosphonate/Querry-IR.yml"
    - BOOK: diethyl_sulfite
      name: "C<sub>4</sub>H<sub>10</sub>O<sub>3</sub>S (Diethyl sulfite, DES)"
      info: "organic/diethyl sulfite.html"
      content:
        - PAGE: Querry
          name: "Querry 1987: n,k 0.270-19.6 µm"
          data: "organic/C4H10O3S - diethyl sulfite/Querry.yml"
    - BOOK: diisopropyl_methylphosphonate
      name: "C<sub>7</sub>H<sub>17</sub>O3P (Diisopropyl methylphosphonate, DIMP)"
      info: "organic/diisopropyl methylphosphonate.html"
      content:
        - PAGE: Querry-NIR
          name: "Querry 1987: Near-infrared; n,k 0.81-2.5 µm"
          data: "organic/C7H17O3P - diisopropyl methylphosphonate/Querry-NIR.yml"
        - PAGE: Querry-IR
          name: "Querry 1987: Infrared; n,k 2.5-56 µm"
          data: "organic/C7H17O3P - diisopropyl methylphosphonate/Querry-IR.yml"
    - BOOK: potassium_hydrogen_phthalate
      name: "C<sub>8</sub>H<sub>5</sub>KO<sub>4</sub> (Potassium hydrogen phthalate, KHP)"
      info: "organic/potassium hydrogen phthalate.html"
      content:
        - PAGE: Moutzouris-α
          name: "Moutzouris et al. 2011: n(α) 0.450-1.55 µm"
          data: "organic/C8H5KO4 - potassium hydrogen phthalate/Moutzouris-alpha.yml"
        - PAGE: Moutzouris-β
          name: "Moutzouris et al. 2011: n(β) 0.450-1.55 µm"
          data: "organic/C8H5KO4 - potassium hydrogen phthalate/Moutzouris-beta.yml"
        - PAGE: Moutzouris-γ
          name: "Moutzouris et al. 2011: n(γ) 0.450-1.55 µm"
          data: "organic/C8H5KO4 - potassium hydrogen phthalate/Moutzouris-gamma.yml"
    - BOOK: cinnamaldehyde
      name: "C<sub>9</sub>H<sub>8</sub>O (Cinnamaldehyde)"
      info: "organic/cinnamaldehyde.html"
      content:
        - PAGE: Rheims
          name: "Rheims et al. 1997: n 0.589-1.05 µm"
          data: "organic/C9H8O - cinnamaldehyde/Rheims.yml"
    - DIVIDER: "Polymers"
    - BOOK: polyvinyl_alcohol
      name: "(C<sub>2</sub>H<sub>4</sub>O)<sub>n</sub> (Polyvinyl alcohol, PVA)"
      info: "organic/polyvinyl alcohol.html"
      content:
        - PAGE: Schnepf
          name: "Schnepf et al. 2017: n 0.3-1.5 µm"
          data: "organic/(C2H4O)n - polyvinyl alcohol/Schnepf.yml"
        - PAGE: Bodurov
          name: "Bodurov et al. 2016: n 0.405-0.635 µm"
          data: "organic/(C2H4O)n - polyvinyl alcohol/Bodurov.yml"
    - BOOK: polydimethylsiloxane
      name: "(C<sub>2</sub>H<sub>6</sub>OSi)<sub>n</sub> (Polydimethylsiloxane, PDMS)"
      info: "organic/polydimethylsiloxane.html"
      content:
        - PAGE: Schneider-RTV615
          name: "Schneider et al. 2009: RTV 615; n 0.35-0.70 µm"
          data: "organic/(C2H6OSi)n - polydimethylsiloxane/Schneider-RTV615.yml"
        - PAGE: Schneider-Sylgard184
          name: "Schneider et al. 2009: Sylgard 184; n 0.35-0.70 µm"
          data: "organic/(C2H6OSi)n - polydimethylsiloxane/Schneider-Sylgard184.yml"
        - PAGE: Querry-NIR
          name: "Querry 1987: Near-infrared; n,k 0.82-2.5 µm"
          data: "organic/(C2H6OSi)n - polydimethylsiloxane/Querry-NIR.yml"
        - PAGE: Querry-IR
          name: "Querry 1987: Infrared; n,k 2.5-56 µm"
          data: "organic/(C2H6OSi)n - polydimethylsiloxane/Querry-IR.yml"
    - BOOK: polylactic_acid
      name: "(C<sub>3</sub>H<sub>4</sub>O<sub>2</sub>)<sub>n</sub> (Polylactic acid, PLA)"
      info: "organic/polylactic acid.html"
      content:
        - PAGE: Bodurov
          name: "Bodurov et al. 2016: PDLA; n 0.405-0.635 µm"
          data: "organic/(C3H4O2)n - polylactic acid/Bodurov.yml"
    - BOOK: poly(methyl_methacrylate)
      name: "(C<sub>5</sub>H<sub>8</sub>O<sub>2</sub>)<sub>n</sub> (Poly(methyl methacrylate), PMMA)"
      info: "organic/poly(methyl methacrylate).html"
      content:
        - PAGE: Sultanova
          name: "Sultanova et al. 2009: n 0.437-1.052 µm"
          data: "organic/(C5H8O2)n - poly(methyl methacrylate)/Sultanova.yml"
        - PAGE: Bodurov
          name: "Bodurov et al. 2016: n 0.405-0.635 µm"
          data: "organic/(C5H8O2)n - poly(methyl methacrylate)/Bodurov.yml"
        - PAGE: Beadie
          name: "Beadie et al. 2015: n 0.42-1.62 µm"
          data: "organic/(C5H8O2)n - poly(methyl methacrylate)/Beadie.yml"
        - PAGE: Szczurowski
          name: "Szczurowski 2013: n 0.405-1.08 µm"
          data: "organic/(C5H8O2)n - poly(methyl methacrylate)/Szczurowski.yml"
    - BOOK: polyvinylpyrrolidone
      name: "(C<sub>6</sub>H<sub>9</sub>NO)<sub>n</sub> (Polyvinylpyrrolidone, PVP)"
      info: "organic/polyvinylpyrrolidone.html"
      content:
        - PAGE: Konig
          name: "König et al. 2014: n,k 0.375-1.0 µm"
          data: "organic/(C6H9NO)n - polyvinylpyrrolidone/Konig.yml"
    - BOOK: cellulose
      name: "(C<sub>6</sub>H<sub>10</sub>O<sub>5</sub>)<sub>n</sub> (Cellulose)"
      info: "organic/cellulose.html"
      content:
        - PAGE: Sultanova
          name: "Sultanova et al. 2009: n 0.437-1.05 µm"
          data: "organic/(C6H10O5)n - cellulose/Sultanova.yml"
    - BOOK: poly(N-isopropylacrylamide)
      name: "(C<sub>6</sub>H<sub>11</sub>NO)<sub>n</sub> (Poly(N-isopropylacrylamide), PNIPAM)"
      info: "organic/poly(N-isopropylacrylamide).html"
      content:
        - PAGE: Brasse
          name: "Brasse et al. 2018: n,k 0.246-1.69 µm"
          data: "organic/(C6H11NO)n - poly(N-isopropylacrylamide)/Brasse.yml"
    - BOOK: polystyren
      name: "(C<sub>8</sub>H<sub>8</sub>)<sub>n</sub> (Polystyrene, PS)"
      info: "organic/polystyren.html"
      content:
        - PAGE: Sultanova
          name: "Sultanova et al. 2009: n 0.437-1.05 µm"
          data: "organic/(C8H8)n - polystyren/Sultanova.yml"
    - BOOK: polycarbonate
      name: "(C<sub>16</sub>H<sub>14</sub>O<sub>3</sub>)<sub>n</sub> (Polycarbonate, PC)"
      info: "organic/polycarbonate.html"
      content:
        - PAGE: Sultanova
          name: "Sultanova et al. 2009: n 0.437-1.05 µm"
          data: "organic/(C16H14O3)n - polycarbonate/Sultanova.yml"
- SHELF: glass
  name: "GLASS - glasses"
  info: "glass.html"
  content:
    - DIVIDER: "Popular optical glasses"
    - BOOK: BK7
      name: "BK7"
      info: "glass/BK7.html"
      content:
        - PAGE: SCHOTT
          name: "N-BK7 (SCHOTT)"
          data: "glass/schott/N-BK7.yml"
          info: "glass/SCHOTT.html"
        - PAGE: OHARA
          name: "S-BSL7 (OHARA)"
          data: "glass/ohara/S-BSL7.yml"
          info: "glass/OHARA.html"
        - PAGE: HIKARI
          name: "J-BK7A (HIKARI)"
          data: "glass/hikari/J-BK7A.yml"
          info: "glass/HIKARI.html"
        - PAGE: CDGM
          name: "H-K9L (CDGM)"
          data: "glass/cdgm/H-K9L.yml"
          info: "glass/CDGM.html"
        - PAGE: HOYA
          name: "BSC7 (HOYA)"
          data: "glass/hoya/BSC7.yml"
          info: "glass/HOYA.html"
        - PAGE: SUMITA
          name: "K-BK7 (SUMITA)"
          data: "glass/sumita/K-BK7.yml"
          info: "glass/SUMITA.html"
        - PAGE: LZOS
          name: "K8 (LZOS)"
          data: "glass/lzos/K8.yml"
          info: "glass/LZOS.html"
    - BOOK: BAF10
      name: "BAF10"
      info: "glass/BAF10.html"
      content:
        - PAGE: SCHOTT
          name: "N-BAF10 (SCHOTT)"
          data: "glass/schott/N-BAF10.yml"
          info: "glass/SCHOTT.html"
        - PAGE: OHARA
          name: "S-BAH10 (OHARA)"
          data: "glass/ohara/S-BAH10.yml"
          info: "glass/OHARA.html"
        - PAGE: HIKARI
          name: "J-BAF10 (HIKARI)"
          data: "glass/hikari/J-BAF10.yml"
          info: "glass/HIKARI.html"
        - PAGE: CDGM
          name: "H-ZBAF52 (CDGM)"
          data: "glass/cdgm/H-ZBAF52.yml"
          info: "glass/CDGM.html"
        - PAGE: HOYA
          name: "BAF10 (HOYA)"
          data: "glass/hoya/BAF10.yml"
          info: "glass/HOYA.html"
    - BOOK: BAK1
      name: "BAK1"
      info: "glass/BAK1.html"
      content:
        - PAGE: SCHOTT
          name: "N-BAK1 (SCHOTT)"
          data: "glass/schott/N-BAK1.yml"
          info: "glass/SCHOTT.html"
        - PAGE: OHARA
          name: "S-BAL11 (OHARA)"
          data: "glass/ohara/S-BAL11.yml"
          info: "glass/OHARA.html"
        - PAGE: HIKARI
          name: "J-BAK1 (HIKARI)"
          data: "glass/hikari/J-BAK1.yml"
          info: "glass/HIKARI.html"
        - PAGE: CDGM
          name: "H-BAK8 (CDGM)"
          data: "glass/cdgm/H-BAK8.yml"
          info: "glass/CDGM.html"
    - BOOK: FK51A
      name: "FK51A"
      info: "glass/FK51A.html"
      content:
        - PAGE: SCHOTT
          name: "N-FK51A (SCHOTT)"
          data: "glass/schott/N-FK51A.yml"
          info: "glass/SCHOTT.html"
    - BOOK: LASF9
      name: "LASF9"
      info: "glass/LASF9.html"
      content:
        - PAGE: SCHOTT
          name: "N-LASF9 (SCHOTT)"
          data: "glass/schott/N-LASF9.yml"
          info: "glass/SCHOTT.html"
    - BOOK: SF5
      name: "SF5"
      info: "glass/SF5.html"
      content:
        - PAGE: SCHOTT
          name: "N-SF5 (SCHOTT)"
          data: "glass/schott/N-SF5.yml"
          info: "glass/SCHOTT.html"
        - PAGE: HIKARI
          name: "J-SF5 (HIKARI)"
          data: "glass/hikari/J-SF5.yml"
          info: "glass/HIKARI.html"
        - PAGE: CDGM
          name: "ZF2 (CDGM)"
          data: "glass/cdgm/ZF2.yml"
          info: "glass/CDGM.html"
        - PAGE: HOYA
          name: "E-FD5 (HOYA)"
          data: "glass/hoya/E-FD5.yml"
          info: "glass/HOYA.html"
    - BOOK: SF10
      name: "SF10"
      info: "glass/SF10.html"
      content:
        - PAGE: SCHOTT
          name: "N-SF10 (SCHOTT)"
          data: "glass/schott/N-SF10.yml"
          info: "glass/SCHOTT.html"
        - PAGE: HIKARI
          name: "J-SF10 (HIKARI)"
          data: "glass/hikari/J-SF10.yml"
          info: "glass/HIKARI.html"
        - PAGE: CDGM
          name: "ZF4 (CDGM)"
          data: "glass/cdgm/ZF4.yml"
          info: "glass/CDGM.html"
        - PAGE: HOYA
          name: "E-FD10 (HOYA)"
          data: "glass/hoya/E-FD10.yml"
          info: "glass/HOYA.html"
    - BOOK: SF11
      name: "SF11"
      info: "glass/SF11.html"
      content:
        - PAGE: SCHOTT
          name: "N-SF11 (SCHOTT)"
          data: "glass/schott/N-SF11.yml"
          info: "glass/SCHOTT.html"
        - PAGE: HIKARI
          name: "J-SF11 (HIKARI)"
          data: "glass/hikari/J-SF11.yml"
          info: "glass/HIKARI.html"
        - PAGE: CDGM
          name: "ZF13 (CDGM)"
          data: "glass/cdgm/ZF13.yml"
          info: "glass/CDGM.html"
        - PAGE: SUMITA
          name: "K-SFLD11 (SUMITA)"
          data: "glass/sumita/K-SFLD11.yml"
          info: "glass/SUMITA.html"
    - DIVIDER: "Multiple purpose glass"
    - BOOK: fused_silica
      name: "Fused silica (fused quartz)"
      info: "glass/fused silica.html"
      content:
        - PAGE: Malitson
          name: "Malitson 1965: n 0.21-3.71 µm"
          data: "main/SiO2/Malitson.yml"
    - BOOK: soda-lime
      name: "Soda lime glass"
      info: "glass/soda-lime.html"
      content:
        - PAGE: Rubin-clear
          name: "Rubin 1985: Clear; n,k 0.31-4.6 µm"
          data: "glass/misc/soda-lime/Rubin-clear.yml"
        - PAGE: Rubin-bronze
          name: "Rubin 1985: Bronze; n,k 0.32-4.6 µm"
          data: "glass/misc/soda-lime/Rubin-bronze.yml"
        - PAGE: Rubin-grey
          name: "Rubin 1985: Grey; n,k 0.32-4.6 µm"
          data: "glass/misc/soda-lime/Rubin-grey.yml"
        - PAGE: Rubin-green
          name: "Rubin 1985: Green; n,k 0.32-4.6 µm"
          data: "glass/misc/soda-lime/Rubin-green.yml"
        - PAGE: Rubin-lowiron
          name: "Rubin 1985: Low-iron; n,k 0.31-4.6 µm"
          data: "glass/misc/soda-lime/Rubin-lowiron.yml"
        - PAGE: Rubin-IR
          name: "Rubin 1985: Far-infared; n,k 5-300 µm"
          data: "glass/misc/soda-lime/Rubin-IR.yml"
        - PAGE: Vogt-5ppm
          name: "Vogt et al. 2016: 5 ppm Fe2O3; n,k 0.30-1.69 µm"
          data: "glass/misc/soda-lime/Vogt-5ppm.yml"
        - PAGE: Vogt-10ppm
          name: "Vogt et al. 2016: 10 ppm Fe2O3; n,k 0.25-1.7 µm"
          data: "glass/misc/soda-lime/Vogt-10ppm.yml"
        - PAGE: Vogt-703ppm
          name: "Vogt et al. 2016: 703 ppm Fe2O3; n,k 0.30-1.69 µm"
          data: "glass/misc/soda-lime/Vogt-703ppm.yml"
    - BOOK: SCHOTT-multipurpose
      name: "SCHOTT - multiple purpose"
      info: "glass/SCHOTT.html"
      content:
        - PAGE: ZERODUR
          name: "ZERODUR®"
          data: "glass/schott/misc/ZERODUR.yml"
        - PAGE: B270
          name: "B 270® Superwite"
          data: "glass/schott/misc/B270.yml"
        - PAGE: AF32ECO
          name: "AF 32® eco Thin Glass"
          data: "glass/schott/misc/AF32ECO.yml"
        - PAGE: D263TECO
          name: "D 263® T eco Thin Glass"
          data: "glass/schott/misc/D263TECO.yml"
        - PAGE: BOROFLOAT33
          name: "BOROFLOAT® 33"
          data: "glass/schott/misc/BOROFLOAT33.yml"
        - PAGE: LITHOSIL-Q
          name: "LITHOSIL-Q (obsolete)"
          data: "glass/schott/LITHOSIL-Q.yml"
        - PAGE: LITHOTEC-CAF2
          name: "LITHOTEC-CAF2 (obsolete)"
          data: "glass/schott/LITHOTEC-CAF2.yml"
    - BOOK: HIKARI-multipurpose
      name: "HIKARI - multiple purpose"
      info: "glass/HIKARI.html"
      content:
        - DIVIDER: "Synthetic Silica Glass (NIFS Series)"
        - PAGE: NIFS-A
          name: "NIFS-A"
          data: "glass/hikari/SiO2/NIFS-A.yml"
        - PAGE: NIFS-S
          name: "NIFS-S"
          data: "glass/hikari/SiO2/NIFS-S.yml"
        - PAGE: NIFS-U
          name: "NIFS-U"
          data: "glass/hikari/SiO2/NIFS-U.yml"
        - PAGE: NIFS-V
          name: "NIFS-V"
          data: "glass/hikari/SiO2/NIFS-V.yml"
        - DIVIDER: "Calcium Fluoride (NICF Series)"
        - PAGE: NICF-A
          name: "NICF-A"
          data: "glass/hikari/CaF/NICF-A.yml"
        - PAGE: NICF-U
          name: "NICF-U"
          data: "glass/hikari/CaF/NICF-U.yml"
        - PAGE: NICF-V
          name: "NICF-V"
          data: "glass/hikari/CaF/NICF-V.yml"
        - DIVIDER: "i-line Glass"
        - PAGE: 4786
          name: "4786"
          data: "glass/hikari/i-line/4786.yml"
        - PAGE: 5165
          name: "5165"
          data: "glass/hikari/i-line/5165.yml"
        - PAGE: 5742
          name: "5742"
          data: "glass/hikari/i-line/5742.yml"
        - PAGE: 5859
          name: "5859"
          data: "glass/hikari/i-line/5859.yml"
        - PAGE: 7054
          name: "7054"
          data: "glass/hikari/i-line/7054.yml"
    - BOOK: NSG-multipurpose
      name: "NSG - multiple purpose"
      info: "glass/NSG.html"
      content:
        - PAGE: Pilkington-Optiwhite
          name: "Pilkington Optiwhite™ (Low iron glass)"
          data: "glass/nsg/Pilkington-Optiwhite.yml"       
    - DIVIDER: "Display glass"
    - BOOK: CORNING-display
      name: "CORNING - display"
      info: "glass/CORNING.html"
      content:
        - PAGE: EagleXG
          name: "EAGLE XG®"
          data: "glass/corning/EagleXG.yml"
    - DIVIDER: "Ophthalmic glass"
    - BOOK: BARBERINI-crown
      name: "BARBERINI - Normal Crown"
      info: "glass/BARBERINI.html"
      content:
        - PAGE: D0290
          name: "D0290: HC-Weiss 0290"
          data: "glass/barberini/D0290.yml"
        - PAGE: D0391
          name: "D0391: UV-W 76"
          data: "glass/barberini/D0391.yml"
        - PAGE: D0891
          name: "D0891: UV-W 0981"
          data: "glass/barberini/D0891.yml"
    - BOOK: BARBERINI-high-index
      name: "BARBERINI - High Index"
      info: "glass/BARBERINI.html"
      content:
        - PAGE: D0082
          name: "D0082: LaSF 1.9/30"
          data: "glass/barberini/D0082.yml"
        - PAGE: D0785
          name: "D0785: LaSF 1.8/35"
          data: "glass/barberini/D0785.yml"
        - PAGE: D0888
          name: "D0888: BaSF 64"
          data: "glass/barberini/D0888.yml"
    - BOOK: BARBERINI-photochromic
      name: "BARBERINI - Photochromic"
      info: "glass/BARBERINI.html"
      content:
        - PAGE: D0587
          name: "D0587: V 512"
          data: "glass/barberini/D0587.yml"
        - PAGE: D0687
          name: "D0687: V 513"
          data: "glass/barberini/D0687.yml"
        - PAGE: D1125
          name: "D1125: HC-Photosolar grau"
          data: "glass/barberini/D1125.yml"
        - PAGE: D1426-D1526
          name: "D1426: Photosolar Supergrey; D1526: Photosolar B Supergrey"
          data: "glass/barberini/D1426-D1526.yml"
        - PAGE: D6625
          name: "D6625: HC-Photosolar dunkelbraun"
          data: "glass/barberini/D6625.yml"
        - PAGE: D6526-D6626
          name: "D6526: Photosolar Superbrown D6626: Photosolar B Superbrown"
          data: "glass/barberini/D6526-D6626.yml"
        - PAGE: D6726-D6826
          name: "D6726: Photosolar Super; D6826: Photosolar B Super"
          data: "glass/barberini/D6726-D6826.yml"
    - BOOK: BARBERINI-moulds
      name: "BARBERINI - Moulds"
      info: "glass/BARBERINI.html"
      content:
        - PAGE: D0991
          name: "D0991: CH-W 0991 (S-3)"
          data: "glass/barberini/D0991.yml"
        - PAGE: D0191
          name: "D0191: CH-5555"
          data: "glass/barberini/D0191.yml"
    - BOOK: BARBERINI-sun-protection
      name: "BARBERINI - Sun Protection"
      info: "glass/BARBERINI.html"
      content:
        - PAGE: D1214
          name: "D1214: Grau 1214"
          data: "glass/barberini/D1214.yml"
        - PAGE: D1219
          name: "D1219: S 4994"
          data: "glass/barberini/D1219.yml"
        - PAGE: D1230
          name: "D1230: Neophan Gold 1230"
          data: "glass/barberini/D1230.yml"
        - PAGE: D1420_1
          name: "D1420 1: S 4020"
          data: "glass/barberini/D1420_1.yml"
        - PAGE: D1511
          name: "D1511: Grau 1511"
          data: "glass/barberini/D1511.yml"
        - PAGE: D1520
          name: "D1520: Driver Grey"
          data: "glass/barberini/D1520.yml"
        - PAGE: D1616
          name: "D1616: Grau 1616"
          data: "glass/barberini/D1616.yml"
        - PAGE: D4150
          name: "D4150: ACE Improved"
          data: "glass/barberini/D4150.yml"
        - PAGE: D5336_1
          name: "D5336 1: S 3036"
          data: "glass/barberini/D5336_1.yml"
        - PAGE: D6117
          name: "D6117: UV 415 BROWN"
          data: "glass/barberini/D6117.yml"
        - PAGE: D6420
          name: "D6420: CH - Braun 6420"
          data: "glass/barberini/D6420.yml"
        - PAGE: D9148
          name: "D9148: Rosalite 9148 UV"
          data: "glass/barberini/D9148.yml"
    - DIVIDER: "Infrared glass"
    - BOOK: AMTIR
      name: "Amorphous Materials - AMTIR "
      info: "glass/infrared glass.html"
      content:
        - PAGE: AMTIR-1
          name: "AMTIR-1"
          data: "glass/ami/AMTIR-1.yml"
        - PAGE: AMTIR-2
          name: "AMTIR-2"
          data: "glass/ami/AMTIR-2.yml"
        - PAGE: AMTIR-3
          name: "AMTIR-3 (out of production)"
          data: "glass/ami/AMTIR-3.yml"
        - PAGE: AMTIR-6
          name: "AMTIR-6"
          data: "glass/ami/AMTIR-6.yml"
    - BOOK: VITRON-IG
      name: "VITRON - IG"
      info: "glass/infrared glass.html"
      content:
        - PAGE: IG2
          name: "IG 2"
          data: "glass/vitron/IG2.yml"
        - PAGE: IG3
          name: "IG 3"
          data: "glass/vitron/IG3.yml"
        - PAGE: IG4
          name: "IG 4"
          data: "glass/vitron/IG4.yml"
        - PAGE: IG5
          name: "IG 5"
          data: "glass/vitron/IG5.yml"
        - PAGE: IG6
          name: "IG 6"
          data: "glass/vitron/IG6.yml"
    - BOOK: SCHOTT-IRG
      name: "SCHOTT - IRG"
      info: "glass/infrared glass.html"
      content:
        - PAGE: IRG22
          name: "IRG 22"
          data: "glass/schott/infrared/IRG22.yml"
        - PAGE: IRG23
          name: "IRG 23"
          data: "glass/schott/infrared/IRG23.yml"
        - PAGE: IRG24
          name: "IRG 24"
          data: "glass/schott/infrared/IRG24.yml"
        - PAGE: IRG25
          name: "IRG 25"
          data: "glass/schott/infrared/IRG25.yml"
        - PAGE: IRG26
          name: "IRG 26"
          data: "glass/schott/infrared/IRG26.yml"
        - PAGE: IRG27
          name: "IRG 27"
          data: "glass/schott/infrared/IRG27.yml"
    - BOOK: LightPath-BD
      name: "LightPath - BD"
      info: "glass/infrared glass.html"
      content:
        - PAGE: BD-2
          name: "BD-2"
          data: "glass/lightpath/BD-2.yml"
        - PAGE: BD6
          name: "BD6"
          data: "glass/lightpath/BD6.yml"
    - DIVIDER: "Optical glass - SCHOTT"
    - BOOK: SCHOTT-K
      name: "SCHOTT - K (Crown)"
      info: "glass/SCHOTT.html"
      content:
        - PAGE: K7
          name: "K7"
          data: "glass/schott/K7.yml"
        - PAGE: K10
          name: "K10"
          data: "glass/schott/K10.yml"
        - PAGE: N-K5
          name: "N-K5"
          data: "glass/schott/N-K5.yml"
        - PAGE: K5G20
          name: "K5G20"
          data: "glass/schott/K5G20.yml"
        - PAGE: N-ZK7
          name: "N-ZK7"
          data: "glass/schott/N-ZK7.yml"
        - PAGE: N-ZK7A
          name: "N-ZK7A"
          data: "glass/schott/N-ZK7A.yml"
    - BOOK: SCHOTT-SK
      name: "SCHOTT - SK (Dense crown)"
      info: "glass/SCHOTT.html"
      content:
        - PAGE: N-SK2
          name: "N-SK2"
          data: "glass/schott/N-SK2.yml"
        - PAGE: N-SK2HT
          name: "N-SK2HT"
          data: "glass/schott/N-SK2HT.yml"
        - PAGE: N-SK4
          name: "N-SK4"
          data: "glass/schott/N-SK4.yml"
        - PAGE: N-SK5
          name: "N-SK5"
          data: "glass/schott/N-SK5.yml"
        - PAGE: N-SK10
          name: "N-SK10"
          data: "glass/schott/N-SK10.yml"
        - PAGE: N-SK11
          name: "N-SK11"
          data: "glass/schott/N-SK11.yml"
        - PAGE: N-SK14
          name: "N-SK14"
          data: "glass/schott/N-SK14.yml"
        - PAGE: N-SK15
          name: "N-SK15"
          data: "glass/schott/N-SK15.yml"
        - PAGE: N-SK16
          name: "N-SK16"
          data: "glass/schott/N-SK16.yml"
        - PAGE: P-SK57
          name: "P-SK57"
          data: "glass/schott/P-SK57.yml"
        - PAGE: P-SK57Q1
          name: "P-SK57Q1"
          data: "glass/schott/P-SK57Q1.yml"
        - PAGE: P-SK58A
          name: "P-SK58A"
          data: "glass/schott/P-SK58A.yml"
        - PAGE: P-SK60
          name: "P-SK60"
          data: "glass/schott/P-SK60.yml"
    - BOOK: SCHOTT-SSK
      name: "SCHOTT - SSK (Very dense crown)"
      info: "glass/SCHOTT.html"
      content:
        - PAGE: N-SSK2
          name: "N-SSK2"
          data: "glass/schott/N-SSK2.yml"
        - PAGE: N-SSK5
          name: "N-SSK5"
          data: "glass/schott/N-SSK5.yml"
        - PAGE: N-SSK8
          name: "N-SSK8"
          data: "glass/schott/N-SSK8.yml"
    - BOOK: SCHOTT-BK
      name: "SCHOTT - BK (Borosilicate crown)"
      info: "glass/SCHOTT.html"
      content:
        - PAGE: BK7G18
          name: "BK7G18"
          data: "glass/schott/BK7G18.yml"
        - PAGE: N-BK7
          name: "SCHOTT N-BK7®"
          data: "glass/schott/N-BK7.yml"
          info: "glass/BK7.html"
        - PAGE: N-BK7HT
          name: "N-BK7HT"
          data: "glass/schott/N-BK7HT.yml"
        - PAGE: N-BK7HTi
          name: "N-BK7HTi"
          data: "glass/schott/N-BK7HTi.yml"
        - PAGE: N-BK10
          name: "N-BK10"
          data: "glass/schott/N-BK10.yml"
        - PAGE: P-BK7
          name: "P-BK7"
          data: "glass/schott/P-BK7.yml"
    - BOOK: SCHOTT-BaK
      name: "SCHOTT - BaK (Barium crown)"
      info: "glass/SCHOTT.html"
      content:
        - PAGE: N-BAK1
          name: "N-BAK1"
          data: "glass/schott/N-BAK1.yml"
          info: "glass/BAK1.html"
        - PAGE: N-BAK2
          name: "N-BAK2"
          data: "glass/schott/N-BAK2.yml"
        - PAGE: N-BAK4
          name: "N-BAK4"
          data: "glass/schott/N-BAK4.yml"
        - PAGE: N-BAK4HT
          name: "N-BAK4HT"
          data: "glass/schott/N-BAK4HT.yml"
    - BOOK: SCHOTT-FK
      name: "SCHOTT - FK (Fluor crown)"
      info: "glass/SCHOTT.html"
      content:
        - PAGE: FK3
          name: "FK3"
          data: "glass/schott/FK3.yml"
        - PAGE: FK5HTi
          name: "FK5HTi"
          data: "glass/schott/FK5HTi.yml"
        - PAGE: N-FK5
          name: "N-FK5"
          data: "glass/schott/N-FK5.yml"
        - PAGE: N-FK51
          name: "N-FK51"
          data: "glass/schott/N-FK51.yml"
        - PAGE: N-FK51A
          name: "N-FK51A"
          data: "glass/schott/N-FK51A.yml"
          info: "glass/FK51A.html"
        - PAGE: N-FK58
          name: "N-FK58"
          data: "glass/schott/N-FK58.yml"
    - BOOK: SCHOTT-LaK
      name: "SCHOTT - LaK (Lanthanum crown)"
      info: "glass/SCHOTT.html"
      content:
        - PAGE: LAK9G15
          name: "LAK9G15"
          data: "glass/schott/LAK9G15.yml"
        - PAGE: LAKL12
          name: "LAKL12"
          data: "glass/schott/LAKL12.yml"
        - PAGE: N-LAK7
          name: "N-LAK7"
          data: "glass/schott/N-LAK7.yml"
        - PAGE: N-LAK8
          name: "N-LAK8"
          data: "glass/schott/N-LAK8.yml"
        - PAGE: N-LAK9
          name: "N-LAK9"
          data: "glass/schott/N-LAK9.yml"
        - PAGE: N-LAK10
          name: "N-LAK10"
          data: "glass/schott/N-LAK10.yml"
        - PAGE: N-LAK12
          name: "N-LAK12"
          data: "glass/schott/N-LAK12.yml"
        - PAGE: N-LAK14
          name: "N-LAK14"
          data: "glass/schott/N-LAK14.yml"
        - PAGE: N-LAK21
          name: "N-LAK21"
          data: "glass/schott/N-LAK21.yml"
        - PAGE: N-LAK22
          name: "N-LAK22"
          data: "glass/schott/N-LAK22.yml"
        - PAGE: N-LAK33A
          name: "N-LAK33A"
          data: "glass/schott/N-LAK33A.yml"
        - PAGE: N-LAK33B
          name: "N-LAK33B"
          data: "glass/schott/N-LAK33B.yml"
        - PAGE: N-LAK34
          name: "N-LAK34"
          data: "glass/schott/N-LAK34.yml"
        - PAGE: P-LAK35
          name: "P-LAK35"
          data: "glass/schott/P-LAK35.yml"
    - BOOK: SCHOTT-PK
      name: "SCHOTT - PK (Phosphate crown)"
      info: "glass/SCHOTT.html"
      content:
        - PAGE: N-PK51
          name: "N-PK51"
          data: "glass/schott/N-PK51.yml"
        - PAGE: N-PK52A
          name: "N-PK52A"
          data: "glass/schott/N-PK52A.yml"
        - PAGE: P-PK53
          name: "P-PK53"
          data: "glass/schott/P-PK53.yml"
    - BOOK: SCHOTT-PSK
      name: "SCHOTT - PSK (Dense phosphate crown)"
      info: "glass/SCHOTT.html"
      content:
        - PAGE: N-PSK3
          name: "N-PSK3"
          data: "glass/schott/N-PSK3.yml"
        - PAGE: N-PSK53
          name: "N-PSK53"
          data: "glass/schott/N-PSK53.yml"
        - PAGE: N-PSK53A
          name: "N-PSK53A"
          data: "glass/schott/N-PSK53A.yml"
    - BOOK: SCHOTT-F
      name: "SCHOTT - F (Flint)"
      info: "glass/SCHOTT.html"
      content:
        - PAGE: F2
          name: "F2"
          data: "glass/schott/F2.yml"
        - PAGE: F2G12
          name: "F2G12"
          data: "glass/schott/F2G12.yml"
        - PAGE: F2HT
          name: "F2HT"
          data: "glass/schott/F2HT.yml"
        - PAGE: F5
          name: "F5"
          data: "glass/schott/F5.yml"
        - PAGE: N-F2
          name: "N-F2"
          data: "glass/schott/N-F2.yml"
    - BOOK: SCHOTT-LF
      name: "SCHOTT - LF (Light flint)"
      info: "glass/SCHOTT.html"
      content:
        - PAGE: LF5
          name: "LF5"
          data: "glass/schott/LF5.yml"
        - PAGE: LF5G15
          name: "LF5G15"
          data: "glass/schott/LF5G15.yml"
        - PAGE: LF5G19
          name: "LF5G19"
          data: "glass/schott/LF5G19.yml"
        - PAGE: LF5HTi
          name: "LF5HTi"
          data: "glass/schott/LF5HTi.yml"
    - BOOK: SCHOTT-LLF
      name: "SCHOTT - LLF (Very light flint)"
      info: "glass/SCHOTT.html"
      content:
        - PAGE: LLF1
          name: "LLF1"
          data: "glass/schott/LLF1.yml"
        - PAGE: LLF1HTi
          name: "LLF1HTi"
          data: "glass/schott/LLF1HTi.yml"
    - BOOK: SCHOTT-SF
      name: "SCHOTT - SF (Dense flint)"
      info: "glass/SCHOTT.html"
      content:
        - PAGE: SF1
          name: "SF1"
          data: "glass/schott/SF1.yml"
        - PAGE: SF2
          name: "SF2"
          data: "glass/schott/SF2.yml"
        - PAGE: SF4
          name: "SF4"
          data: "glass/schott/SF4.yml"
        - PAGE: SF5
          name: "SF5"
          data: "glass/schott/SF5.yml"
        - PAGE: SF6
          name: "SF6"
          data: "glass/schott/SF6.yml"
        - PAGE: SF6G05
          name: "SF6G05"
          data: "glass/schott/SF6G05.yml"
        - PAGE: SFL6
          name: "SFL6"
          data: "glass/schott/SFL6.yml"
        - PAGE: SF10
          name: "SF10"
          data: "glass/schott/SF10.yml"
          info: "glass/SF10.html"
        - PAGE: SF11
          name: "SF11"
          data: "glass/schott/SF11.yml"
          info: "glass/SF11.html"
        - PAGE: SF14
          name: "SF14"
          data: "glass/schott/SF14.yml"
        - PAGE: SF15
          name: "SF15"
          data: "glass/schott/SF15.yml"
        - PAGE: SF56A
          name: "SF56A"
          data: "glass/schott/SF56A.yml"
        - PAGE: SF57
          name: "SF57"
          data: "glass/schott/SF57.yml"
        - PAGE: SFL57
          name: "SFL57"
          data: "glass/schott/SFL57.yml"
        - PAGE: SF66
          name: "SF66"
          data: "glass/schott/SF66.yml"
        - PAGE: SF57HTultra
          name: "SF57HTultra"
          data: "glass/schott/SF57HTultra.yml"
        - PAGE: N-SF1
          name: "N-SF1"
          data: "glass/schott/N-SF1.yml"
        - PAGE: N-SF2
          name: "N-SF2"
          data: "glass/schott/N-SF2.yml"
        - PAGE: N-SF4
          name: "N-SF4"
          data: "glass/schott/N-SF4.yml"
          info: "glass/SF5.html"
        - PAGE: N-SF5
          name: "N-SF5"
          data: "glass/schott/N-SF5.yml"
          info: "glass/SF5.html"
        - PAGE: N-SF6
          name: "N-SF6"
          data: "glass/schott/N-SF6.yml"
        - PAGE: N-SF6HT
          name: "N-SF6HT"
          data: "glass/schott/N-SF6HT.yml"
        - PAGE: N-SF6HTultra
          name: "N-SF6HTultra"
          data: "glass/schott/N-SF6HTultra.yml"
        - PAGE: N-SF8
          name: "N-SF8"
          data: "glass/schott/N-SF8.yml"
        - PAGE: N-SF10
          name: "N-SF10"
          data: "glass/schott/N-SF10.yml"
          info: "glass/SF10.html"
        - PAGE: N-SF11
          name: "N-SF11"
          data: "glass/schott/N-SF11.yml"
          info: "glass/SF11.html"
        - PAGE: N-SF14
          name: "N-SF14"
          data: "glass/schott/N-SF14.yml"
        - PAGE: N-SF15
          name: "N-SF15"
          data: "glass/schott/N-SF15.yml"
        - PAGE: N-SF19
          name: "N-SF19"
          data: "glass/schott/N-SF19.yml"
        - PAGE: N-SF56
          name: "N-SF56"
          data: "glass/schott/N-SF56.yml"
        - PAGE: N-SF57
          name: "N-SF57"
          data: "glass/schott/N-SF57.yml"
        - PAGE: N-SF57HT
          name: "N-SF57HT"
          data: "glass/schott/N-SF57HT.yml"
        - PAGE: N-SF57HTultra
          name: "N-SF57HTultra"
          data: "glass/schott/N-SF57HTultra.yml"
        - PAGE: N-SF64
          name: "N-SF64"
          data: "glass/schott/N-SF64.yml"
        - PAGE: N-SF66
          name: "N-SF66"
          data: "glass/schott/N-SF66.yml"
        - PAGE: P-SF8
          name: "P-SF8"
          data: "glass/schott/P-SF8.yml"
        - PAGE: P-SF67
          name: "P-SF67"
          data: "glass/schott/P-SF67.yml"
        - PAGE: P-SF68
          name: "P-SF68"
          data: "glass/schott/P-SF68.yml"
        - PAGE: P-SF69
          name: "P-SF69"
          data: "glass/schott/P-SF69.yml"
    - BOOK: SCHOTT-KzFS
      name: "SCHOTT - KzFS (Special short flint)"
      info: "glass/SCHOTT.html"
      content:
        - PAGE: KZFS12
          name: "KZFS12"
          data: "glass/schott/KZFS12.yml"
        - PAGE: N-KZFS2
          name: "N-KZFS2"
          data: "glass/schott/N-KZFS2.yml"
        - PAGE: N-KZFS4
          name: "N-KZFS4"
          data: "glass/schott/N-KZFS4.yml"
        - PAGE: N-KZFS4HT
          name: "N-KZFS4HT"
          data: "glass/schott/N-KZFS4HT.yml"
        - PAGE: KZFSN4
          name: "KZFSN4"
          data: "glass/schott/KZFSN4.yml"
        - PAGE: N-KZFS5
          name: "N-KZFS5"
          data: "glass/schott/N-KZFS5.yml"
        - PAGE: N-KZFS8
          name: "N-KZFS8"
          data: "glass/schott/N-KZFS8.yml"
        - PAGE: N-KZFS11
          name: "N-KZFS11"
          data: "glass/schott/N-KZFS11.yml"
    - BOOK: SCHOTT-BaF
      name: "SCHOTT - BaF (Barium flint)"
      info: "glass/SCHOTT.html"
      content:
        - PAGE: BAFN6
          name: "BAFN6"
          data: "glass/schott/BAFN6.yml"
        - PAGE: N-BAF3
          name: "N-BAF3"
          data: "glass/schott/N-BAF3.yml"
        - PAGE: N-BAF4
          name: "N-BAF4"
          data: "glass/schott/N-BAF4.yml"
        - PAGE: N-BAF10
          name: "N-BAF10"
          data: "glass/schott/N-BAF10.yml"
          info: "glass/BAF10.html"
        - PAGE: N-BAF51
          name: "N-BAF51"
          data: "glass/schott/N-BAF51.yml"
        - PAGE: N-BAF52
          name: "N-BAF52"
          data: "glass/schott/N-BAF52.yml"
    - BOOK: SCHOTT-BaLF
      name: "SCHOTT - BaLF (Barium light flint)"
      info: "glass/SCHOTT.html"
      content:
        - PAGE: N-BALF4
          name: "N-BALF4"
          data: "glass/schott/N-BALF4.yml"
        - PAGE: N-BALF5
          name: "N-BALF5"
          data: "glass/schott/N-BALF5.yml"
    - BOOK: SCHOTT-BaSF
      name: "SCHOTT - BaSF (Barium dense flint)"
      info: "glass/SCHOTT.html"
      content:
        - PAGE: N-BASF2
          name: "N-BASF2"
          data: "glass/schott/N-BASF2.yml"
        - PAGE: N-BASF64
          name: "N-BASF64"
          data: "glass/schott/N-BASF64.yml"
    - BOOK: SCHOTT-LaF
      name: "SCHOTT - LaF (Lanthanum flint)"
      info: "glass/SCHOTT.html"
      content:
        - PAGE: LAFN7
          name: "LAFN7"
          data: "glass/schott/LAFN7.yml"
        - PAGE: N-LAF2
          name: "N-LAF2"
          data: "glass/schott/N-LAF2.yml"
        - PAGE: N-LAF3
          name: "N-LAF3"
          data: "glass/schott/N-LAF3.yml"
        - PAGE: N-LAF7
          name: "N-LAF7"
          data: "glass/schott/N-LAF7.yml"
        - PAGE: N-LAF21
          name: "N-LAF21"
          data: "glass/schott/N-LAF21.yml"
        - PAGE: N-LAF32
          name: "N-LAF32"
          data: "glass/schott/N-LAF32.yml"
        - PAGE: N-LAF33
          name: "N-LAF33"
          data: "glass/schott/N-LAF33.yml"
        - PAGE: N-LAF34
          name: "N-LAF34"
          data: "glass/schott/N-LAF34.yml"
        - PAGE: N-LAF35
          name: "N-LAF35"
          data: "glass/schott/N-LAF35.yml"
        - PAGE: N-LAF36
          name: "N-LAF36"
          data: "glass/schott/N-LAF36.yml"
        - PAGE: P-LAF37
          name: "P-LAF37"
          data: "glass/schott/P-LAF37.yml"
    - BOOK: SCHOTT-LaSF
      name: "SCHOTT - LaSF (Lanthanum dense flint)"
      info: "glass/SCHOTT.html"
      content:
        - PAGE: N-LASF9HT
          name: "N-LASF9HT"
          data: "glass/schott/N-LASF9HT.yml"
        - PAGE: LASFN9
          name: "LASFN9"
          data: "glass/schott/LASFN9.yml"
        - PAGE: LASF35
          name: "LASF35"
          data: "glass/schott/LASF35.yml"
        - PAGE: N-LASF9
          name: "N-LASF9"
          data: "glass/schott/N-LASF9.yml"
          info: "glass/LASF9.html"
        - PAGE: N-LASF31
          name: "N-LASF31"
          data: "glass/schott/N-LASF31.yml"
        - PAGE: N-LASF31A
          name: "N-LASF31A"
          data: "glass/schott/N-LASF31A.yml"
        - PAGE: N-LASF40
          name: "N-LASF40"
          data: "glass/schott/N-LASF40.yml"
        - PAGE: N-LASF41
          name: "N-LASF41"
          data: "glass/schott/N-LASF41.yml"
        - PAGE: N-LASF43
          name: "N-LASF43"
          data: "glass/schott/N-LASF43.yml"
        - PAGE: N-LASF44
          name: "N-LASF44"
          data: "glass/schott/N-LASF44.yml"
        - PAGE: N-LASF45
          name: "N-LASF45"
          data: "glass/schott/N-LASF45.yml"
        - PAGE: N-LASF45HT
          name: "N-LASF45HT"
          data: "glass/schott/N-LASF45HT.yml"
        - PAGE: N-LASF46
          name: "N-LASF46"
          data: "glass/schott/N-LASF46.yml"
        - PAGE: N-LASF46A
          name: "N-LASF46A"
          data: "glass/schott/N-LASF46A.yml"
        - PAGE: N-LASF46B
          name: "N-LASF46B"
          data: "glass/schott/N-LASF46B.yml"
        - PAGE: P-LASF47
          name: "P-LASF47"
          data: "glass/schott/P-LASF47.yml"
        - PAGE: P-LASF50
          name: "P-LASF50"
          data: "glass/schott/P-LASF50.yml"
        - PAGE: P-LASF51
          name: "P-LASF51"
          data: "glass/schott/P-LASF51.yml"
    - BOOK: SCHOTT-KF
      name: "SCHOTT - KF (Crownflint)"
      info: "glass/SCHOTT.html"
      content:
        - PAGE: N-KF9
          name: "N-KF9"
          data: "glass/schott/N-KF9.yml"
    - BOOK: SCHOTT-obsolete
      name: "SCHOTT - Obsolete glasses"
      info: "glass/SCHOTT.html"
      content:
        - PAGE: LF7
          name: "LF7"
          data: "glass/schott/obsolete/LF7.yml"
    - DIVIDER: "Optical glass - OHARA"
    - BOOK: OHARA-APL
      name: "OHARA - APL"
      info: "glass/OHARA.html"
      content:
        - PAGE: APL1
          name: "APL1"
          data: "glass/ohara/APL1.yml"
        - PAGE: S-APL
          name: "S-APL"
          data: "glass/ohara/S-APL.yml"
        - PAGE: S-APL1
          name: "S-APL1"
          data: "glass/ohara/S-APL1.yml"
    - BOOK: OHARA-BAH
      name: "OHARA - BAH (Barium, high-index)"
      info: "glass/OHARA.html"
      content:
        - PAGE: BAH10
          name: "BAH10"
          data: "glass/ohara/BAH10.yml"
        - PAGE: BAH11
          name: "BAH11"
          data: "glass/ohara/BAH11.yml"
        - PAGE: BAH13
          name: "BAH13"
          data: "glass/ohara/BAH13.yml"
        - PAGE: BAH22
          name: "BAH22"
          data: "glass/ohara/BAH22.yml"
        - PAGE: BAH26
          name: "BAH26"
          data: "glass/ohara/BAH26.yml"
        - PAGE: BAH27
          name: "BAH27"
          data: "glass/ohara/BAH27.yml"
        - PAGE: BAH28
          name: "BAH28"
          data: "glass/ohara/BAH28.yml"
        - PAGE: BAH30
          name: "BAH30"
          data: "glass/ohara/BAH30.yml"
        - PAGE: BAH32
          name: "BAH32"
          data: "glass/ohara/BAH32.yml"
        - PAGE: BAH54
          name: "BAH54"
          data: "glass/ohara/BAH54.yml"
        - PAGE: BAH71
          name: "BAH71"
          data: "glass/ohara/BAH71.yml"
        - PAGE: BAH77
          name: "BAH77"
          data: "glass/ohara/BAH77.yml"
        - PAGE: BAH78
          name: "BAH78"
          data: "glass/ohara/BAH78.yml"
        - PAGE: S-BAH10
          name: "S-BAH10"
          data: "glass/ohara/S-BAH10.yml"
          info: "glass/BAF10.html"
        - PAGE: S-BAH11
          name: "S-BAH11"
          data: "glass/ohara/S-BAH11.yml"
        - PAGE: S-BAH27
          name: "S-BAH27"
          data: "glass/ohara/S-BAH27.yml"
        - PAGE: S-BAH28
          name: "S-BAH28"
          data: "glass/ohara/S-BAH28.yml"
        - PAGE: S-BAH32
          name: "S-BAH32"
          data: "glass/ohara/S-BAH32.yml"
        - PAGE: S-BAH54
          name: "S-BAH54"
          data: "glass/ohara/S-BAH54.yml"
    - BOOK: OHARA-BAL
      name: "OHARA - BAL (Barium, low-index)"
      info: "glass/OHARA.html"
      content:
        - PAGE: BAL2
          name: "BAL2"
          data: "glass/ohara/BAL2.yml"
        - PAGE: BAL3
          name: "BAL3"
          data: "glass/ohara/BAL3.yml"
        - PAGE: BAL5
          name: "BAL5"
          data: "glass/ohara/BAL5.yml"
        - PAGE: BAL7
          name: "BAL7"
          data: "glass/ohara/BAL7.yml"
        - PAGE: BAL11
          name: "BAL11"
          data: "glass/ohara/BAL11.yml"
          info: "glass/BAK1.html"
        - PAGE: BAL12
          name: "BAL12"
          data: "glass/ohara/BAL12.yml"
        - PAGE: BAL14
          name: "BAL14"
          data: "glass/ohara/BAL14.yml"
        - PAGE: BAL15
          name: "BAL15"
          data: "glass/ohara/BAL15.yml"
        - PAGE: BAL15Y
          name: "BAL15Y"
          data: "glass/ohara/BAL15Y.yml"
        - PAGE: BAL22
          name: "BAL22"
          data: "glass/ohara/BAL22.yml"
        - PAGE: BAL35
          name: "BAL35"
          data: "glass/ohara/BAL35.yml"
        - PAGE: BAL35Y
          name: "BAL35Y"
          data: "glass/ohara/BAL35Y.yml"
        - PAGE: BAL41
          name: "BAL41"
          data: "glass/ohara/BAL41.yml"
        - PAGE: BAL42
          name: "BAL42"
          data: "glass/ohara/BAL42.yml"
        - PAGE: BAL50
          name: "BAL50"
          data: "glass/ohara/BAL50.yml"
        - PAGE: L-BAL35
          name: "L-BAL35"
          data: "glass/ohara/L-BAL35.yml"
        - PAGE: L-BAL35P
          name: "L-BAL35P"
          data: "glass/ohara/L-BAL35P.yml"
        - PAGE: L-BAL42
          name: "L-BAL42"
          data: "glass/ohara/L-BAL42.yml"
        - PAGE: L-BAL42P
          name: "L-BAL42P"
          data: "glass/ohara/L-BAL42P.yml"
        - PAGE: L-BAL43
          name: "L-BAL43"
          data: "glass/ohara/L-BAL43.yml"
        - PAGE: S-BAL2
          name: "S-BAL2"
          data: "glass/ohara/S-BAL2.yml"
        - PAGE: S-BAL3
          name: "S-BAL3"
          data: "glass/ohara/S-BAL3.yml"
        - PAGE: S-BAL11
          name: "S-BAL11"
          data: "glass/ohara/S-BAL11.yml"
          info: "glass/BAK1.html"
        - PAGE: S-BAL12
          name: "S-BAL12"
          data: "glass/ohara/S-BAL12.yml"
        - PAGE: S-BAL14
          name: "S-BAL14"
          data: "glass/ohara/S-BAL14.yml"
        - PAGE: S-BAL22
          name: "S-BAL22"
          data: "glass/ohara/S-BAL22.yml"
        - PAGE: S-BAL35
          name: "S-BAL35"
          data: "glass/ohara/S-BAL35.yml"
        - PAGE: S-BAL41
          name: "S-BAL41"
          data: "glass/ohara/S-BAL41.yml"
        - PAGE: S-BAL42
          name: "S-BAL42"
          data: "glass/ohara/S-BAL42.yml"
        - PAGE: S-BAL50
          name: "S-BAL50"
          data: "glass/ohara/S-BAL50.yml"
    - BOOK: OHARA-BAM
      name: "OHARA - BAM (Barium, medium-index)"
      info: "glass/OHARA.html"
      content:
        - PAGE: BAM3
          name: "BAM3"
          data: "glass/ohara/BAM3.yml"
        - PAGE: BAM4
          name: "BAM4"
          data: "glass/ohara/BAM4.yml"
        - PAGE: BAM5
          name: "BAM5"
          data: "glass/ohara/BAM5.yml"
        - PAGE: BAM8
          name: "BAM8"
          data: "glass/ohara/BAM8.yml"
        - PAGE: BAM9
          name: "BAM9"
          data: "glass/ohara/BAM9.yml"
        - PAGE: BAM12
          name: "BAM12"
          data: "glass/ohara/BAM12.yml"
        - PAGE: BAM21
          name: "BAM21"
          data: "glass/ohara/BAM21.yml"
        - PAGE: BAM23
          name: "BAM23"
          data: "glass/ohara/BAM23.yml"
        - PAGE: BAM25
          name: "BAM25"
          data: "glass/ohara/BAM25.yml"
        - PAGE: S-BAM3
          name: "S-BAM3"
          data: "glass/ohara/S-BAM3.yml"
        - PAGE: S-BAM4
          name: "S-BAM4"
          data: "glass/ohara/S-BAM4.yml"
        - PAGE: S-BAM12
          name: "S-BAM12"
          data: "glass/ohara/S-BAM12.yml"
    - BOOK: OHARA-BBH
      name: "OHARA - BBH  (Barium borate, high-index)"
      info: "glass/OHARA.html"
      content:
        - PAGE: L-BBH1
          name: "L-BBH1"
          data: "glass/ohara/L-BBH1.yml"
        - PAGE: L-BBH2
          name: "L-BBH2"
          data: "glass/ohara/L-BBH2.yml"
    - BOOK: OHARA-BPH
      name: "OHARA - BPH (Borophosphate, high-index)"
      info: "glass/OHARA.html"
      content:
        - PAGE: BPH5
          name: "BPH5"
          data: "glass/ohara/BPH5.yml"
        - PAGE: BPH8
          name: "BPH8"
          data: "glass/ohara/BPH8.yml"
        - PAGE: BPH35
          name: "BPH35"
          data: "glass/ohara/BPH35.yml"
        - PAGE: BPH40
          name: "BPH40"
          data: "glass/ohara/BPH40.yml"
        - PAGE: BPH45
          name: "BPH45"
          data: "glass/ohara/BPH45.yml"
        - PAGE: BPH50
          name: "BPH50"
          data: "glass/ohara/BPH50.yml"
    - BOOK: OHARA-BPM
      name: "OHARA - BPM (Borophosphate, medium-index)"
      info: "glass/OHARA.html"
      content:
        - PAGE: BPM4
          name: "BPM4"
          data: "glass/ohara/BPM4.yml"
        - PAGE: BPM51
          name: "BPM51"
          data: "glass/ohara/BPM51.yml"
    - BOOK: OHARA-BSL
      name: "OHARA - BSL (Borosilicate, low-index)"
      info: "glass/OHARA.html"
      content:
        - PAGE: BSL1
          name: "BSL1"
          data: "glass/ohara/BSL1.yml"
        - PAGE: BSL3
          name: "BSL3"
          data: "glass/ohara/BSL3.yml"
        - PAGE: BSL7
          name: "BSL7"
          data: "glass/ohara/BSL7.yml"
          info: "glass/BK7.html"
        - PAGE: BSL7Y
          name: "BSL7Y"
          data: "glass/ohara/BSL7Y.yml"
          info: "glass/BK7.html"
        - PAGE: BSL21
          name: "BSL21"
          data: "glass/ohara/BSL21.yml"
        - PAGE: BSL22
          name: "BSL22"
          data: "glass/ohara/BSL22.yml"
        - PAGE: L-BSL7
          name: "L-BSL7"
          data: "glass/ohara/L-BSL7.yml"
          info: "glass/BK7.html"
        - PAGE: S-BSL7
          name: "S-BSL7"
          data: "glass/ohara/S-BSL7.yml"
          info: "glass/BK7.html"
    - BOOK: OHARA-BSM
      name: "OHARA - BSM (Borosilicate, medium-index)"
      info: "glass/OHARA.html"
      content:
        - PAGE: BSM2
          name: "BSM2"
          data: "glass/ohara/BSM2.yml"
        - PAGE: BSM4
          name: "BSM4"
          data: "glass/ohara/BSM4.yml"
        - PAGE: BSM6
          name: "BSM6"
          data: "glass/ohara/BSM6.yml"
        - PAGE: BSM7
          name: "BSM7"
          data: "glass/ohara/BSM7.yml"
        - PAGE: BSM9
          name: "BSM9"
          data: "glass/ohara/BSM9.yml"
        - PAGE: BSM10
          name: "BSM10"
          data: "glass/ohara/BSM10.yml"
        - PAGE: BSM14
          name: "BSM14"
          data: "glass/ohara/BSM14.yml"
        - PAGE: BSM15
          name: "BSM15"
          data: "glass/ohara/BSM15.yml"
        - PAGE: BSM16
          name: "BSM16"
          data: "glass/ohara/BSM16.yml"
        - PAGE: BSM16C
          name: "BSM16C"
          data: "glass/ohara/BSM16C.yml"
        - PAGE: BSM18
          name: "BSM18"
          data: "glass/ohara/BSM18.yml"
        - PAGE: BSM21
          name: "BSM21"
          data: "glass/ohara/BSM21.yml"
        - PAGE: BSM22
          name: "BSM22"
          data: "glass/ohara/BSM22.yml"
        - PAGE: BSM23
          name: "BSM23"
          data: "glass/ohara/BSM23.yml"
        - PAGE: BSM24
          name: "BSM24"
          data: "glass/ohara/BSM24.yml"
        - PAGE: BSM25
          name: "BSM25"
          data: "glass/ohara/BSM25.yml"
        - PAGE: BSM36
          name: "BSM36"
          data: "glass/ohara/BSM36.yml"
        - PAGE: BSM28
          name: "BSM28"
          data: "glass/ohara/BSM28.yml"
        - PAGE: BSM51Y
          name: "BSM51Y"
          data: "glass/ohara/BSM51Y.yml"
        - PAGE: BSM71
          name: "BSM71"
          data: "glass/ohara/BSM71.yml"
        - PAGE: BSM81
          name: "BSM81"
          data: "glass/ohara/BSM81.yml"
        - PAGE: BSM93
          name: "BSM93"
          data: "glass/ohara/BSM93.yml"
        - PAGE: S-BSM2
          name: "S-BSM2"
          data: "glass/ohara/S-BSM2.yml"
        - PAGE: S-BSM4
          name: "S-BSM4"
          data: "glass/ohara/S-BSM4.yml"
        - PAGE: S-BSM9
          name: "S-BSM9"
          data: "glass/ohara/S-BSM9.yml"
        - PAGE: S-BSM10
          name: "S-BSM10"
          data: "glass/ohara/S-BSM10.yml"
        - PAGE: S-BSM14
          name: "S-BSM14"
          data: "glass/ohara/S-BSM14.yml"
        - PAGE: S-BSM15
          name: "S-BSM15"
          data: "glass/ohara/S-BSM15.yml"
        - PAGE: S-BSM16
          name: "S-BSM16"
          data: "glass/ohara/S-BSM16.yml"
        - PAGE: S-BSM18
          name: "S-BSM18"
          data: "glass/ohara/S-BSM18.yml"
        - PAGE: S-BSM21
          name: "S-BSM21"
          data: "glass/ohara/S-BSM21.yml"
        - PAGE: S-BSM22
          name: "S-BSM22"
          data: "glass/ohara/S-BSM22.yml"
        - PAGE: S-BSM25
          name: "S-BSM25"
          data: "glass/ohara/S-BSM25.yml"
        - PAGE: S-BSM28
          name: "S-BSM28"
          data: "glass/ohara/S-BSM28.yml"
        - PAGE: S-BSM36
          name: "S-BSM36"
          data: "glass/ohara/S-BSM36.yml"
        - PAGE: S-BSM71
          name: "S-BSM71"
          data: "glass/ohara/S-BSM71.yml"
        - PAGE: S-BSM81
          name: "S-BSM81"
          data: "glass/ohara/S-BSM81.yml"
        - PAGE: S-BSM93
          name: "S-BSM93"
          data: "glass/ohara/S-BSM93.yml"
    - BOOK: OHARA-FPL
      name: "OHARA - FPL (Fluorophosphate, low-index)"
      info: "glass/OHARA.html"
      content:
        - PAGE: FPL51
          name: "FPL51"
          data: "glass/ohara/FPL51.yml"
        - PAGE: FPL52
          name: "FPL52"
          data: "glass/ohara/FPL52.yml"
        - PAGE: FPL53
          name: "FPL53"
          data: "glass/ohara/FPL53.yml"
        - PAGE: S-FPL51
          name: "S-FPL51"
          data: "glass/ohara/S-FPL51.yml"
        - PAGE: S-FPL51Y
          name: "S-FPL51Y"
          data: "glass/ohara/S-FPL51Y.yml"
        - PAGE: S-FPL52
          name: "S-FPL52"
          data: "glass/ohara/S-FPL52.yml"
        - PAGE: S-FPL53
          name: "S-FPL53"
          data: "glass/ohara/S-FPL53.yml"
        - PAGE: S-FPL55
          name: "S-FPL55"
          data: "glass/ohara/S-FPL55.yml"
    - BOOK: OHARA-FPM
      name: "OHARA - FPM (Fluorophosphate, medium-index)"
      info: "glass/OHARA.html"
      content:
        - PAGE: S-FPM2
          name: "S-FPM2"
          data: "glass/ohara/S-FPM2.yml"
        - PAGE: S-FPM3
          name: "S-FPM3"
          data: "glass/ohara/S-FPM3.yml"
    - BOOK: OHARA-FSL
      name: "OHARA - FSL (Fluorosilicate, low-index)"
      info: "glass/OHARA.html"
      content:
        - PAGE: FSL3
          name: "FSL3"
          data: "glass/ohara/FSL3.yml"
        - PAGE: FSL5
          name: "FSL5"
          data: "glass/ohara/FSL5.yml"
        - PAGE: S-FSL5
          name: "S-FSL5"
          data: "glass/ohara/S-FSL5.yml"
        - PAGE: S-FSL5Y
          name: "S-FSL5Y"
          data: "glass/ohara/S-FSL5Y.yml"
    - BOOK: OHARA-FTL
      name: "OHARA - FTL"
      info: "glass/OHARA.html"
      content:
        - PAGE: FTL8
          name: "FTL8"
          data: "glass/ohara/FTL8.yml"
        - PAGE: FTL10
          name: "FTL10"
          data: "glass/ohara/FTL10.yml"
        - PAGE: S-FTL10
          name: "S-FTL10"
          data: "glass/ohara/S-FTL10.yml"
    - BOOK: OHARA-FTM
      name: "OHARA - FTM"
      info: "glass/OHARA.html"
      content:
        - PAGE: FTM8
          name: "FTM8"
          data: "glass/ohara/FTM8.yml"
        - PAGE: FTM16
          name: "FTM16"
          data: "glass/ohara/FTM16.yml"
        - PAGE: S-FTM16
          name: "S-FTM16"
          data: "glass/ohara/S-FTM16.yml"
    - BOOK: OHARA-LAH
      name: "OHARA - LAH (Lanthanum, high-index)"
      info: "glass/OHARA.html"
      content:
        - PAGE: LAH51
          name: "LAH51"
          data: "glass/ohara/LAH51.yml"
        - PAGE: LAH52
          name: "LAH52"
          data: "glass/ohara/LAH52.yml"
        - PAGE: LAH53
          name: "LAH53"
          data: "glass/ohara/LAH53.yml"
        - PAGE: LAH54
          name: "LAH54"
          data: "glass/ohara/LAH54.yml"
        - PAGE: LAH55
          name: "LAH55"
          data: "glass/ohara/LAH55.yml"
        - PAGE: LAH58
          name: "LAH58"
          data: "glass/ohara/LAH58.yml"
        - PAGE: LAH59
          name: "LAH59"
          data: "glass/ohara/LAH59.yml"
        - PAGE: LAH60
          name: "LAH60"
          data: "glass/ohara/LAH60.yml"
        - PAGE: LAH63
          name: "LAH63"
          data: "glass/ohara/LAH63.yml"
        - PAGE: LAH64
          name: "LAH64"
          data: "glass/ohara/LAH64.yml"
        - PAGE: LAH65
          name: "LAH65"
          data: "glass/ohara/LAH65.yml"
        - PAGE: LAH66
          name: "LAH66"
          data: "glass/ohara/LAH66.yml"
        - PAGE: LAH67
          name: "LAH67"
          data: "glass/ohara/LAH67.yml"
        - PAGE: LAH71
          name: "LAH71"
          data: "glass/ohara/LAH71.yml"
        - PAGE: LAH75
          name: "LAH75"
          data: "glass/ohara/LAH75.yml"
        - PAGE: LAH78
          name: "LAH78"
          data: "glass/ohara/LAH78.yml"
        - PAGE: LAH80
          name: "LAH80"
          data: "glass/ohara/LAH80.yml"
        - PAGE: L-LAH53
          name: "L-LAH53"
          data: "glass/ohara/L-LAH53.yml"
        - PAGE: L-LAH81
          name: "L-LAH81"
          data: "glass/ohara/L-LAH81.yml"
        - PAGE: L-LAH83
          name: "L-LAH83"
          data: "glass/ohara/L-LAH83.yml"
        - PAGE: L-LAH84
          name: "L-LAH84"
          data: "glass/ohara/L-LAH84.yml"
        - PAGE: L-LAH84P
          name: "L-LAH84P"
          data: "glass/ohara/L-LAH84P.yml"
        - PAGE: L-LAH85
          name: "L-LAH85"
          data: "glass/ohara/L-LAH85.yml"
        - PAGE: L-LAH85V
          name: "L-LAH85V"
          data: "glass/ohara/L-LAH85V.yml"
        - PAGE: L-LAH86
          name: "L-LAH86"
          data: "glass/ohara/L-LAH86.yml"
        - PAGE: L-LAH87
          name: "L-LAH87"
          data: "glass/ohara/L-LAH87.yml"
        - PAGE: L-LAH90
          name: "L-LAH90"
          data: "glass/ohara/L-LAH90.yml"
        - PAGE: L-LAH91
          name: "L-LAH91"
          data: "glass/ohara/L-LAH91.yml"
        - PAGE: L-LAH94
          name: "L-LAH94"
          data: "glass/ohara/L-LAH94.yml"
        - PAGE: S-LAH51
          name: "S-LAH51"
          data: "glass/ohara/S-LAH51.yml"
        - PAGE: S-LAH52
          name: "S-LAH52"
          data: "glass/ohara/S-LAH52.yml"
        - PAGE: S-LAH52Q
          name: "S-LAH52Q"
          data: "glass/ohara/S-LAH52Q.yml"
        - PAGE: S-LAH53
          name: "S-LAH53"
          data: "glass/ohara/S-LAH53.yml"
        - PAGE: S-LAH53V
          name: "S-LAH53V"
          data: "glass/ohara/S-LAH53V.yml"
        - PAGE: S-LAH54
          name: "S-LAH54"
          data: "glass/ohara/S-LAH54.yml"
        - PAGE: S-LAH55
          name: "S-LAH55"
          data: "glass/ohara/S-LAH55.yml"
        - PAGE: S-LAH55V
          name: "S-LAH55V"
          data: "glass/ohara/S-LAH55V.yml"
        - PAGE: S-LAH55VS
          name: "S-LAH55VS"
          data: "glass/ohara/S-LAH55VS.yml"
        - PAGE: S-LAH58
          name: "S-LAH58"
          data: "glass/ohara/S-LAH58.yml"
        - PAGE: S-LAH59
          name: "S-LAH59"
          data: "glass/ohara/S-LAH59.yml"
        - PAGE: S-LAH60
          name: "S-LAH60"
          data: "glass/ohara/S-LAH60.yml"
        - PAGE: S-LAH60V
          name: "S-LAH60V"
          data: "glass/ohara/S-LAH60V.yml"
        - PAGE: S-LAH63
          name: "S-LAH63"
          data: "glass/ohara/S-LAH63.yml"
        - PAGE: S-LAH63Q
          name: "S-LAH63Q"
          data: "glass/ohara/S-LAH63Q.yml"
        - PAGE: S-LAH64
          name: "S-LAH64"
          data: "glass/ohara/S-LAH64.yml"
        - PAGE: S-LAH65
          name: "S-LAH65"
          data: "glass/ohara/S-LAH65.yml"
        - PAGE: S-LAH65V
          name: "S-LAH65V"
          data: "glass/ohara/S-LAH65V.yml"
        - PAGE: S-LAH65VS
          name: "S-LAH65VS"
          data: "glass/ohara/S-LAH65VS.yml"
        - PAGE: S-LAH66
          name: "S-LAH66"
          data: "glass/ohara/S-LAH66.yml"
        - PAGE: S-LAH67
          name: "S-LAH67"
          data: "glass/ohara/S-LAH67.yml"
        - PAGE: S-LAH71
          name: "S-LAH71"
          data: "glass/ohara/S-LAH71.yml"
        - PAGE: S-LAH75
          name: "S-LAH75"
          data: "glass/ohara/S-LAH75.yml"
        - PAGE: S-LAH79
          name: "S-LAH79"
          data: "glass/ohara/S-LAH79.yml"
        - PAGE: S-LAH88
          name: "S-LAH88"
          data: "glass/ohara/S-LAH88.yml"
        - PAGE: S-LAH89
          name: "S-LAH89"
          data: "glass/ohara/S-LAH89.yml"
        - PAGE: S-LAH92
          name: "S-LAH92"
          data: "glass/ohara/S-LAH92.yml"
        - PAGE: S-LAH93
          name: "S-LAH93"
          data: "glass/ohara/S-LAH93.yml"
        - PAGE: S-LAH95
          name: "S-LAH95"
          data: "glass/ohara/S-LAH95.yml"
        - PAGE: S-LAH96
          name: "S-LAH96"
          data: "glass/ohara/S-LAH96.yml"
        - PAGE: S-LAH97
          name: "S-LAH97"
          data: "glass/ohara/S-LAH97.yml"
    - BOOK: OHARA-LAL
      name: "OHARA - LAL (Lanthanum, low-index)"
      info: "glass/OHARA.html"
      content:
        - PAGE: LAL7
          name: "LAL7"
          data: "glass/ohara/LAL7.yml"
        - PAGE: LAL8
          name: "LAL8"
          data: "glass/ohara/LAL8.yml"
        - PAGE: LAL9
          name: "LAL9"
          data: "glass/ohara/LAL9.yml"
        - PAGE: LAL10
          name: "LAL10"
          data: "glass/ohara/LAL10.yml"
        - PAGE: LAL11
          name: "LAL11"
          data: "glass/ohara/LAL11.yml"
        - PAGE: LAL12
          name: "LAL12"
          data: "glass/ohara/LAL12.yml"
        - PAGE: LAL13
          name: "LAL13"
          data: "glass/ohara/LAL13.yml"
        - PAGE: LAL14
          name: "LAL14"
          data: "glass/ohara/LAL14.yml"
        - PAGE: LAL18
          name: "LAL18"
          data: "glass/ohara/LAL18.yml"
        - PAGE: LAL52
          name: "LAL52"
          data: "glass/ohara/LAL52.yml"
        - PAGE: LAL54
          name: "LAL54"
          data: "glass/ohara/LAL54.yml"
        - PAGE: LAL56
          name: "LAL56"
          data: "glass/ohara/LAL56.yml"
        - PAGE: LAL58
          name: "LAL58"
          data: "glass/ohara/LAL58.yml"
        - PAGE: LAL59
          name: "LAL59"
          data: "glass/ohara/LAL59.yml"
        - PAGE: LAL60
          name: "LAL60"
          data: "glass/ohara/LAL60.yml"
        - PAGE: LAL61
          name: "LAL61"
          data: "glass/ohara/LAL61.yml"
        - PAGE: L-LAL12
          name: "L-LAL12"
          data: "glass/ohara/L-LAL12.yml"
        - PAGE: L-LAL13
          name: "L-LAL13"
          data: "glass/ohara/L-LAL13.yml"
        - PAGE: L-LAL15
          name: "L-LAL15"
          data: "glass/ohara/L-LAL15.yml"
        - PAGE: S-LAL7
          name: "S-LAL7"
          data: "glass/ohara/S-LAL7.yml"
        - PAGE: S-LAL8
          name: "S-LAL8"
          data: "glass/ohara/S-LAL8.yml"
        - PAGE: S-LAL9
          name: "S-LAL9"
          data: "glass/ohara/S-LAL9.yml"
        - PAGE: S-LAL10
          name: "S-LAL10"
          data: "glass/ohara/S-LAL10.yml"
        - PAGE: S-LAL11
          name: "S-LAL11"
          data: "glass/ohara/S-LAL11.yml"
        - PAGE: S-LAL12
          name: "S-LAL12"
          data: "glass/ohara/S-LAL12.yml"
        - PAGE: S-LAL13
          name: "S-LAL13"
          data: "glass/ohara/S-LAL13.yml"
        - PAGE: S-LAL14
          name: "S-LAL14"
          data: "glass/ohara/S-LAL14.yml"
        - PAGE: S-LAL18
          name: "S-LAL18"
          data: "glass/ohara/S-LAL18.yml"
        - PAGE: S-LAL19
          name: "S-LAL19"
          data: "glass/ohara/S-LAL19.yml"
        - PAGE: S-LAL20
          name: "S-LAL20"
          data: "glass/ohara/S-LAL20.yml"
        - PAGE: S-LAL52
          name: "S-LAL52"
          data: "glass/ohara/S-LAL52.yml"
        - PAGE: S-LAL54
          name: "S-LAL54"
          data: "glass/ohara/S-LAL54.yml"
        - PAGE: S-LAL54Q
          name: "S-LAL54Q"
          data: "glass/ohara/S-LAL54Q.yml"
        - PAGE: S-LAL56
          name: "S-LAL56"
          data: "glass/ohara/S-LAL56.yml"
        - PAGE: S-LAL58
          name: "S-LAL58"
          data: "glass/ohara/S-LAL58.yml"
        - PAGE: S-LAL59
          name: "S-LAL59"
          data: "glass/ohara/S-LAL59.yml"
        - PAGE: S-LAL60
          name: "S-LAL60"
          data: "glass/ohara/S-LAL60.yml"
        - PAGE: S-LAL61
          name: "S-LAL61"
          data: "glass/ohara/S-LAL61.yml"
    - BOOK: OHARA-LAM
      name: "OHARA - LAM (Lanthanum, medium-index)"
      info: "glass/OHARA.html"
      content:
        - PAGE: LAM2
          name: "LAM2"
          data: "glass/ohara/LAM2.yml"
        - PAGE: LAM3
          name: "LAM3"
          data: "glass/ohara/LAM3.yml"
        - PAGE: LAM7
          name: "LAM7"
          data: "glass/ohara/LAM7.yml"
        - PAGE: LAM51
          name: "LAM51"
          data: "glass/ohara/LAM51.yml"
        - PAGE: LAM52
          name: "LAM52"
          data: "glass/ohara/LAM52.yml"
        - PAGE: LAM54
          name: "LAM54"
          data: "glass/ohara/LAM54.yml"
        - PAGE: LAM55
          name: "LAM55"
          data: "glass/ohara/LAM55.yml"
        - PAGE: LAM58
          name: "LAM58"
          data: "glass/ohara/LAM58.yml"
        - PAGE: LAM59
          name: "LAM59"
          data: "glass/ohara/LAM59.yml"
        - PAGE: LAM60
          name: "LAM60"
          data: "glass/ohara/LAM60.yml"
        - PAGE: LAM61
          name: "LAM61"
          data: "glass/ohara/LAM61.yml"
        - PAGE: LAM66
          name: "LAM66"
          data: "glass/ohara/LAM66.yml"
        - PAGE: L-LAM60
          name: "L-LAM60"
          data: "glass/ohara/L-LAM60.yml"
        - PAGE: L-LAM69
          name: "L-LAM69"
          data: "glass/ohara/L-LAM69.yml"
        - PAGE: L-LAM72
          name: "L-LAM72"
          data: "glass/ohara/L-LAM72.yml"
        - PAGE: S-LAM2
          name: "S-LAM2"
          data: "glass/ohara/S-LAM2.yml"
        - PAGE: S-LAM3
          name: "S-LAM3"
          data: "glass/ohara/S-LAM3.yml"
        - PAGE: S-LAM7
          name: "S-LAM7"
          data: "glass/ohara/S-LAM7.yml"
        - PAGE: S-LAM51
          name: "S-LAM51"
          data: "glass/ohara/S-LAM51.yml"
        - PAGE: S-LAM52
          name: "S-LAM52"
          data: "glass/ohara/S-LAM52.yml"
        - PAGE: S-LAM54
          name: "S-LAM54"
          data: "glass/ohara/S-LAM54.yml"
        - PAGE: S-LAM55
          name: "S-LAM55"
          data: "glass/ohara/S-LAM55.yml"
        - PAGE: S-LAM58
          name: "S-LAM58"
          data: "glass/ohara/S-LAM58.yml"
        - PAGE: S-LAM59
          name: "S-LAM59"
          data: "glass/ohara/S-LAM59.yml"
        - PAGE: S-LAM60
          name: "S-LAM60"
          data: "glass/ohara/S-LAM60.yml"
        - PAGE: S-LAM61
          name: "S-LAM61"
          data: "glass/ohara/S-LAM61.yml"
        - PAGE: S-LAM66
          name: "S-LAM66"
          data: "glass/ohara/S-LAM66.yml"
        - PAGE: S-LAM73
          name: "S-LAM73"
          data: "glass/ohara/S-LAM73.yml"
    - BOOK: OHARA-NBH
      name: "OHARA - NBH (Niobate, high-index)"
      info: "glass/OHARA.html"
      content:
        - PAGE: L-NBH54
          name: "L-NBH54"
          data: "glass/ohara/L-NBH54.yml"
        - PAGE: S-NBH5
          name: "S-NBH5"
          data: "glass/ohara/S-NBH5.yml"
        - PAGE: S-NBH8
          name: "S-NBH8"
          data: "glass/ohara/S-NBH8.yml"
        - PAGE: S-NBH51
          name: "S-NBH51"
          data: "glass/ohara/S-NBH51.yml"
        - PAGE: S-NBH52
          name: "S-NBH52"
          data: "glass/ohara/S-NBH52.yml"
        - PAGE: S-NBH52V
          name: "S-NBH52V"
          data: "glass/ohara/S-NBH52V.yml"
        - PAGE: S-NBH53
          name: "S-NBH53"
          data: "glass/ohara/S-NBH53.yml"
        - PAGE: S-NBH53V
          name: "S-NBH53V"
          data: "glass/ohara/S-NBH53V.yml"
        - PAGE: S-NBH55
          name: "S-NBH55"
          data: "glass/ohara/S-NBH55.yml"
        - PAGE: S-NBH56
          name: "S-NBH56"
          data: "glass/ohara/S-NBH56.yml"
        - PAGE: S-NBH57
          name: "S-NBH57"
          data: "glass/ohara/S-NBH57.yml"
    - BOOK: OHARA-NBM
      name: "OHARA - NBM (Niobate, medium-index)"
      info: "glass/OHARA.html"
      content:
        - PAGE: S-NBM51
          name: "S-NBM51"
          data: "glass/ohara/S-NBM51.yml"
    - BOOK: OHARA-NPH
      name: "OHARA - NPH (Niobophosphate, high-index)"
      info: "glass/OHARA.html"
      content:
        - PAGE: S-NPH1
          name: "S-NPH1"
          data: "glass/ohara/S-NPH1.yml"
        - PAGE: S-NPH1W
          name: "S-NPH1W"
          data: "glass/ohara/S-NPH1W.yml"
        - PAGE: S-NPH2
          name: "S-NPH2"
          data: "glass/ohara/S-NPH2.yml"
        - PAGE: S-NPH3
          name: "S-NPH3"
          data: "glass/ohara/S-NPH3.yml"
        - PAGE: S-NPH4
          name: "S-NPH4"
          data: "glass/ohara/S-NPH4.yml"
        - PAGE: S-NPH5
          name: "S-NPH5"
          data: "glass/ohara/S-NPH5.yml"
        - PAGE: S-NPH53
          name: "S-NPH53"
          data: "glass/ohara/S-NPH53.yml"
    - BOOK: OHARA-NSL
      name: "OHARA - NSL (Niobosilicate, low-index)"
      info: "glass/OHARA.html"
      content:
        - PAGE: NSL2
          name: "NSL2"
          data: "glass/ohara/NSL2.yml"
        - PAGE: NSL3
          name: "NSL3"
          data: "glass/ohara/NSL3.yml"
        - PAGE: NSL5
          name: "NSL5"
          data: "glass/ohara/NSL5.yml"
        - PAGE: NSL7
          name: "NSL7"
          data: "glass/ohara/NSL7.yml"
        - PAGE: NSL33
          name: "NSL33"
          data: "glass/ohara/NSL33.yml"
        - PAGE: NSL36
          name: "NSL36"
          data: "glass/ohara/NSL36.yml"
        - PAGE: S-NSL2
          name: "S-NSL2"
          data: "glass/ohara/S-NSL2.yml"
        - PAGE: S-NSL3
          name: "S-NSL3"
          data: "glass/ohara/S-NSL3.yml"
        - PAGE: S-NSL5
          name: "S-NSL5"
          data: "glass/ohara/S-NSL5.yml"
        - PAGE: S-NSL36
          name: "S-NSL36"
          data: "glass/ohara/S-NSL36.yml"
    - BOOK: OHARA-PBH
      name: "OHARA - PBH (Plumbate, high-index)"
      info: "glass/OHARA.html"
      content:
        - PAGE: PBH1
          name: "PBH1"
          data: "glass/ohara/PBH1.yml"
        - PAGE: PBH3
          name: "PBH3"
          data: "glass/ohara/PBH3.yml"
        - PAGE: PBH3W
          name: "PBH3W"
          data: "glass/ohara/PBH3W.yml"
        - PAGE: PBH4
          name: "PBH4"
          data: "glass/ohara/PBH4.yml"
        - PAGE: PBH4W
          name: "PBH4W"
          data: "glass/ohara/PBH4W.yml"
        - PAGE: PBH6
          name: "PBH6"
          data: "glass/ohara/PBH6.yml"
        - PAGE: PBH6W
          name: "PBH6W"
          data: "glass/ohara/PBH6W.yml"
        - PAGE: PBH10
          name: "PBH10"
          data: "glass/ohara/PBH10.yml"
        - PAGE: PBH11
          name: "PBH11"
          data: "glass/ohara/PBH11.yml"
        - PAGE: PBH11W
          name: "PBH11W"
          data: "glass/ohara/PBH11W.yml"
        - PAGE: PBH13
          name: "PBH13"
          data: "glass/ohara/PBH13.yml"
        - PAGE: PBH13W
          name: "PBH13W"
          data: "glass/ohara/PBH13W.yml"
        - PAGE: PBH14
          name: "PBH14"
          data: "glass/ohara/PBH14.yml"
        - PAGE: PBH14W
          name: "PBH14W"
          data: "glass/ohara/PBH14W.yml"
        - PAGE: PBH18
          name: "PBH18"
          data: "glass/ohara/PBH18.yml"
        - PAGE: PBH21
          name: "PBH21"
          data: "glass/ohara/PBH21.yml"
        - PAGE: PBH23
          name: "PBH23"
          data: "glass/ohara/PBH23.yml"
        - PAGE: PBH23W
          name: "PBH23W"
          data: "glass/ohara/PBH23W.yml"
        - PAGE: PBH25
          name: "PBH25"
          data: "glass/ohara/PBH25.yml"
        - PAGE: PBH25W
          name: "PBH25W"
          data: "glass/ohara/PBH25W.yml"
        - PAGE: PBH53
          name: "PBH53"
          data: "glass/ohara/PBH53.yml"
        - PAGE: PBH53W
          name: "PBH53W"
          data: "glass/ohara/PBH53W.yml"
        - PAGE: PBH55
          name: "PBH55"
          data: "glass/ohara/PBH55.yml"
        - PAGE: PBH56
          name: "PBH56"
          data: "glass/ohara/PBH56.yml"
        - PAGE: PBH71
          name: "PBH71"
          data: "glass/ohara/PBH71.yml"
        - PAGE: PBH72
          name: "PBH72"
          data: "glass/ohara/PBH72.yml"
    - BOOK: OHARA-PBL
      name: "OHARA - PBL (Plumbate, low-index)"
      info: "glass/OHARA.html"
      content:
        - PAGE: PBL1
          name: "PBL1"
          data: "glass/ohara/PBL1.yml"
        - PAGE: PBL1Y
          name: "PBL1Y"
          data: "glass/ohara/PBL1Y.yml"
        - PAGE: PBL2
          name: "PBL2"
          data: "glass/ohara/PBL2.yml"
        - PAGE: PBL6
          name: "PBL6"
          data: "glass/ohara/PBL6.yml"
        - PAGE: PBL6Y
          name: "PBL6Y"
          data: "glass/ohara/PBL6Y.yml"
        - PAGE: PBL7
          name: "PBL7"
          data: "glass/ohara/PBL7.yml"
        - PAGE: PBL21
          name: "PBL21"
          data: "glass/ohara/PBL21.yml"
        - PAGE: PBL22
          name: "PBL22"
          data: "glass/ohara/PBL22.yml"
        - PAGE: PBL25
          name: "PBL25"
          data: "glass/ohara/PBL25.yml"
        - PAGE: PBL25Y
          name: "PBL25Y"
          data: "glass/ohara/PBL25Y.yml"
        - PAGE: PBL26
          name: "PBL26"
          data: "glass/ohara/PBL26.yml"
        - PAGE: PBL26Y
          name: "PBL26Y"
          data: "glass/ohara/PBL26Y.yml"
        - PAGE: PBL27
          name: "PBL27"
          data: "glass/ohara/PBL27.yml"
        - PAGE: PBL35Y
          name: "PBL35Y"
          data: "glass/ohara/PBL35Y.yml"
    - BOOK: OHARA-PBM
      name: "OHARA - PBM (Plumbate, medium-index)"
      info: "glass/OHARA.html"
      content:
        - PAGE: PBM1
          name: "PBM1"
          data: "glass/ohara/PBM1.yml"
        - PAGE: PBM2
          name: "PBM2"
          data: "glass/ohara/PBM2.yml"
        - PAGE: PBM2Y
          name: "PBM2Y"
          data: "glass/ohara/PBM2Y.yml"
        - PAGE: PBM3
          name: "PBM3"
          data: "glass/ohara/PBM3.yml"
        - PAGE: PBM4
          name: "PBM4"
          data: "glass/ohara/PBM4.yml"
        - PAGE: PBM5
          name: "PBM5"
          data: "glass/ohara/PBM5.yml"
        - PAGE: PBM6
          name: "PBM6"
          data: "glass/ohara/PBM6.yml"
        - PAGE: PBM8
          name: "PBM8"
          data: "glass/ohara/PBM8.yml"
        - PAGE: PBM8Y
          name: "PBM8Y"
          data: "glass/ohara/PBM8Y.yml"
        - PAGE: PBM9
          name: "PBM9"
          data: "glass/ohara/PBM9.yml"
        - PAGE: PBM11
          name: "PBM11"
          data: "glass/ohara/PBM11.yml"
        - PAGE: PBM18Y
          name: "PBM18Y"
          data: "glass/ohara/PBM18Y.yml"
        - PAGE: PBM22
          name: "PBM22"
          data: "glass/ohara/PBM22.yml"
        - PAGE: PBM25
          name: "PBM25"
          data: "glass/ohara/PBM25.yml"
        - PAGE: PBM27
          name: "PBM27"
          data: "glass/ohara/PBM27.yml"
        - PAGE: PBM28
          name: "PBM28"
          data: "glass/ohara/PBM28.yml"
        - PAGE: PBM28W
          name: "PBM28W"
          data: "glass/ohara/PBM28W.yml"
        - PAGE: PBM35
          name: "PBM35"
          data: "glass/ohara/PBM35.yml"
        - PAGE: PBM39
          name: "PBM39"
          data: "glass/ohara/PBM39.yml"
    - BOOK: OHARA-PHL
      name: "OHARA - PHL (Phosphate, low-index)"
      info: "glass/OHARA.html"
      content:
        - PAGE: L-PHL1
          name: "L-PHL1"
          data: "glass/ohara/L-PHL1.yml"
        - PAGE: L-PHL2
          name: "L-PHL2"
          data: "glass/ohara/L-PHL2.yml"
    - BOOK: OHARA-PHM
      name: "OHARA - PHM (Phosphate, medium-index)"
      info: "glass/OHARA.html"
      content:
        - PAGE: PHM51
          name: "PHM51"
          data: "glass/ohara/PHM51.yml"
        - PAGE: PHM52
          name: "PHM52"
          data: "glass/ohara/PHM52.yml"
        - PAGE: PHM53
          name: "PHM53"
          data: "glass/ohara/PHM53.yml"
        - PAGE: S-PHM51
          name: "S-PHM51"
          data: "glass/ohara/S-PHM51.yml"
        - PAGE: S-PHM52
          name: "S-PHM52"
          data: "glass/ohara/S-PHM52.yml"
        - PAGE: S-PHM53
          name: "S-PHM53"
          data: "glass/ohara/S-PHM53.yml"
    - BOOK: OHARA-SSL
      name: "OHARA - SSL"
      info: "glass/OHARA.html"
      content:
        - PAGE: SSL2
          name: "SSL2"
          data: "glass/ohara/SSL2.yml"
        - PAGE: SSL5
          name: "SSL5"
          data: "glass/ohara/SSL5.yml"
    - BOOK: OHARA-TIH
      name: "OHARA - TIH (Titanate, high-index)"
      info: "glass/OHARA.html"
      content:
        - PAGE: TIH6
          name: "TIH6"
          data: "glass/ohara/TIH6.yml"
        - PAGE: TIH11
          name: "TIH11"
          data: "glass/ohara/TIH11.yml"
        - PAGE: TIH14
          name: "TIH14"
          data: "glass/ohara/TIH14.yml"
        - PAGE: TIH23
          name: "TIH23"
          data: "glass/ohara/TIH23.yml"
        - PAGE: TIH53
          name: "TIH53"
          data: "glass/ohara/TIH53.yml"
        - PAGE: L-TIH53
          name: "L-TIH53"
          data: "glass/ohara/L-TIH53.yml"
        - PAGE: S-TIH1
          name: "S-TIH1"
          data: "glass/ohara/S-TIH1.yml"
        - PAGE: S-TIH3
          name: "S-TIH3"
          data: "glass/ohara/S-TIH3.yml"
        - PAGE: S-TIH4
          name: "S-TIH4"
          data: "glass/ohara/S-TIH4.yml"
        - PAGE: S-TIH6
          name: "S-TIH6"
          data: "glass/ohara/S-TIH6.yml"
        - PAGE: S-TIH10
          name: "S-TIH10"
          data: "glass/ohara/S-TIH10.yml"
        - PAGE: S-TIH11
          name: "S-TIH11"
          data: "glass/ohara/S-TIH11.yml"
        - PAGE: S-TIH13
          name: "S-TIH13"
          data: "glass/ohara/S-TIH13.yml"
        - PAGE: S-TIH14
          name: "S-TIH14"
          data: "glass/ohara/S-TIH14.yml"
        - PAGE: S-TIH18
          name: "S-TIH18"
          data: "glass/ohara/S-TIH18.yml"
        - PAGE: S-TIH20
          name: "S-TIH20"
          data: "glass/ohara/S-TIH20.yml"
        - PAGE: S-TIH23
          name: "S-TIH23"
          data: "glass/ohara/S-TIH23.yml"
        - PAGE: S-TIH53
          name: "S-TIH53"
          data: "glass/ohara/S-TIH53.yml"
        - PAGE: S-TIH53W
          name: "S-TIH53W"
          data: "glass/ohara/S-TIH53W.yml"
        - PAGE: S-TIH57
          name: "S-TIH57"
          data: "glass/ohara/S-TIH57.yml"
    - BOOK: OHARA-TIL
      name: "OHARA - TIL (Titanate, low-index)"
      info: "glass/OHARA.html"
      content:
        - PAGE: S-TIL1
          name: "S-TIL1"
          data: "glass/ohara/S-TIL1.yml"
        - PAGE: S-TIL2
          name: "S-TIL2"
          data: "glass/ohara/S-TIL2.yml"
        - PAGE: S-TIL6
          name: "S-TIL6"
          data: "glass/ohara/S-TIL6.yml"
        - PAGE: S-TIL25
          name: "S-TIL25"
          data: "glass/ohara/S-TIL25.yml"
        - PAGE: S-TIL26
          name: "S-TIL26"
          data: "glass/ohara/S-TIL26.yml"
        - PAGE: S-TIL27
          name: "S-TIL27"
          data: "glass/ohara/S-TIL27.yml"
    - BOOK: OHARA-TIM
      name: "OHARA - TIM (Titanate, medium-index)"
      info: "glass/OHARA.html"
      content:
        - PAGE: TIM11
          name: "TIM11"
          data: "glass/ohara/TIM11.yml"
        - PAGE: L-TIM28
          name: "L-TIM28"
          data: "glass/ohara/L-TIM28.yml"
        - PAGE: L-TIM28P
          name: "L-TIM28P"
          data: "glass/ohara/L-TIM28P.yml"
        - PAGE: S-TIM1
          name: "S-TIM1"
          data: "glass/ohara/S-TIM1.yml"
        - PAGE: S-TIM2
          name: "S-TIM2"
          data: "glass/ohara/S-TIM2.yml"
        - PAGE: S-TIM3
          name: "S-TIM3"
          data: "glass/ohara/S-TIM3.yml"
        - PAGE: S-TIM5
          name: "S-TIM5"
          data: "glass/ohara/S-TIM5.yml"
        - PAGE: S-TIM6
          name: "S-TIM6"
          data: "glass/ohara/S-TIM6.yml"
        - PAGE: S-TIM8
          name: "S-TIM8"
          data: "glass/ohara/S-TIM8.yml"
        - PAGE: S-TIM22
          name: "S-TIM22"
          data: "glass/ohara/S-TIM22.yml"
        - PAGE: S-TIM25
          name: "S-TIM25"
          data: "glass/ohara/S-TIM25.yml"
        - PAGE: S-TIM27
          name: "S-TIM27"
          data: "glass/ohara/S-TIM27.yml"
        - PAGE: S-TIM28
          name: "S-TIM28"
          data: "glass/ohara/S-TIM28.yml"
        - PAGE: S-TIM35
          name: "S-TIM35"
          data: "glass/ohara/S-TIM35.yml"
        - PAGE: S-TIM39
          name: "S-TIM39"
          data: "glass/ohara/S-TIM39.yml"
    - BOOK: OHARA-TPH
      name: "OHARA - TPH"
      info: "glass/OHARA.html"
      content:
        - PAGE: TPH55
          name: "TPH55"
          data: "glass/ohara/TPH55.yml"
    - BOOK: OHARA-YGH
      name: "OHARA - YGH"
      info: "glass/OHARA.html"
      content:
        - PAGE: YGH51
          name: "YGH51"
          data: "glass/ohara/YGH51.yml"
        - PAGE: YGH52
          name: "YGH52"
          data: "glass/ohara/YGH52.yml"
        - PAGE: S-YGH51
          name: "S-YGH51"
          data: "glass/ohara/S-YGH51.yml"
        - PAGE: S-YGH52
          name: "S-YGH52"
          data: "glass/ohara/S-YGH52.yml"
    - DIVIDER: "Optical glass - HIKARI"
    - BOOK: HIKARI-K
      name: "HIKARI - K (Crown)"
      info: "glass/HIKARI.html"
      content:
        - PAGE: K3
          name: "K3"
          data: "glass/hikari/K3.yml"
        - PAGE: K5
          name: "K5"
          data: "glass/hikari/K5.yml"
        - PAGE: E-K3
          name: "E-K3"
          data: "glass/hikari/E-K3.yml"
        - PAGE: E-K5
          name: "E-K5"
          data: "glass/hikari/E-K5.yml"
        - PAGE: J-K3
          name: "J-K3"
          data: "glass/hikari/J-K3.yml"
        - PAGE: J-K5
          name: "J-K5"
          data: "glass/hikari/J-K5.yml"
    - BOOK: HIKARI-SK
      name: "HIKARI - SK (Dense crown)"
      info: "glass/HIKARI.html"
      content:
        - PAGE: SK2
          name: "SK2"
          data: "glass/hikari/SK2.yml"
        - PAGE: SK4
          name: "SK4"
          data: "glass/hikari/SK4.yml"
        - PAGE: SK9
          name: "SK9"
          data: "glass/hikari/SK9.yml"
        - PAGE: SK15
          name: "SK15"
          data: "glass/hikari/SK15.yml"
        - PAGE: SK16
          name: "SK16"
          data: "glass/hikari/SK16.yml"
        - PAGE: SK18
          name: "SK18"
          data: "glass/hikari/SK18.yml"
        - PAGE: E-SK2
          name: "E-SK2"
          data: "glass/hikari/E-SK2.yml"
        - PAGE: E-SK4
          name: "E-SK4"
          data: "glass/hikari/E-SK4.yml"
        - PAGE: E-SK5
          name: "E-SK5"
          data: "glass/hikari/E-SK5.yml"
        - PAGE: E-SK10
          name: "E-SK10"
          data: "glass/hikari/E-SK10.yml"
        - PAGE: E-SK11
          name: "E-SK11"
          data: "glass/hikari/E-SK11.yml"
        - PAGE: E-SK12
          name: "E-SK12"
          data: "glass/hikari/E-SK12.yml"
        - PAGE: E-SK14
          name: "E-SK14"
          data: "glass/hikari/E-SK14.yml"
        - PAGE: E-SK15
          name: "E-SK15"
          data: "glass/hikari/E-SK15.yml"
        - PAGE: E-SK16
          name: "E-SK16"
          data: "glass/hikari/E-SK16.yml"
        - PAGE: E-SK18
          name: "E-SK18"
          data: "glass/hikari/E-SK18.yml"
        - PAGE: J-SK2
          name: "J-SK2"
          data: "glass/hikari/J-SK2.yml"
        - PAGE: J-SK4
          name: "J-SK4"
          data: "glass/hikari/J-SK4.yml"
        - PAGE: J-SK5
          name: "J-SK5"
          data: "glass/hikari/J-SK5.yml"
        - PAGE: J-SK10
          name: "J-SK10"
          data: "glass/hikari/J-SK10.yml"
        - PAGE: J-SK11
          name: "J-SK11"
          data: "glass/hikari/J-SK11.yml"
        - PAGE: J-SK12
          name: "J-SK12"
          data: "glass/hikari/J-SK12.yml"
        - PAGE: J-SK14
          name: "J-SK14"
          data: "glass/hikari/J-SK14.yml"
        - PAGE: J-SK15
          name: "J-SK15"
          data: "glass/hikari/J-SK15.yml"
        - PAGE: J-SK16
          name: "J-SK16"
          data: "glass/hikari/J-SK16.yml"
        - PAGE: J-SK18
          name: "J-SK18"
          data: "glass/hikari/J-SK18.yml"
        - PAGE: P-SK5S
          name: "P-SK5S"
          data: "glass/hikari/P-SK5S.yml"
        - PAGE: P-SK12S
          name: "P-SK2S"
          data: "glass/hikari/P-SK12S.yml"
        - PAGE: Q-SK5S
          name: "Q-SK5S"
          data: "glass/hikari/Q-SK5S.yml"
        - PAGE: Q-SK12S
          name: "Q-SK12S"
          data: "glass/hikari/Q-SK12S.yml"
        - PAGE: Q-SK15S
          name: "Q-SK15S"
          data: "glass/hikari/Q-SK15S.yml"
        - PAGE: Q-SK52S
          name: "Q-SK52S"
          data: "glass/hikari/Q-SK52S.yml"
        - PAGE: Q-SK55S
          name: "Q-SK55S"
          data: "glass/hikari/Q-SK55S.yml"
    - BOOK: HIKARI-SSK
      name: "HIKARI - SSK (Very dense crown)"
      info: "glass/HIKARI.html"
      content:
        - PAGE: SSK1
          name: "SSK1"
          data: "glass/hikari/SSK1.yml"
        - PAGE: SSK2
          name: "SSK2"
          data: "glass/hikari/SSK2.yml"
        - PAGE: SSK8
          name: "SSK8"
          data: "glass/hikari/SSK8.yml"
        - PAGE: E-SSK1
          name: "E-SSK1"
          data: "glass/hikari/E-SSK1.yml"
        - PAGE: E-SSK5
          name: "E-SSK5"
          data: "glass/hikari/E-SSK5.yml"
        - PAGE: E-SSK8
          name: "E-SSK8"
          data: "glass/hikari/E-SSK8.yml"
        - PAGE: J-SSK1
          name: "J-SSK1"
          data: "glass/hikari/J-SSK1.yml"
        - PAGE: J-SSK5
          name: "J-SSK5"
          data: "glass/hikari/J-SSK5.yml"
        - PAGE: J-SSK8
          name: "J-SSK8"
          data: "glass/hikari/J-SSK8.yml"
    - BOOK: HIKARI-BK
      name: "HIKARI - BK (Borosilicate crown)"
      info: "glass/HIKARI.html"
      content:
        - PAGE: E-BK7
          name: "E-BK7"
          data: "glass/hikari/E-BK7.yml"
          info: "glass/BK7.html"
        - PAGE: J-BK7
          name: "J-BK7"
          data: "glass/hikari/J-BK7.yml"
          info: "glass/BK7.html"
        - PAGE: J-BK7A
          name: "J-BK7A"
          data: "glass/hikari/J-BK7A.yml"
          info: "glass/BK7.html"
    - BOOK: HIKARI-BaK
      name: "HIKARI - BaK (Barium crown)"
      info: "glass/HIKARI.html"
      content:
        - PAGE: BAK2
          name: "BAK2"
          data: "glass/hikari/BAK2.yml"
        - PAGE: BAK4
          name: "BAK4"
          data: "glass/hikari/BAK4.yml"
        - PAGE: E-BAK1
          name: "E-BAK1"
          data: "glass/hikari/E-BAK1.yml"
          info: "glass/BAK1.html"
        - PAGE: E-BAK2
          name: "E-BAK2"
          data: "glass/hikari/E-BAK2.yml"
        - PAGE: E-BAK4
          name: "E-BAK4"
          data: "glass/hikari/E-BAK4.yml"
        - PAGE: J-BAK1
          name: "J-BAK1"
          data: "glass/hikari/J-BAK1.yml"
          info: "glass/BAK1.html"
        - PAGE: J-BAK2
          name: "J-BAK2"
          data: "glass/hikari/J-BAK2.yml"
        - PAGE: J-BAK4
          name: "J-BAK4"
          data: "glass/hikari/J-BAK4.yml"
    - BOOK: HIKARI-FK
      name: "HIKARI - FK (Fluor crown)"
      info: "glass/HIKARI.html"
      content:
        - PAGE: E-FK01
          name: "E-FK01"
          data: "glass/hikari/E-FK01.yml"
        - PAGE: E-FKH1
          name: "E-FKH1"
          data: "glass/hikari/E-FKH1.yml"
        - PAGE: E-FKH2
          name: "E-FKH2"
          data: "glass/hikari/E-FKH2.yml"
        - PAGE: E-FK5
          name: "E-FK5"
          data: "glass/hikari/E-FK5.yml"
        - PAGE: J-FK01
          name: "J-FK01"
          data: "glass/hikari/J-FK01.yml"
        - PAGE: J-FK01A
          name: "J-FK01A"
          data: "glass/hikari/J-FK01A.yml"
        - PAGE: J-FKH1
          name: "J-FKH1"
          data: "glass/hikari/J-FKH1.yml"
        - PAGE: J-FKH2
          name: "J-FKH2"
          data: "glass/hikari/J-FKH2.yml"
        - PAGE: J-FK5
          name: "J-FK5"
          data: "glass/hikari/J-FK5.yml"
        - PAGE: P-FK01S
          name: "P-FK01S"
          data: "glass/hikari/P-FK01S.yml"
        - PAGE: P-FK2S
          name: "P-FKHH2S"
          data: "glass/hikari/P-FKH2S.yml"
        - PAGE: Q-FK01S
          name: "Q-FK01S"
          data: "glass/hikari/Q-FK01S.yml"
        - PAGE: Q-FK2S
          name: "Q-FKHH2S"
          data: "glass/hikari/Q-FKH2S.yml"
    - BOOK: HIKARI-LaK
      name: "HIKARI - LaK (Lanthanum crown)"
      info: "glass/HIKARI.html"
      content:
        - PAGE: LAK04
          name: "LAK04"
          data: "glass/hikari/LAK04.yml"
        - PAGE: LAK7
          name: "LAK7"
          data: "glass/hikari/LAK7.yml"
        - PAGE: LAK9
          name: "LAK9"
          data: "glass/hikari/LAK9.yml"
        - PAGE: LAK09
          name: "LAK09"
          data: "glass/hikari/LAK09.yml"
        - PAGE: LAK011
          name: "LAK011"
          data: "glass/hikari/LAK011.yml"
        - PAGE: LAK12
          name: "LAK12"
          data: "glass/hikari/LAK12.yml"
        - PAGE: E-LAK01
          name: "E-LAK01"
          data: "glass/hikari/E-LAK01.yml"
        - PAGE: E-LAKH1
          name: "E-LAKH1"
          data: "glass/hikari/E-LAKH1.yml"
        - PAGE: E-LAK02
          name: "E-LAK02"
          data: "glass/hikari/E-LAK02.yml"
        - PAGE: E-LAK04
          name: "E-LAK04"
          data: "glass/hikari/E-LAK04.yml"
        - PAGE: E-LAK06
          name: "E-LAK06"
          data: "glass/hikari/E-LAK06.yml"
        - PAGE: E-LAK7
          name: "E-LAK7"
          data: "glass/hikari/E-LAK7.yml"
        - PAGE: E-LAK8
          name: "E-LAK8"
          data: "glass/hikari/E-LAK8.yml"
        - PAGE: E-LAK9
          name: "E-LAK9"
          data: "glass/hikari/E-LAK9.yml"
        - PAGE: E-LAK09
          name: "E-LAK09"
          data: "glass/hikari/E-LAK09.yml"
        - PAGE: E-LAK10
          name: "E-LAK10"
          data: "glass/hikari/E-LAK10.yml"
        - PAGE: E-LAK011
          name: "E-LAK011"
          data: "glass/hikari/E-LAK011.yml"
        - PAGE: E-LAK12
          name: "E-LAK12"
          data: "glass/hikari/E-LAK12.yml"
        - PAGE: E-LAK13
          name: "E-LAK13"
          data: "glass/hikari/E-LAK13.yml"
        - PAGE: E-LAK14
          name: "E-LAK14"
          data: "glass/hikari/E-LAK14.yml"
        - PAGE: E-LAK18
          name: "E-LAK18"
          data: "glass/hikari/E-LAK18.yml"
        - PAGE: J-LAK01
          name: "J-LAK01"
          data: "glass/hikari/J-LAK01.yml"
        - PAGE: J-LAK02
          name: "J-LAK02"
          data: "glass/hikari/J-LAK02.yml"
        - PAGE: J-LAK04
          name: "J-LAK04"
          data: "glass/hikari/J-LAK04.yml"
        - PAGE: J-LAK06
          name: "J-LAK06"
          data: "glass/hikari/J-LAK06.yml"
        - PAGE: J-LAK7
          name: "J-LAK7"
          data: "glass/hikari/J-LAK7.yml"
        - PAGE: J-LAK7R
          name: "J-LAK7R"
          data: "glass/hikari/J-LAK7R.yml"
        - PAGE: J-LAK8
          name: "J-LAK8"
          data: "glass/hikari/J-LAK8.yml"
        - PAGE: J-LAK9
          name: "J-LAK9"
          data: "glass/hikari/J-LAK9.yml"
        - PAGE: J-LAK09
          name: "J-LAK09"
          data: "glass/hikari/J-LAK09.yml"
        - PAGE: J-LAK10
          name: "J-LAK10"
          data: "glass/hikari/J-LAK10.yml"
        - PAGE: J-LAK011
          name: "J-LAK011"
          data: "glass/hikari/J-LAK011.yml"
        - PAGE: J-LAK12
          name: "J-LAK12"
          data: "glass/hikari/J-LAK12.yml"
        - PAGE: J-LAK13
          name: "J-LAK13"
          data: "glass/hikari/J-LAK13.yml"
        - PAGE: J-LAK14
          name: "J-LAK14"
          data: "glass/hikari/J-LAK14.yml"
        - PAGE: J-LAK18
          name: "J-LAK18"
          data: "glass/hikari/J-LAK18.yml"
        - PAGE: P-LAK13S
          name: "P-LAK13S"
          data: "glass/hikari/P-LAK13S.yml"
        - PAGE: Q-LAK13S
          name: "Q-LAK13S"
          data: "glass/hikari/Q-LAK13S.yml"
        - PAGE: Q-LAK52S
          name: "Q-LAK52S"
          data: "glass/hikari/Q-LAK52S.yml"
        - PAGE: Q-LAK53S
          name: "Q-LAK53S"
          data: "glass/hikari/Q-LAK53S.yml"
    - BOOK: HIKARI-LaSK
      name: "HIKARI - LaSK (Lanthanum dense crown)"
      info: "glass/HIKARI.html"
      content:
        - PAGE: E-LASKH2
          name: "E-LASKH2"
          data: "glass/hikari/E-LASKH2.yml"
        - PAGE: J-LASKH2
          name: "J-LASKH2"
          data: "glass/hikari/J-LASKH2.yml"
    - BOOK: HIKARI-PK
      name: "HIKARI - PK (Phosphate crown)"
      info: "glass/HIKARI.html"
      content:
        - PAGE: PK1
          name: "PK1"
          data: "glass/hikari/PK1.yml"
        - PAGE: PK2
          name: "PK2"
          data: "glass/hikari/PK2.yml"
        - PAGE: E-PKH1
          name: "E-PKH1"
          data: "glass/hikari/E-PKH1.yml"
        - PAGE: J-PKH1
          name: "J-PKH1"
          data: "glass/hikari/J-PKH1.yml"
    - BOOK: HIKARI-PSK
      name: "HIKARI - PSK (Dense phosphate crown)"
      info: "glass/HIKARI.html"
      content:
        - PAGE: E-PSKH1
          name: "E-PSKH1"
          data: "glass/hikari/E-PSKH1.yml"
        - PAGE: E-PSK02
          name: "E-PSK02"
          data: "glass/hikari/E-PSK02.yml"
        - PAGE: E-PSK03
          name: "E-PSK03"
          data: "glass/hikari/E-PSK03.yml"
        - PAGE: J-PSKH1
          name: "J-PSKH1"
          data: "glass/hikari/J-PSKH1.yml"
        - PAGE: J-PSK02
          name: "J-PSK02"
          data: "glass/hikari/J-PSK02.yml"
        - PAGE: J-PSK03
          name: "J-PSK03"
          data: "glass/hikari/J-PSK03.yml"
        - PAGE: J-PSKH4
          name: "J-PSKH4"
          data: "glass/hikari/J-PSKH4.yml"
        - PAGE: P-PSKH1S
          name: "P-PSKH1S"
          data: "glass/hikari/P-PSKH1S.yml"
        - PAGE: Q-PSKH1S
          name: "Q-PSKH1S"
          data: "glass/hikari/Q-PSKH1S.yml"
        - PAGE: Q-PSKH2S
          name: "Q-PSKH2S"
          data: "glass/hikari/Q-PSKH2S.yml"
        - PAGE: Q-PSKH4S
          name: "Q-PSKH4S"
          data: "glass/hikari/Q-PSKH4S.yml"
    - BOOK: HIKARI-F
      name: "HIKARI - F (Flint)"
      info: "glass/HIKARI.html"
      content:
        - PAGE: F1
          name: "F1"
          data: "glass/hikari/F1.yml"
        - PAGE: F2
          name: "F2"
          data: "glass/hikari/F2.yml"
        - PAGE: F3
          name: "F3"
          data: "glass/hikari/F3.yml"
        - PAGE: F5
          name: "F5"
          data: "glass/hikari/F5.yml"
        - PAGE: F8
          name: "F8"
          data: "glass/hikari/F8.yml"
        - PAGE: E-F1
          name: "E-F1"
          data: "glass/hikari/E-F1.yml"
        - PAGE: E-F2
          name: "E-F2"
          data: "glass/hikari/E-F2.yml"
        - PAGE: E-F3
          name: "E-F3"
          data: "glass/hikari/E-F3.yml"
        - PAGE: E-F5
          name: "E-F5"
          data: "glass/hikari/E-F5.yml"
        - PAGE: E-F8
          name: "E-F8"
          data: "glass/hikari/E-F8.yml"
        - PAGE: E-F16
          name: "E-F16"
          data: "glass/hikari/E-F16.yml"
        - PAGE: J-F1
          name: "J-F1"
          data: "glass/hikari/J-F1.yml"
        - PAGE: J-F2
          name: "J-F2"
          data: "glass/hikari/J-F2.yml"
        - PAGE: J-F3
          name: "J-F3"
          data: "glass/hikari/J-F3.yml"
        - PAGE: J-F5
          name: "J-F5"
          data: "glass/hikari/J-F5.yml"
        - PAGE: J-F8
          name: "J-F8"
          data: "glass/hikari/J-F8.yml"
        - PAGE: J-F16
          name: "J-F16"
          data: "glass/hikari/J-F16.yml"
    - BOOK: HIKARI-LF
      name: "HIKARI - LF (Light flint)"
      info: "glass/HIKARI.html"
      content:
        - PAGE: LF5
          name: "LF5"
          data: "glass/hikari/LF5.yml"
        - PAGE: LF6
          name: "LF6"
          data: "glass/hikari/LF6.yml"
        - PAGE: LF7
          name: "LF7"
          data: "glass/hikari/LF7.yml"
        - PAGE: E-LF5
          name: "E-LF5"
          data: "glass/hikari/E-LF5.yml"
        - PAGE: E-LF6
          name: "E-LF6"
          data: "glass/hikari/E-LF6.yml"
        - PAGE: E-LF7
          name: "E-LF7"
          data: "glass/hikari/E-LF7.yml"
        - PAGE: J-LF5
          name: "J-LF5"
          data: "glass/hikari/J-LF5.yml"
        - PAGE: J-LF6
          name: "J-LF6"
          data: "glass/hikari/J-LF6.yml"
        - PAGE: J-LF7
          name: "J-LF7"
          data: "glass/hikari/J-LF7.yml"
    - BOOK: HIKARI-LLF
      name: "HIKARI - LLF (Very light flint)"
      info: "glass/HIKARI.html"
      content:
        - PAGE: LLF1
          name: "LLF1"
          data: "glass/hikari/LLF1.yml"
        - PAGE: LLF2
          name: "LLF2"
          data: "glass/hikari/LLF2.yml"
        - PAGE: LLF6
          name: "LLF6"
          data: "glass/hikari/LLF6.yml"
        - PAGE: E-LLF1
          name: "E-LLF1"
          data: "glass/hikari/E-LLF1.yml"
        - PAGE: E-LLF2
          name: "E-LLF2"
          data: "glass/hikari/E-LLF2.yml"
        - PAGE: E-LLF6
          name: "E-LLF6"
          data: "glass/hikari/E-LLF6.yml"
        - PAGE: J-LLF1
          name: "J-LLF1"
          data: "glass/hikari/J-LLF1.yml"
        - PAGE: J-LLF2
          name: "J-LLF2"
          data: "glass/hikari/J-LLF2.yml"
        - PAGE: J-LLF6
          name: "J-LLF6"
          data: "glass/hikari/J-LLF6.yml"
    - BOOK: HIKARI-SF
      name: "HIKARI - SF (Dense flint)"
      info: "glass/HIKARI.html"
      content:
        - PAGE: SF1
          name: "SF1"
          data: "glass/hikari/SF1.yml"
        - PAGE: SF2
          name: "SF2"
          data: "glass/hikari/SF2.yml"
        - PAGE: SF03
          name: "SF03"
          data: "glass/hikari/SF03.yml"
        - PAGE: SFS3
          name: "SFS3"
          data: "glass/hikari/SFS3.yml"
        - PAGE: SF4
          name: "SF4"
          data: "glass/hikari/SF4.yml"
        - PAGE: SF5
          name: "SF5"
          data: "glass/hikari/SF5.yml"
          info: "glass/SF5.html"
        - PAGE: SF6
          name: "SF6"
          data: "glass/hikari/SF6.yml"
        - PAGE: SF7
          name: "SF7"
          data: "glass/hikari/SF7.yml"
        - PAGE: SF8
          name: "SF8"
          data: "glass/hikari/SF8.yml"
        - PAGE: SF9
          name: "SF9"
          data: "glass/hikari/SF9.yml"
        - PAGE: SF10
          name: "SF10"
          data: "glass/hikari/SF10.yml"
          info: "glass/SF10.html"
        - PAGE: SF11
          name: "SF11"
          data: "glass/hikari/SF11.yml"
          info: "glass/SF11.html"
        - PAGE: SF12
          name: "SF12"
          data: "glass/hikari/SF12.yml"
        - PAGE: SF13
          name: "SF13"
          data: "glass/hikari/SF13.yml"
        - PAGE: SF14
          name: "SF14"
          data: "glass/hikari/SF14.yml"
        - PAGE: SF15
          name: "SF15"
          data: "glass/hikari/SF15.yml"
        - PAGE: E-SF1
          name: "E-SF1"
          data: "glass/hikari/E-SF1.yml"
        - PAGE: E-SFH1
          name: "E-SFH1"
          data: "glass/hikari/E-SFH1.yml"
        - PAGE: E-SFH2
          name: "E-SFH2"
          data: "glass/hikari/E-SFH2.yml"
        - PAGE: E-SF2
          name: "E-SF2"
          data: "glass/hikari/E-SF2.yml"
        - PAGE: E-SF03
          name: "E-SF03"
          data: "glass/hikari/E-SF03.yml"
        - PAGE: E-SFS3
          name: "E-SFS3"
          data: "glass/hikari/E-SFS3.yml"
        - PAGE: E-SF4
          name: "E-SF4"
          data: "glass/hikari/E-SF4.yml"
        - PAGE: E-SF5
          name: "E-SF5"
          data: "glass/hikari/E-SF5.yml"
          info: "glass/SF5.html"
        - PAGE: E-SF6
          name: "E-SF6"
          data: "glass/hikari/E-SF6.yml"
        - PAGE: E-SF7
          name: "E-SF7"
          data: "glass/hikari/E-SF7.yml"
        - PAGE: E-SF8
          name: "E-SF8"
          data: "glass/hikari/E-SF8.yml"
        - PAGE: E-SF10
          name: "E-SF10"
          data: "glass/hikari/E-SF10.yml"
          info: "glass/SF10.html"
        - PAGE: E-SF11
          name: "E-SF11"
          data: "glass/hikari/E-SF11.yml"
          info: "glass/SF11.html"
        - PAGE: E-SF13
          name: "E-SF13"
          data: "glass/hikari/E-SF13.yml"
        - PAGE: E-SF14
          name: "E-SF14"
          data: "glass/hikari/E-SF14.yml"
        - PAGE: E-SF15
          name: "E-SF15"
          data: "glass/hikari/E-SF15.yml"
        - PAGE: J-SF1
          name: "J-SF1"
          data: "glass/hikari/J-SF1.yml"
        - PAGE: J-SFH1
          name: "J-SFH1"
          data: "glass/hikari/J-SFH1.yml"
        - PAGE: J-SF2
          name: "J-SF2"
          data: "glass/hikari/J-SF2.yml"
        - PAGE: J-SFH2
          name: "J-SFH2"
          data: "glass/hikari/J-SFH2.yml"
        - PAGE: J-SF03
          name: "J-SF03"
          data: "glass/hikari/J-SF03.yml"
        - PAGE: J-SF03HS
          name: "J-SF03HS"
          data: "glass/hikari/J-SF03HS.yml"
        - PAGE: J-SFS3
          name: "J-SFS3"
          data: "glass/hikari/J-SFS3.yml"
        - PAGE: J-SF4
          name: "J-SF4"
          data: "glass/hikari/J-SF4.yml"
        - PAGE: J-SF5
          name: "J-SF5"
          data: "glass/hikari/J-SF5.yml"
          info: "glass/SF5.html"
        - PAGE: J-SF6
          name: "J-SF6"
          data: "glass/hikari/J-SF6.yml"
        - PAGE: J-SF6HS
          name: "J-SF6HS"
          data: "glass/hikari/J-SF6HS.yml"
        - PAGE: J-SF7
          name: "J-SF7"
          data: "glass/hikari/J-SF7.yml"
        - PAGE: J-SF8
          name: "J-SF8"
          data: "glass/hikari/J-SF8.yml"
        - PAGE: J-SF10
          name: "J-SF10"
          data: "glass/hikari/J-SF10.yml"
          info: "glass/SF10.html"
        - PAGE: J-SF11
          name: "J-SF11"
          data: "glass/hikari/J-SF11.yml"
          info: "glass/SF11.html"
        - PAGE: J-SF13
          name: "J-SF13"
          data: "glass/hikari/J-SF13.yml"
        - PAGE: J-SF14
          name: "J-SF14"
          data: "glass/hikari/J-SF14.yml"
        - PAGE: J-SF15
          name: "J-SF15"
          data: "glass/hikari/J-SF15.yml"
        - PAGE: Q-SF6S
          name: "Q-SF6S"
          data: "glass/hikari/Q-SF6S.yml"
    - BOOK: HIKARI-BaF
      name: "HIKARI - BaF (Barium flint)"
      info: "glass/HIKARI.html"
      content:
        - PAGE: BAF3
          name: "BAF3"
          data: "glass/hikari/BAF3.yml"
        - PAGE: BAF4
          name: "BAF4"
          data: "glass/hikari/BAF4.yml"
        - PAGE: BAF8
          name: "BAF8"
          data: "glass/hikari/BAF8.yml"
        - PAGE: BAF10
          name: "BAF10"
          data: "glass/hikari/BAF10.yml"
        - PAGE: BAF11
          name: "BAF11"
          data: "glass/hikari/BAF11.yml"
        - PAGE: E-BAF3
          name: "E-BAF3"
          data: "glass/hikari/E-BAF3.yml"
        - PAGE: E-BAF4
          name: "E-BAF4"
          data: "glass/hikari/E-BAF4.yml"
        - PAGE: E-BAF8
          name: "E-BAF8"
          data: "glass/hikari/E-BAF8.yml"
        - PAGE: E-BAF10
          name: "E-BAF10"
          data: "glass/hikari/E-BAF10.yml"
        - PAGE: E-BAF11
          name: "E-BAF11"
          data: "glass/hikari/E-BAF11.yml"
        - PAGE: E-BAF12
          name: "E-BAF12"
          data: "glass/hikari/E-BAF12.yml"
        - PAGE: J-BAF3
          name: "J-BAF3"
          data: "glass/hikari/J-BAF3.yml"
        - PAGE: J-BAF4
          name: "J-BAF4"
          data: "glass/hikari/J-BAF4.yml"
        - PAGE: J-BAF8
          name: "J-BAF8"
          data: "glass/hikari/J-BAF8.yml"
        - PAGE: J-BAF10
          name: "J-BAF10"
          data: "glass/hikari/J-BAF10.yml"
          info: "glass/BAF10.html"
        - PAGE: J-BAF11
          name: "J-BAF11"
          data: "glass/hikari/J-BAF11.yml"
        - PAGE: J-BAF12
          name: "J-BAF12"
          data: "glass/hikari/J-BAF12.yml"
    - BOOK: HIKARI-BaLF
      name: "HIKARI - BaLF (Barium light flint)"
      info: "glass/HIKARI.html"
      content:
        - PAGE: E-BALF4
          name: "E-BALF4"
          data: "glass/hikari/E-BALF4.yml"
        - PAGE: J-BALF4
          name: "J-BALF4"
          data: "glass/hikari/J-BALF4.yml"
    - BOOK: HIKARI-BaSF
      name: "HIKARI - BaSF (Barium dense flint)"
      info: "glass/HIKARI.html"
      content:
        - PAGE: BASF2
          name: "BASF2"
          data: "glass/hikari/BASF2.yml"
        - PAGE: BASF4
          name: "BASF4"
          data: "glass/hikari/BASF4.yml"
        - PAGE: BASF6
          name: "BASF6"
          data: "glass/hikari/BASF6.yml"
        - PAGE: BASF7
          name: "BASF7"
          data: "glass/hikari/BASF7.yml"
        - PAGE: BASF8
          name: "BASF8"
          data: "glass/hikari/BASF8.yml"
        - PAGE: BASF12
          name: "BASF12"
          data: "glass/hikari/BASF12.yml"
        - PAGE: J-BASF2
          name: "J-BASF2"
          data: "glass/hikari/J-BASF2.yml"
        - PAGE: J-BASF6
          name: "J-BASF6"
          data: "glass/hikari/J-BASF6.yml"
        - PAGE: J-BASF7
          name: "J-BASF7"
          data: "glass/hikari/J-BASF7.yml"
        - PAGE: J-BASF8
          name: "J-BASF8"
          data: "glass/hikari/J-BASF8.yml"
        - PAGE: E-BASF2
          name: "E-BASF2"
          data: "glass/hikari/E-BASF2.yml"
        - PAGE: E-BASF6
          name: "E-BASF6"
          data: "glass/hikari/E-BASF6.yml"
        - PAGE: E-BASF7
          name: "E-BASF7"
          data: "glass/hikari/E-BASF7.yml"
        - PAGE: E-BASF8
          name: "E-BASF8"
          data: "glass/hikari/E-BASF8.yml"
    - BOOK: HIKARI-LaF
      name: "HIKARI - LaF (Lanthanum flint)"
      info: "glass/HIKARI.html"
      content:
        - PAGE: LAF2
          name: "LAF2"
          data: "glass/hikari/LAF2.yml"
        - PAGE: LAF3
          name: "LAF3"
          data: "glass/hikari/LAF3.yml"
        - PAGE: LAF7
          name: "LAF7"
          data: "glass/hikari/LAF7.yml"
        - PAGE: LAF9
          name: "LAF9"
          data: "glass/hikari/LAF9.yml"
        - PAGE: LAF09
          name: "LAF09"
          data: "glass/hikari/LAF09.yml"
        - PAGE: LAF11
          name: "LAF11"
          data: "glass/hikari/LAF11.yml"
        - PAGE: E-LAF01
          name: "E-LAF01"
          data: "glass/hikari/E-LAF01.yml"
        - PAGE: E-LAF2
          name: "E-LAF2"
          data: "glass/hikari/E-LAF2.yml"
        - PAGE: E-LAF02
          name: "E-LAF02"
          data: "glass/hikari/E-LAF02.yml"
        - PAGE: E-LAFH2
          name: "E-LAFH2"
          data: "glass/hikari/E-LAFH2.yml"
        - PAGE: E-LAF3
          name: "E-LAF3"
          data: "glass/hikari/E-LAF3.yml"
        - PAGE: E-LAFH3
          name: "E-LAFH3"
          data: "glass/hikari/E-LAFH3.yml"
        - PAGE: E-LAF04
          name: "E-LAF04"
          data: "glass/hikari/E-LAF04.yml"
        - PAGE: E-LAF05
          name: "E-LAF05"
          data: "glass/hikari/E-LAF05.yml"
        - PAGE: E-LAF7
          name: "E-LAF7"
          data: "glass/hikari/E-LAF7.yml"
        - PAGE: E-LAF9
          name: "E-LAF9"
          data: "glass/hikari/E-LAF9.yml"
        - PAGE: E-LAF09
          name: "E-LAF09"
          data: "glass/hikari/E-LAF09.yml"
        - PAGE: E-LAF010
          name: "E-LAF010"
          data: "glass/hikari/E-LAF010.yml"
        - PAGE: E-LAF11
          name: "E-LAF11"
          data: "glass/hikari/E-LAF11.yml"
        - PAGE: E-LAF016
          name: "E-LAF016"
          data: "glass/hikari/E-LAF016.yml"
        - PAGE: J-LAF01
          name: "J-LAF01"
          data: "glass/hikari/J-LAF01.yml"
        - PAGE: J-LAF2
          name: "J-LAF2"
          data: "glass/hikari/J-LAF2.yml"
        - PAGE: J-LAF02
          name: "J-LAF02"
          data: "glass/hikari/J-LAF02.yml"
        - PAGE: J-LAF3
          name: "J-LAF3"
          data: "glass/hikari/J-LAF3.yml"
        - PAGE: J-LAFH3
          name: "J-LAFH3"
          data: "glass/hikari/J-LAFH3.yml"
        - PAGE: J-LAFH3HS
          name: "J-LAFH3HS"
          data: "glass/hikari/J-LAFH3HS.yml"
        - PAGE: J-LAF04
          name: "J-LAF04"
          data: "glass/hikari/J-LAF04.yml"
        - PAGE: J-LAF05
          name: "J-LAF05"
          data: "glass/hikari/J-LAF05.yml"
        - PAGE: J-LAF7
          name: "J-LAF7"
          data: "glass/hikari/J-LAF7.yml"
        - PAGE: J-LAF09
          name: "J-LAF09"
          data: "glass/hikari/J-LAF09.yml"
        - PAGE: J-LAF010
          name: "J-LAF010"
          data: "glass/hikari/J-LAF010.yml"
        - PAGE: J-LAF016
          name: "J-LAF016"
          data: "glass/hikari/J-LAF016.yml"
        - PAGE: J-LAF016HS
          name: "J-LAF016HS"
          data: "glass/hikari/J-LAF016HS.yml"
        - PAGE: P-LAF010S
          name: "P-LAF010S"
          data: "glass/hikari/P-LAF010S.yml"
        - PAGE: Q-LAFPH1S
          name: "Q-LAFPH1S"
          data: "glass/hikari/Q-LAFPH1S.yml"
        - PAGE: Q-LAF010S
          name: "Q-LAF010S"
          data: "glass/hikari/Q-LAF010S.yml"
    - BOOK: HIKARI-LaSF
      name: "HIKARI - LaSF (Lanthanum dense flint)"
      info: "glass/HIKARI.html"
      content:
        - PAGE: LASF01
          name: "LASF01"
          data: "glass/hikari/LASF01.yml"
        - PAGE: LASF02
          name: "LASF02"
          data: "glass/hikari/LASF02.yml"
        - PAGE: LASFH6
          name: "LASFH6"
          data: "glass/hikari/LASFH6.yml"
        - PAGE: LASF010
          name: "LASF010"
          data: "glass/hikari/LASF010.yml"
        - PAGE: E-LASF01
          name: "E-LASF01"
          data: "glass/hikari/E-LASF01.yml"
        - PAGE: E-LASF02
          name: "E-LASF02"
          data: "glass/hikari/E-LASF02.yml"
        - PAGE: E-LASFH2
          name: "E-LASFH2"
          data: "glass/hikari/E-LASFH2.yml"
        - PAGE: E-LASF03
          name: "E-LASF03"
          data: "glass/hikari/E-LASF03.yml"
        - PAGE: E-LASF04
          name: "E-LASF04"
          data: "glass/hikari/E-LASF04.yml"
        - PAGE: E-LASF05
          name: "E-LASF05"
          data: "glass/hikari/E-LASF05.yml"
        - PAGE: E-LASFH6
          name: "E-LASFH6"
          data: "glass/hikari/E-LASFH6.yml"
        - PAGE: E-LASF08
          name: "E-LASF08"
          data: "glass/hikari/E-LASF08.yml"
        - PAGE: E-LASF09
          name: "E-LASF09"
          data: "glass/hikari/E-LASF09.yml"
        - PAGE: E-LASFH9
          name: "E-LASFH9"
          data: "glass/hikari/E-LASFH9.yml"
        - PAGE: E-LASF010
          name: "E-LASF010"
          data: "glass/hikari/E-LASF010.yml"
        - PAGE: E-LASF013
          name: "E-LASF013"
          data: "glass/hikari/E-LASF013.yml"
        - PAGE: E-LASFH13
          name: "E-LASFH13"
          data: "glass/hikari/E-LASFH13.yml"
        - PAGE: E-LASF014
          name: "E-LASF014"
          data: "glass/hikari/E-LASF014.yml"
        - PAGE: E-LASF015
          name: "E-LASF015"
          data: "glass/hikari/E-LASF015.yml"
        - PAGE: E-LASFH15
          name: "E-LASFH15"
          data: "glass/hikari/E-LASFH15.yml"
        - PAGE: E-LASF016
          name: "E-LASF016"
          data: "glass/hikari/E-LASF016.yml"
        - PAGE: E-LASF017
          name: "E-LASF017"
          data: "glass/hikari/E-LASF017.yml"
        - PAGE: E-LASFH17
          name: "E-LASFH17"
          data: "glass/hikari/E-LASFH17.yml"
        - PAGE: E-LASF021
          name: "E-LASF021"
          data: "glass/hikari/E-LASF021.yml"
        - PAGE: J-LASF01
          name: "J-LASF01"
          data: "glass/hikari/J-LASF01.yml"
        - PAGE: J-LASF02
          name: "J-LASF02"
          data: "glass/hikari/J-LASF02.yml"
        - PAGE: J-LASFH2
          name: "J-LASFH2"
          data: "glass/hikari/J-LASFH2.yml"
        - PAGE: J-LASF03
          name: "J-LASF03"
          data: "glass/hikari/J-LASF03.yml"
        - PAGE: J-LASF05
          name: "J-LASF05"
          data: "glass/hikari/J-LASF05.yml"
        - PAGE: J-LASF05HS
          name: "J-LASF05HS"
          data: "glass/hikari/J-LASF05HS.yml"
        - PAGE: J-LASFH6
          name: "J-LASFH6"
          data: "glass/hikari/J-LASFH6.yml"
        - PAGE: J-LASF08
          name: "J-LASF08"
          data: "glass/hikari/J-LASF08.yml"
        - PAGE: J-LASF08A
          name: "J-LASF08A"
          data: "glass/hikari/J-LASF08A.yml"
        - PAGE: J-LASF09
          name: "J-LASF09"
          data: "glass/hikari/J-LASF09.yml"
        - PAGE: J-LASF09A
          name: "J-LASF09A"
          data: "glass/hikari/J-LASF09A.yml"
        - PAGE: J-LASFH9
          name: "J-LASFH9"
          data: "glass/hikari/J-LASFH9.yml"
        - PAGE: J-LASFH9A
          name: "J-LASFH9A"
          data: "glass/hikari/J-LASFH9A.yml"
        - PAGE: J-LASF010
          name: "J-LASF010"
          data: "glass/hikari/J-LASF010.yml"
        - PAGE: J-LASF013
          name: "J-LASF013"
          data: "glass/hikari/J-LASF013.yml"
        - PAGE: J-LASFH13
          name: "J-LASFH13"
          data: "glass/hikari/J-LASFH13.yml"
        - PAGE: J-LASFH13HS
          name: "J-LASFH13HS"
          data: "glass/hikari/J-LASFH13HS.yml"
        - PAGE: J-LASF014
          name: "J-LASF014"
          data: "glass/hikari/J-LASF014.yml"
        - PAGE: J-LASF015
          name: "J-LASF015"
          data: "glass/hikari/J-LASF015.yml"
        - PAGE: J-LASFH15
          name: "J-LASFH15"
          data: "glass/hikari/J-LASFH15.yml"
        - PAGE: J-LASF016
          name: "J-LASF016"
          data: "glass/hikari/J-LASF016.yml"
        - PAGE: J-LASFH16
          name: "J-LASFH16"
          data: "glass/hikari/J-LASFH16.yml"
        - PAGE: J-LASF017
          name: "J-LASF017"
          data: "glass/hikari/J-LASF017.yml"
        - PAGE: J-LASFH17
          name: "J-LASFH17"
          data: "glass/hikari/J-LASFH17.yml"
        - PAGE: J-LASFH17HS
          name: "J-LASFH17HS"
          data: "glass/hikari/J-LASFH17HS.yml"
        - PAGE: J-LASF021
          name: "J-LASF021"
          data: "glass/hikari/J-LASF021.yml"
        - PAGE: J-LASF021HS
          name: "J-LASF021HS"
          data: "glass/hikari/J-LASF021HS.yml"
        - PAGE: J-LASFH21
          name: "J-LASFH21"
          data: "glass/hikari/J-LASFH21.yml"
        - PAGE: J-LASFH22
          name: "J-LASFH22"
          data: "glass/hikari/J-LASFH22.yml"
        - PAGE: J-LASFH23
          name: "J-LASFH23"
          data: "glass/hikari/J-LASFH23.yml"
        - PAGE: J-LASFH24
          name: "J-LASFH24"
          data: "glass/hikari/J-LASFH24.yml"
        - PAGE: J-LASFH24HS
          name: "J-LASFH24HS"
          data: "glass/hikari/J-LASFH24HS.yml"
        - PAGE: P-LASF03S
          name: "P-LASF03S"
          data: "glass/hikari/P-LASF03S.yml"
        - PAGE: P-LASFH11S
          name: "P-LASFH11S"
          data: "glass/hikari/P-LASFH11S.yml"
        - PAGE: P-LASFH12S
          name: "P-LASFH12S"
          data: "glass/hikari/P-LASFH12S.yml"
        - PAGE: P-LASFH18S
          name: "P-LASFH18S"
          data: "glass/hikari/P-LASFH18S.yml"
        - PAGE: P-LASFH19S
          name: "P-LASFH19S"
          data: "glass/hikari/P-LASFH19S.yml"
        - PAGE: Q-LASFPH2S
          name: "Q-LASFPH2S"
          data: "glass/hikari/Q-LASFPH2S.yml"
        - PAGE: Q-LASF03S
          name: "Q-LASF03S"
          data: "glass/hikari/Q-LASF03S.yml"
        - PAGE: Q-LASFPH3S
          name: "Q-LASFPH3S"
          data: "glass/hikari/Q-LASFPH3S.yml"
        - PAGE: Q-LASFH11S
          name: "Q-LASFH11S"
          data: "glass/hikari/Q-LASFH11S.yml"
        - PAGE: Q-LASFH12S
          name: "Q-LASFH12S"
          data: "glass/hikari/Q-LASFH12S.yml"
        - PAGE: Q-LASFH18S
          name: "Q-LASFH18S"
          data: "glass/hikari/Q-LASFH18S.yml"
        - PAGE: Q-LASFH19S
          name: "Q-LASFH19S"
          data: "glass/hikari/Q-LASFH19S.yml"
        - PAGE: Q-LASFH58S
          name: "Q-LASFH58S"
          data: "glass/hikari/Q-LASFH58S.yml"
        - PAGE: Q-LASFH59S
          name: "Q-LASFH59S"
          data: "glass/hikari/Q-LASFH59S.yml"
    - BOOK: HIKARI-KzF
      name: "HIKARI - KzF (Special short flint)"
      info: "glass/HIKARI.html"
      content:
        - PAGE: KZFH1
          name: "KZFH1"
          data: "glass/hikari/KZFH1.yml"
        - PAGE: KZFH2
          name: "KZFH2"
          data: "glass/hikari/KZFH2.yml"
        - PAGE: KZFS4
          name: "KZFS4"
          data: "glass/hikari/KZFS4.yml"
        - PAGE: E-KZFH1
          name: "E-KZFH1"
          data: "glass/hikari/E-KZFH1.yml"
        - PAGE: J-KZFH1
          name: "J-KZFH1"
          data: "glass/hikari/J-KZFH1.yml"
        - PAGE: J-KZFH4
          name: "J-KZFH4"
          data: "glass/hikari/J-KZFH4.yml"
    - BOOK: HIKARI-KF
      name: "HIKARI - KF (Crownflint)"
      info: "glass/HIKARI.html"
      content:
        - PAGE: KF6
          name: "KF6"
          data: "glass/hikari/KF6.yml"
        - PAGE: E-KF6
          name: "E-KF6"
          data: "glass/hikari/E-KF6.yml"
        - PAGE: J-KF6
          name: "J-KF6"
          data: "glass/hikari/J-KF6.yml"
    - BOOK: HIKARI-molding
      name: "HIKARI - Glasses for precision molding"
      info: "glass/HIKARI.html"
      content:
        - PAGE: Q-FK01S
          name: "Q-FK01S"
          data: "glass/hikari/Q-FK01S.yml"
        - PAGE: Q-FKH2S
          name: "Q-FKH2S"
          data: "glass/hikari/Q-FKH2S.yml"
        - PAGE: Q-PSKH1S
          name: "Q-PSKH1S"
          data: "glass/hikari/Q-PSKH1S.yml"
        - PAGE: Q-PSKH2S
          name: "Q-PSKH2S"
          data: "glass/hikari/Q-PSKH2S.yml"
        - PAGE: Q-PSKH4S
          name: "Q-PSKH4S"
          data: "glass/hikari/Q-PSKH4S.yml"
        - PAGE: Q-SK15S
          name: "Q-SK15S"
          data: "glass/hikari/Q-SK15S.yml"
        - PAGE: Q-SK52S
          name: "Q-SK52S"
          data: "glass/hikari/Q-SK52S.yml"
        - PAGE: Q-SK55S
          name: "Q-SK55S"
          data: "glass/hikari/Q-SK55S.yml"
        - PAGE: Q-SF6S
          name: "Q-SF6S"
          data: "glass/hikari/Q-SF6S.yml"
        - PAGE: Q-LAK52S
          name: "Q-LAK52S"
          data: "glass/hikari/Q-LAK52S.yml"
        - PAGE: Q-LAK53S
          name: "Q-LAK53S"
          data: "glass/hikari/Q-LAK53S.yml"
        - PAGE: Q-LAF010S
          name: "Q-LAF010S"
          data: "glass/hikari/Q-LAF010S.yml"
        - PAGE: Q-LASF03S
          name: "Q-LASF03S"
          data: "glass/hikari/Q-LASF03S.yml"
        - PAGE: Q-LASFH11S
          name: "Q-LASFH11S"
          data: "glass/hikari/Q-LASFH11S.yml"
        - PAGE: Q-LASFH12S
          name: "Q-LASFH12S"
          data: "glass/hikari/Q-LASFH12S.yml"
        - PAGE: Q-LASFH58S
          name: "Q-LASFH58S"
          data: "glass/hikari/Q-LASFH58S.yml"
        - PAGE: Q-LASFH59S
          name: "Q-LASFH59S"
          data: "glass/hikari/Q-LASFH59S.yml"
    - DIVIDER: "Optical glass - CDGM"
    - BOOK: CDGM-K
      name: "CDGM - K (Crown)"
      info: "glass/CDGM.html"
      content:
        - PAGE: K4A
          name: "K4A"
          data: "glass/cdgm/K4A.yml"
        - PAGE: D-K59
          name: "D-K59"
          data: "glass/cdgm/D-K59.yml"
        - PAGE: H-K1
          name: "H-K1"
          data: "glass/cdgm/H-K1.yml"
        - PAGE: H-K2
          name: "H-K2"
          data: "glass/cdgm/H-K2.yml"
        - PAGE: H-K3
          name: "H-K3"
          data: "glass/cdgm/H-K3.yml"
        - PAGE: H-K5
          name: "H-K5"
          data: "glass/cdgm/H-K5.yml"
        - PAGE: H-K6
          name: "H-K6"
          data: "glass/cdgm/H-K6.yml"
        - PAGE: H-K7
          name: "H-K7"
          data: "glass/cdgm/H-K7.yml"
        - PAGE: H-K8
          name: "H-K8"
          data: "glass/cdgm/H-K8.yml"
        - PAGE: D-K9
          name: "D-K9"
          data: "glass/cdgm/D-K9.yml"
        - PAGE: H-K9L
          name: "H-K9L"
          data: "glass/cdgm/H-K9L.yml"
          info: "glass/BK7.html"
        - PAGE: H-K9LGT
          name: "H-K9LGT"
          data: "glass/cdgm/H-K9LGT.yml"
        - PAGE: H-K9Lstar
          name: "H-K9Lstar"
          data: "glass/cdgm/H-K9Lstar.yml"
        - PAGE: H-K10
          name: "H-K10"
          data: "glass/cdgm/H-K10.yml"
        - PAGE: H-K11
          name: "H-K11"
          data: "glass/cdgm/H-K11.yml"
        - PAGE: H-K12
          name: "H-K12"
          data: "glass/cdgm/H-K12.yml"
        - PAGE: H-K50
          name: "H-K50"
          data: "glass/cdgm/H-K50.yml"
        - PAGE: H-K51
          name: "H-K51"
          data: "glass/cdgm/H-K51.yml"
    - BOOK: CDGM-QK
      name: "CDGM - QK (Light crown)"
      info: "glass/CDGM.html"
      content:
        - PAGE: H-QK1
          name: "H-QK1"
          data: "glass/cdgm/H-QK1.yml"
        - PAGE: H-QK3L
          name: "H-QK3L"
          data: "glass/cdgm/H-QK3L.yml"
    - BOOK: CDGM-ZK
      name: "CDGM - ZK (Dense crown)"
      info: "glass/CDGM.html"
      content:
        - PAGE: D-ZK2
          name: "D-ZK2"
          data: "glass/cdgm/D-ZK2.yml"
        - PAGE: D-ZK3
          name: "D-ZK3"
          data: "glass/cdgm/D-ZK3.yml"
        - PAGE: D-ZK79
          name: "D-ZK79"
          data: "glass/cdgm/D-ZK79.yml"
        - PAGE: H-ZK1
          name: "H-ZK1"
          data: "glass/cdgm/H-ZK1.yml"
        - PAGE: H-ZK2
          name: "H-ZK2"
          data: "glass/cdgm/H-ZK2.yml"
        - PAGE: H-ZK3
          name: "H-ZK3"
          data: "glass/cdgm/H-ZK3.yml"
        - PAGE: H-ZK3A
          name: "H-ZK3A"
          data: "glass/cdgm/H-ZK3A.yml"
        - PAGE: H-ZK4
          name: "H-ZK4"
          data: "glass/cdgm/H-ZK4.yml"
        - PAGE: H-ZK5
          name: "H-ZK5"
          data: "glass/cdgm/H-ZK5.yml"
        - PAGE: H-ZK6
          name: "H-ZK6"
          data: "glass/cdgm/H-ZK6.yml"
        - PAGE: H-ZK7
          name: "H-ZK7"
          data: "glass/cdgm/H-ZK7.yml"
        - PAGE: H-ZK8
          name: "H-ZK8"
          data: "glass/cdgm/H-ZK8.yml"
        - PAGE: H-ZK9A
          name: "H-ZK9A"
          data: "glass/cdgm/H-ZK9A.yml"
        - PAGE: H-ZK9B
          name: "H-ZK9B"
          data: "glass/cdgm/H-ZK9B.yml"
        - PAGE: H-ZK10
          name: "H-ZK10"
          data: "glass/cdgm/H-ZK10.yml"
        - PAGE: H-ZK10L
          name: "H-ZK10L"
          data: "glass/cdgm/H-ZK10L.yml"
        - PAGE: H-ZK11
          name: "H-ZK11"
          data: "glass/cdgm/H-ZK11.yml"
        - PAGE: H-ZK14
          name: "H-ZK14"
          data: "glass/cdgm/H-ZK14.yml"
        - PAGE: H-ZK20
          name: "H-ZK20"
          data: "glass/cdgm/H-ZK20.yml"
        - PAGE: H-ZK21
          name: "H-ZK21"
          data: "glass/cdgm/H-ZK21.yml"
        - PAGE: H-ZK50
          name: "H-ZK50"
          data: "glass/cdgm/H-ZK50.yml"
        - PAGE: H-ZK50GT
          name: "H-ZK50GT"
          data: "glass/cdgm/H-ZK50GT.yml"
    - BOOK: CDGM-BAK
      name: "CDGM - BAK (Barium crown)"
      info: "glass/CDGM.html"
      content:
        - PAGE: H-BAK1
          name: "H-BAK1"
          data: "glass/cdgm/H-BAK1.yml"
        - PAGE: H-BAK2
          name: "H-BAK2"
          data: "glass/cdgm/H-BAK2.yml"
        - PAGE: H-BAK3
          name: "H-BAK3"
          data: "glass/cdgm/H-BAK3.yml"
        - PAGE: H-BAK4
          name: "H-BAK4"
          data: "glass/cdgm/H-BAK4.yml"
        - PAGE: H-BAK5
          name: "H-BAK5"
          data: "glass/cdgm/H-BAK5.yml"
        - PAGE: H-BAK6
          name: "H-BAK6"
          data: "glass/cdgm/H-BAK6.yml"
        - PAGE: H-BAK7
          name: "H-BAK7"
          data: "glass/cdgm/H-BAK7.yml"
        - PAGE: H-BAK7GT
          name: "H-BAK7GT"
          data: "glass/cdgm/H-BAK7GT.yml"
        - PAGE: H-BAK8
          name: "H-BAK8"
          data: "glass/cdgm/H-BAK8.yml"
          info: "glass/BAK1.html"
    - BOOK: CDGM-FK
      name: "CDGM - FK (Fluor crown)"
      info: "glass/CDGM.html"
      content:
        - PAGE: D-FK61
          name: "D-FK61"
          data: "glass/cdgm/D-FK61.yml"
        - PAGE: H-KF6
          name: "H-KF6"
          data: "glass/cdgm/H-KF6.yml"
        - PAGE: H-FK61
          name: "H-FK61"
          data: "glass/cdgm/H-FK61.yml"
        - PAGE: H-FK61B
          name: "H-FK61B"
          data: "glass/cdgm/H-FK61B.yml"
        - PAGE: H-FK71
          name: "H-FK71"
          data: "glass/cdgm/H-FK71.yml"
    - BOOK: CDGM-LAK
      name: "CDGM - LAK (Lanthanum crown)"
      info: "glass/CDGM.html"
      content:
        - PAGE: D-LAK5
          name: "D-LAK5"
          data: "glass/cdgm/D-LAK5.yml"
        - PAGE: D-LAK6
          name: "D-LAK6"
          data: "glass/cdgm/D-LAK6.yml"
        - PAGE: D-LAK70
          name: "D-LAK70"
          data: "glass/cdgm/D-LAK70.yml"
        - PAGE: H-LAK1
          name: "H-LAK1"
          data: "glass/cdgm/H-LAK1.yml"
        - PAGE: H-LAK2A
          name: "H-LAK2A"
          data: "glass/cdgm/H-LAK2A.yml"
        - PAGE: H-LAK3
          name: "H-LAK3"
          data: "glass/cdgm/H-LAK3.yml"
        - PAGE: H-LAK4L
          name: "H-LAK4L"
          data: "glass/cdgm/H-LAK4L.yml"
        - PAGE: H-LAK5A
          name: "H-LAK5A"
          data: "glass/cdgm/H-LAK5A.yml"
        - PAGE: H-LAK6A
          name: "H-LAK6A"
          data: "glass/cdgm/H-LAK6A.yml"
        - PAGE: H-LAK7A
          name: "H-LAK7A"
          data: "glass/cdgm/H-LAK7A.yml"
        - PAGE: H-LAK8A
          name: "H-LAK8A"
          data: "glass/cdgm/H-LAK8A.yml"
        - PAGE: H-LAK8B
          name: "H-LAK8B"
          data: "glass/cdgm/H-LAK8B.yml"
        - PAGE: H-LAK10
          name: "H-LAK10"
          data: "glass/cdgm/H-LAK10.yml"
        - PAGE: H-LAK11
          name: "H-LAK11"
          data: "glass/cdgm/H-LAK11.yml"
        - PAGE: H-LAK12
          name: "H-LAK12"
          data: "glass/cdgm/H-LAK12.yml"
        - PAGE: H-LAK50A
          name: "H-LAK50A"
          data: "glass/cdgm/H-LAK50A.yml"
        - PAGE: H-LAK51A
          name: "H-LAK51A"
          data: "glass/cdgm/H-LAK51A.yml"
        - PAGE: H-LAK52
          name: "H-LAK52"
          data: "glass/cdgm/H-LAK52.yml"
        - PAGE: H-LAK53A
          name: "H-LAK53A"
          data: "glass/cdgm/H-LAK53A.yml"
        - PAGE: H-LAK53B
          name: "H-LAK53B"
          data: "glass/cdgm/H-LAK53B.yml"
        - PAGE: H-LAK54
          name: "H-LAK54"
          data: "glass/cdgm/H-LAK54.yml"
        - PAGE: H-LAK59A
          name: "H-LAK59A"
          data: "glass/cdgm/H-LAK59A.yml"
        - PAGE: H-LAK61
          name: "H-LAK61"
          data: "glass/cdgm/H-LAK61.yml"
        - PAGE: H-LAK67
          name: "H-LAK67"
          data: "glass/cdgm/H-LAK67.yml"
    - BOOK: CDGM-PK
      name: "CDGM - PK (Phosphate crown)"
      info: "glass/CDGM.html"
      content:
        - PAGE: D-PK3
          name: "D-PK3"
          data: "glass/cdgm/D-PK3.yml"
    - BOOK: CDGM-ZPK
      name: "CDGM - ZPK (Dense phosphate crown)"
      info: "glass/CDGM.html"
      content:
        - PAGE: D-ZPK1A
          name: "D-ZPK1A"
          data: "glass/cdgm/D-ZPK1A.yml"
        - PAGE: H-ZPK1A
          name: "H-ZPK1A"
          data: "glass/cdgm/H-ZPK1A.yml"
        - PAGE: H-ZPK2A
          name: "H-ZPK2A"
          data: "glass/cdgm/H-ZPK2A.yml"
        - PAGE: H-ZPK3
          name: "H-ZPK3"
          data: "glass/cdgm/H-ZPK3.yml"
        - PAGE: H-ZPK5
          name: "H-ZPK5"
          data: "glass/cdgm/H-ZPK5.yml"
    - BOOK: CDGM-F
      name: "CDGM - F (Flint)"
      info: "glass/CDGM.html"
      content:
        - PAGE: F1
          name: "F1"
          data: "glass/cdgm/F1.yml"
        - PAGE: F2
          name: "F2"
          data: "glass/cdgm/F2.yml"
        - PAGE: F3
          name: "F3"
          data: "glass/cdgm/F3.yml"
        - PAGE: F4
          name: "F4"
          data: "glass/cdgm/F4.yml"
        - PAGE: F5
          name: "F5"
          data: "glass/cdgm/F5.yml"
        - PAGE: F6
          name: "F6"
          data: "glass/cdgm/F6.yml"
        - PAGE: F7
          name: "F7"
          data: "glass/cdgm/F7.yml"
        - PAGE: F13
          name: "F13"
          data: "glass/cdgm/F13.yml"
        - PAGE: H-F1
          name: "H-F1"
          data: "glass/cdgm/H-F1.yml"
        - PAGE: H-F2
          name: "H-F2"
          data: "glass/cdgm/H-F2.yml"
        - PAGE: H-F4
          name: "H-F4"
          data: "glass/cdgm/H-F4.yml"
        - PAGE: H-F13
          name: "H-F13"
          data: "glass/cdgm/H-F13.yml"
        - PAGE: H-F51
          name: "H-F51"
          data: "glass/cdgm/H-F51.yml"
    - BOOK: CDGM-QF
      name: "CDGM - QF (Light flint)"
      info: "glass/CDGM.html"
      content:
        - PAGE: QF1
          name: "QF1"
          data: "glass/cdgm/QF1.yml"
        - PAGE: QF3
          name: "QF3"
          data: "glass/cdgm/QF3.yml"
        - PAGE: QF5
          name: "QF5"
          data: "glass/cdgm/QF5.yml"
        - PAGE: QF6
          name: "QF6"
          data: "glass/cdgm/QF6.yml"
        - PAGE: QF8
          name: "QF8"
          data: "glass/cdgm/QF8.yml"
        - PAGE: QF50
          name: "QF50"
          data: "glass/cdgm/QF50.yml"
        - PAGE: H-QF1
          name: "H-QF1"
          data: "glass/cdgm/H-QF1.yml"
        - PAGE: H-QF3
          name: "H-QF3"
          data: "glass/cdgm/H-QF3.yml"
        - PAGE: H-QF6A
          name: "H-QF6A"
          data: "glass/cdgm/H-QF6A.yml"
        - PAGE: H-QF8
          name: "H-QF8"
          data: "glass/cdgm/H-QF8.yml"
        - PAGE: H-QF14
          name: "H-QF14"
          data: "glass/cdgm/H-QF14.yml"
        - PAGE: H-QF50A
          name: "H-QF50A"
          data: "glass/cdgm/H-QF50A.yml"
        - PAGE: H-QF56
          name: "H-QF56"
          data: "glass/cdgm/H-QF56.yml"
    - BOOK: CDGM-ZF
      name: "CDGM - ZF (Dense flint)"
      info: "glass/CDGM.html"
      content:
        - PAGE: ZF1
          name: "ZF1"
          data: "glass/cdgm/ZF1.yml"
        - PAGE: ZF2
          name: "ZF2"
          data: "glass/cdgm/ZF2.yml"
          info: "glass/SF5.html"
        - PAGE: ZF3
          name: "ZF3"
          data: "glass/cdgm/ZF3.yml"
        - PAGE: ZF4
          name: "ZF4"
          data: "glass/cdgm/ZF4.yml"
          info: "glass/SF10.html"
        - PAGE: ZF5
          name: "ZF5"
          data: "glass/cdgm/ZF5.yml"
        - PAGE: ZF6
          name: "ZF6"
          data: "glass/cdgm/ZF6.yml"
        - PAGE: ZF7
          name: "ZF7"
          data: "glass/cdgm/ZF7.yml"
        - PAGE: ZF7L
          name: "ZF7L"
          data: "glass/cdgm/ZF7L.yml"
        - PAGE: ZF7LGT
          name: "ZF7LGT"
          data: "glass/cdgm/ZF7LGT.yml"
        - PAGE: ZF8
          name: "ZF8"
          data: "glass/cdgm/ZF8.yml"
        - PAGE: ZF10
          name: "ZF10"
          data: "glass/cdgm/ZF10.yml"
        - PAGE: ZF11
          name: "ZF11"
          data: "glass/cdgm/ZF11.yml"
        - PAGE: H-ZF11
          name: "H-ZF11"
          data: "glass/cdgm/H-ZF11.yml"
        - PAGE: ZF12
          name: "ZF12"
          data: "glass/cdgm/ZF12.yml"
        - PAGE: ZF13
          name: "ZF13"
          data: "glass/cdgm/ZF13.yml"
          info: "glass/SF11.html"
        - PAGE: ZF50
          name: "ZF50"
          data: "glass/cdgm/ZF50.yml"
        - PAGE: ZF51
          name: "ZF51"
          data: "glass/cdgm/ZF51.yml"
        - PAGE: ZF52
          name: "ZF52"
          data: "glass/cdgm/ZF52.yml"
        - PAGE: D-ZF10
          name: "D-ZF10"
          data: "glass/cdgm/D-ZF10.yml"
        - PAGE: D-ZF93
          name: "D-ZF93"
          data: "glass/cdgm/D-ZF93.yml"
        - PAGE: H-ZF1
          name: "H-ZF1"
          data: "glass/cdgm/H-ZF1.yml"
        - PAGE: H-ZF2
          name: "H-ZF2"
          data: "glass/cdgm/H-ZF2.yml"
        - PAGE: H-ZF3
          name: "H-ZF3"
          data: "glass/cdgm/H-ZF3.yml"
        - PAGE: H-ZF4A
          name: "H-ZF4A"
          data: "glass/cdgm/H-ZF4A.yml"
        - PAGE: H-ZF4AGT
          name: "H-ZF4AGT"
          data: "glass/cdgm/H-ZF4AGT.yml"
        - PAGE: H-ZF5
          name: "H-ZF5"
          data: "glass/cdgm/H-ZF5.yml"
        - PAGE: H-ZF6
          name: "H-ZF6"
          data: "glass/cdgm/H-ZF6.yml"
        - PAGE: H-ZF7LA
          name: "H-ZF7LA"
          data: "glass/cdgm/H-ZF7LA.yml"
        - PAGE: H-ZF7LAGT
          name: "H-ZF7LAGT"
          data: "glass/cdgm/H-ZF7LAGT.yml"
        - PAGE: H-ZF10
          name: "H-ZF10"
          data: "glass/cdgm/H-ZF10.yml"
        - PAGE: H-ZF12
          name: "H-ZF12"
          data: "glass/cdgm/H-ZF12.yml"
        - PAGE: H-ZF13
          name: "H-ZF13"
          data: "glass/cdgm/H-ZF13.yml"
        - PAGE: H-ZF13GT
          name: "H-ZF13GT"
          data: "glass/cdgm/H-ZF13GT.yml"
        - PAGE: H-ZF39
          name: "H-ZF39"
          data: "glass/cdgm/H-ZF39.yml"
        - PAGE: H-ZF50
          name: "H-ZF50"
          data: "glass/cdgm/H-ZF50.yml"
        - PAGE: H-ZF52
          name: "H-ZF52"
          data: "glass/cdgm/H-ZF52.yml"
        - PAGE: H-ZF52A
          name: "H-ZF52A"
          data: "glass/cdgm/H-ZF52A.yml"
        - PAGE: H-ZF52GT
          name: "H-ZF52GT"
          data: "glass/cdgm/H-ZF52GT.yml"
        - PAGE: H-ZF52TT
          name: "H-ZF52TT"
          data: "glass/cdgm/H-ZF52TT.yml"
        - PAGE: H-ZF62
          name: "H-ZF62"
          data: "glass/cdgm/H-ZF62.yml"
        - PAGE: H-ZF71
          name: "H-ZF71"
          data: "glass/cdgm/H-ZF71.yml"
        - PAGE: H-ZF72A
          name: "H-ZF72A"
          data: "glass/cdgm/H-ZF72A.yml"
        - PAGE: H-ZF88
          name: "H-ZF88"
          data: "glass/cdgm/H-ZF88.yml"
    - BOOK: CDGM-TF
      name: "CDGM - TF (Special flint)"
      info: "glass/CDGM.html"
      content:
        - PAGE: TF3
          name: "TF3"
          data: "glass/cdgm/TF3.yml"
        - PAGE: H-TF3L
          name: "H-TF3L"
          data: "glass/cdgm/H-TF3L.yml"
        - PAGE: H-TF5
          name: "H-TF5"
          data: "glass/cdgm/H-TF5.yml"
        - PAGE: H-TF8
          name: "H-TF8"
          data: "glass/cdgm/H-TF8.yml"
    - BOOK: CDGM-BAF
      name: "CDGM - BAF (Barium flint)"
      info: "glass/CDGM.html"
      content:
        - PAGE: BAF2
          name: "BAF2"
          data: "glass/cdgm/BAF2.yml"
        - PAGE: BAF4
          name: "BAF4"
          data: "glass/cdgm/BAF4.yml"
        - PAGE: BAF5
          name: "BAF5"
          data: "glass/cdgm/BAF5.yml"
        - PAGE: BAF7
          name: "BAF7"
          data: "glass/cdgm/BAF7.yml"
        - PAGE: H-BAF2
          name: "H-BAF2"
          data: "glass/cdgm/H-BAF2.yml"
        - PAGE: H-BAF3
          name: "H-BAF3"
          data: "glass/cdgm/H-BAF3.yml"
        - PAGE: H-BAF4
          name: "H-BAF4"
          data: "glass/cdgm/H-BAF4.yml"
        - PAGE: H-BAF5
          name: "H-BAF5"
          data: "glass/cdgm/H-BAF5.yml"
        - PAGE: H-BAF6
          name: "H-BAF6"
          data: "glass/cdgm/H-BAF6.yml"
        - PAGE: H-BAF7
          name: "H-BAF7"
          data: "glass/cdgm/H-BAF7.yml"
        - PAGE: H-BAF8
          name: "H-BAF8"
          data: "glass/cdgm/H-BAF8.yml"
    - BOOK: CDGM-ZBAF
      name: "CDGM - ZBAF (Dense barium flint)"
      info: "glass/CDGM.html"
      content:
        - PAGE: ZBAF2
          name: "ZBAF2"
          data: "glass/cdgm/ZBAF2.yml"
        - PAGE: ZBAF17
          name: "ZBAF17"
          data: "glass/cdgm/ZBAF17.yml"
        - PAGE: ZBAF51
          name: "ZBAF51"
          data: "glass/cdgm/ZBAF51.yml"
        - PAGE: H-ZBAF1
          name: "H-ZBAF1"
          data: "glass/cdgm/H-ZBAF1.yml"
        - PAGE: H-ZBAF3
          name: "H-ZBAF3"
          data: "glass/cdgm/H-ZBAF3.yml"
        - PAGE: H-ZBAF4
          name: "H-ZBAF4"
          data: "glass/cdgm/H-ZBAF4.yml"
        - PAGE: H-ZBAF5
          name: "H-ZBAF5"
          data: "glass/cdgm/H-ZBAF5.yml"
        - PAGE: H-ZBAF16
          name: "H-ZBAF16"
          data: "glass/cdgm/H-ZBAF16.yml"
        - PAGE: H-ZBAF20
          name: "H-ZBAF20"
          data: "glass/cdgm/H-ZBAF20.yml"
        - PAGE: H-ZBAF21
          name: "H-ZBAF21"
          data: "glass/cdgm/H-ZBAF21.yml"
        - PAGE: H-ZBAF50
          name: "H-ZBAF50"
          data: "glass/cdgm/H-ZBAF50.yml"
        - PAGE: H-ZBAF52
          name: "H-ZBAF52"
          data: "glass/cdgm/H-ZBAF52.yml"
          info: "glass/BAF10.html"
    - BOOK: CDGM-LAF
      name: "CDGM - LAF (Lanthanum flint)"
      info: "glass/CDGM.html"
      content:
        - PAGE: D-LAF050
          name: "D-LAF050"
          data: "glass/cdgm/D-LAF050.yml"
        - PAGE: D-LAF50
          name: "D-LAF50"
          data: "glass/cdgm/D-LAF50.yml"
        - PAGE: D-LAF53
          name: "D-LAF53"
          data: "glass/cdgm/D-LAF53.yml"
        - PAGE: D-LAF79
          name: "D-LAF79"
          data: "glass/cdgm/D-LAF79.yml"
        - PAGE: D-LAF82L
          name: "D-LAF82L"
          data: "glass/cdgm/D-LAF82L.yml"
        - PAGE: H-LAF1
          name: "H-LAF1"
          data: "glass/cdgm/H-LAF1.yml"
        - PAGE: H-LAF2
          name: "H-LAF2"
          data: "glass/cdgm/H-LAF2.yml"
        - PAGE: H-LAF3B
          name: "H-LAF3B"
          data: "glass/cdgm/H-LAF3B.yml"
        - PAGE: H-LAF4
          name: "H-LAF4"
          data: "glass/cdgm/H-LAF4.yml"
        - PAGE: H-LAF4GT
          name: "H-LAF4GT"
          data: "glass/cdgm/H-LAF4GT.yml"
        - PAGE: H-LAFL5
          name: "H-LAFL5"
          data: "glass/cdgm/H-LAFL5.yml"
        - PAGE: H-LAF6LA
          name: "H-LAF6LA"
          data: "glass/cdgm/H-LAF6LA.yml"
        - PAGE: H-LAF7
          name: "H-LAF7"
          data: "glass/cdgm/H-LAF7.yml"
        - PAGE: H-LAF10LA
          name: "H-LAF10LA"
          data: "glass/cdgm/H-LAF10LA.yml"
        - PAGE: H-LAF50B
          name: "H-LAF50B"
          data: "glass/cdgm/H-LAF50B.yml"
        - PAGE: H-LAF51
          name: "H-LAF51"
          data: "glass/cdgm/H-LAF51.yml"
        - PAGE: H-LAF52
          name: "H-LAF52"
          data: "glass/cdgm/H-LAF52.yml"
        - PAGE: H-LAF53
          name: "H-LAF53"
          data: "glass/cdgm/H-LAF53.yml"
        - PAGE: H-LAF54
          name: "H-LAF54"
          data: "glass/cdgm/H-LAF54.yml"
        - PAGE: H-LAF55
          name: "H-LAF55"
          data: "glass/cdgm/H-LAF55.yml"
        - PAGE: H-LAF62
          name: "H-LAF62"
          data: "glass/cdgm/H-LAF62.yml"
    - BOOK: CDGM-ZLAF
      name: "CDGM - ZLAF (Dense lanthanum flint)"
      info: "glass/CDGM.html"
      content:
        - PAGE: D-ZLAF50
          name: "D-ZLAF50"
          data: "glass/cdgm/D-ZLAF50.yml"
        - PAGE: D-ZLAF52LA
          name: "D-ZLAF52LA"
          data: "glass/cdgm/D-ZLAF52LA.yml"
        - PAGE: D-ZLAF52LA
          name: "D-ZLAF52LA"
          data: "glass/cdgm/D-ZLAF52LA.yml"
        - PAGE: D-ZLAF61
          name: "D-ZLAF61"
          data: "glass/cdgm/D-ZLAF61.yml"
        - PAGE: D-ZLAF67
          name: "D-ZLAF67"
          data: "glass/cdgm/D-ZLAF67.yml"
        - PAGE: D-ZLAF81
          name: "D-ZLAF81"
          data: "glass/cdgm/D-ZLAF81.yml"
        - PAGE: D-ZLAF85L
          name: "D-ZLAF85L"
          data: "glass/cdgm/D-ZLAF85L.yml"
        - PAGE: H-ZLAF1
          name: "H-ZLAF1"
          data: "glass/cdgm/H-ZLAF1.yml"
        - PAGE: H-ZLAF2A
          name: "H-ZLAF2A"
          data: "glass/cdgm/H-ZLAF2A.yml"
        - PAGE: H-ZLAF3
          name: "H-ZLAF3"
          data: "glass/cdgm/H-ZLAF3.yml"
        - PAGE: H-ZLAF4LA
          name: "H-ZLAF4LA"
          data: "glass/cdgm/H-ZLAF4LA.yml"
        - PAGE: H-ZLAF50D
          name: "H-ZLAF50D"
          data: "glass/cdgm/H-ZLAF50D.yml"
        - PAGE: H-ZLAF50E
          name: "H-ZLAF50E"
          data: "glass/cdgm/H-ZLAF50E.yml"
        - PAGE: H-ZLAF51
          name: "H-ZLAF51"
          data: "glass/cdgm/H-ZLAF51.yml"
        - PAGE: H-ZLAF52
          name: "H-ZLAF52"
          data: "glass/cdgm/H-ZLAF52.yml"
        - PAGE: H-ZLAF52A
          name: "H-ZLAF52A"
          data: "glass/cdgm/H-ZLAF52A.yml"
        - PAGE: H-ZLAF53B
          name: "H-ZLAF53B"
          data: "glass/cdgm/H-ZLAF53B.yml"
        - PAGE: H-ZLAF53BGT
          name: "H-ZLAF53BGT"
          data: "glass/cdgm/H-ZLAF53BGT.yml"
        - PAGE: H-ZLAF55C
          name: "H-ZLAF55C"
          data: "glass/cdgm/H-ZLAF55C.yml"
        - PAGE: H-ZLAF55D
          name: "H-ZLAF55D"
          data: "glass/cdgm/H-ZLAF55D.yml"
        - PAGE: H-ZLAF56B
          name: "H-ZLAF56B"
          data: "glass/cdgm/H-ZLAF56B.yml"
        - PAGE: H-ZLAF66
          name: "H-ZLAF66"
          data: "glass/cdgm/H-ZLAF66.yml"
        - PAGE: H-ZLAF66GT
          name: "H-ZLAF66GT"
          data: "glass/cdgm/H-ZLAF66GT.yml"
        - PAGE: H-ZLAF68B
          name: "H-ZLAF68B"
          data: "glass/cdgm/H-ZLAF68B.yml"
        - PAGE: H-ZLAF68C
          name: "H-ZLAF68C"
          data: "glass/cdgm/H-ZLAF68C.yml"
        - PAGE: H-ZLAF68N
          name: "H-ZLAF68N"
          data: "glass/cdgm/H-ZLAF68N.yml"
        - PAGE: H-ZLAF69
          name: "H-ZLAF69"
          data: "glass/cdgm/H-ZLAF69.yml"
        - PAGE: H-ZLAF71
          name: "H-ZLAF71"
          data: "glass/cdgm/H-ZLAF71.yml"
        - PAGE: H-ZLAF75A
          name: "H-ZLAF75A"
          data: "glass/cdgm/H-ZLAF75A.yml"
        - PAGE: H-ZLAF75B
          name: "H-ZLAF75B"
          data: "glass/cdgm/H-ZLAF75B.yml"
        - PAGE: H-ZLAF76
          name: "H-ZLAF76"
          data: "glass/cdgm/H-ZLAF76.yml"
        - PAGE: H-ZLAF78B
          name: "H-ZLAF78B"
          data: "glass/cdgm/H-ZLAF78B.yml"
        - PAGE: H-ZLAF89L
          name: "H-ZLAF89L"
          data: "glass/cdgm/H-ZLAF89L.yml"
        - PAGE: H-ZLAF90
          name: "H-ZLAF90"
          data: "glass/cdgm/H-ZLAF90.yml"
        - PAGE: H-ZLAF92
          name: "H-ZLAF92"
          data: "glass/cdgm/H-ZLAF92.yml"
    - BOOK: CDGM-KF
      name: "CDGM - KF (Crownflint)"
      info: "glass/CDGM.html"
      content:
        - PAGE: H-KF6
          name: "H-KF6"
          data: "glass/cdgm/H-KF6.yml"
    - DIVIDER: "Optical glass - HOYA"
    - BOOK: HOYA-C
      name: "HOYA - C (Crown)"
      info: "glass/HOYA.html"
      content:
        - PAGE: E-C3
          name: "E-C3"
          data: "glass/hoya/E-C3.yml"
    - BOOK: HOYA-BSC
      name: "HOYA - BSC (Borosilicate crown)"
      info: "glass/HOYA.html"
      content:
        - PAGE: BSC7
          name: "BSC7"
          data: "glass/hoya/BSC7.yml"
          info: "glass/BK7.html"
    - BOOK: HOYA-BaC
      name: "HOYA - BaC (Barium crown)"
      info: "glass/HOYA.html"
      content:
        - PAGE: BAC4
          name: "BAC4"
          data: "glass/hoya/BAC4.yml"
    - BOOK: HOYA-BaCD
      name: "HOYA - BaCD (Dense barium crown)"
      info: "glass/HOYA.html"
      content:
        - PAGE: BACD2
          name: "BACD2"
          data: "glass/hoya/BACD2.yml"
        - PAGE: BACD4
          name: "BACD4"
          data: "glass/hoya/BACD4.yml"
        - PAGE: BACD5
          name: "BACD5"
          data: "glass/hoya/BACD5.yml"
        - PAGE: BACD11
          name: "BACD11"
          data: "glass/hoya/BACD11.yml"
        - PAGE: BACD14
          name: "BACD14"
          data: "glass/hoya/BACD14.yml"
        - PAGE: BACD15
          name: "BACD15"
          data: "glass/hoya/BACD15.yml"
        - PAGE: BACD16
          name: "BACD16"
          data: "glass/hoya/BACD16.yml"
        - PAGE: BACD18
          name: "BACD18"
          data: "glass/hoya/BACD18.yml"
        - PAGE: E-BACD10
          name: "E-BACD10"
          data: "glass/hoya/E-BACD10.yml"
        - PAGE: M-BACD5N
          name: "M-BACD5N"
          data: "glass/hoya/M-BACD5N.yml"
        - PAGE: M-BACD12
          name: "M-BACD12"
          data: "glass/hoya/M-BACD12.yml"
        - PAGE: M-BACD15
          name: "M-BACD15"
          data: "glass/hoya/M-BACD15.yml"
        - PAGE: MC-BACD5N
          name: "MC-BACD5N"
          data: "glass/hoya/MC-BACD5N.yml"
        - PAGE: MC-BACD12
          name: "MC-BACD12"
          data: "glass/hoya/MC-BACD12.yml"
        - PAGE: MP-BACD5N
          name: "MP-BACD5N"
          data: "glass/hoya/MP-BACD5N.yml"
        - PAGE: MP-BACD12
          name: "MP-BACD12"
          data: "glass/hoya/MP-BACD12.yml"
        - PAGE: MP-BACD15
          name: "MP-BACD15"
          data: "glass/hoya/MP-BACD15.yml"
    - BOOK: HOYA-BaCED
      name: "HOYA - BaCED (Extra dense barium crown)"
      info: "glass/HOYA.html"
      content:
        - PAGE: BACED5
          name: "BACED5"
          data: "glass/hoya/BACED5.yml"
        - PAGE: E-BACED20
          name: "E-BACED20"
          data: "glass/hoya/E-BACED20.yml"
    - BOOK: HOYA-FC
      name: "HOYA - FC (Fluor crown)"
      info: "glass/HOYA.html"
      content:
        - PAGE: FC5
          name: "FC5"
          data: "glass/hoya/FC5.yml"
    - BOOK: HOYA-FCD
      name: "HOYA - FCD (Dense fluor crown)"
      info: "glass/HOYA.html"
      content:
        - PAGE: FCD1
          name: "FCD1"
          data: "glass/hoya/FCD1.yml"
        - PAGE: FCD1B
          name: "FCD1B"
          data: "glass/hoya/FCD1B.yml"
        - PAGE: FCD10
          name: "FCD10"
          data: "glass/hoya/FCD10.yml"
        - PAGE: FCD10A
          name: "FCD10A"
          data: "glass/hoya/FCD10A.yml"
        - PAGE: FCD100
          name: "FCD100"
          data: "glass/hoya/FCD100.yml"
        - PAGE: FCD505
          name: "FCD505"
          data: "glass/hoya/FCD505.yml"
        - PAGE: FCD515
          name: "FCD515"
          data: "glass/hoya/FCD515.yml"
        - PAGE: FCD705
          name: "FCD705"
          data: "glass/hoya/FCD705.yml"
        - PAGE: M-FCD1
          name: "M-FCD1"
          data: "glass/hoya/M-FCD1.yml"
        - PAGE: M-FCD500
          name: "M-FCD500"
          data: "glass/hoya/M-FCD500.yml"
        - PAGE: MC-FCD1-M20
          name: "MC-FCD1-M20"
          data: "glass/hoya/MC-FCD1-M20.yml"
        - PAGE: MC-FCD500-20
          name: "MC-FCD500-20"
          data: "glass/hoya/MC-FCD500-20.yml"
        - PAGE: MP-FCD1-M20
          name: "MP-FCD1-M20"
          data: "glass/hoya/MP-FCD1-M20.yml"
        - PAGE: MP-FCD500-20
          name: "MP-FCD500-20"
          data: "glass/hoya/MP-FCD500-20.yml"
    - BOOK: HOYA-LaC
      name: "HOYA - LaC (Lanthanum crown)"
      info: "glass/HOYA.html"
      content:
        - PAGE: LAC7
          name: "LAC7"
          data: "glass/hoya/LAC7.yml"
        - PAGE: LAC8
          name: "LAC8"
          data: "glass/hoya/LAC8.yml"
        - PAGE: LAC9
          name: "LAC9"
          data: "glass/hoya/LAC9.yml"
        - PAGE: LAC10
          name: "LAC10"
          data: "glass/hoya/LAC10.yml"
        - PAGE: LAC12
          name: "LAC12"
          data: "glass/hoya/LAC12.yml"
        - PAGE: LAC13
          name: "LAC13"
          data: "glass/hoya/LAC13.yml"
        - PAGE: LAC14
          name: "LAC14"
          data: "glass/hoya/LAC14.yml"
        - PAGE: M-LAC8
          name: "M-LAC8"
          data: "glass/hoya/M-LAC8.yml"
        - PAGE: M-LAC14
          name: "M-LAC14"
          data: "glass/hoya/M-LAC14.yml"
        - PAGE: M-LAC130
          name: "M-LAC130"
          data: "glass/hoya/M-LAC130.yml"
        - PAGE: MC-LAC130
          name: "MC-LAC130"
          data: "glass/hoya/MC-LAC130.yml"
        - PAGE: MP-LAC8-30
          name: "MP-LAC8-30"
          data: "glass/hoya/MP-LAC8-30.yml"
        - PAGE: MP-LAC14-80
          name: "MP-LAC14-80"
          data: "glass/hoya/MP-LAC14-80.yml"
        - PAGE: MP-LAC130
          name: "MP-LAC130"
          data: "glass/hoya/MP-LAC130.yml"
    - BOOK: HOYA-LaCL
      name: "HOYA - LaCL (Light lanthanum crown)"
      info: "glass/HOYA.html"
      content:
        - PAGE: LACL60
          name: "LACL60"
          data: "glass/hoya/LACL60.yml"
    - BOOK: HOYA-LBC
      name: "HOYA - LBC"
      info: "glass/HOYA.html"
      content:
        - PAGE: LBC3N
          name: "LBC3N"
          data: "glass/hoya/LBC3N.yml"
    - BOOK: HOYA-PCD
      name: "HOYA - PCD (Dense phosphate crown)"
      info: "glass/HOYA.html"
      content:
        - PAGE: PCD4
          name: "PCD4"
          data: "glass/hoya/PCD4.yml"
        - PAGE: PCD40
          name: "PCD40"
          data: "glass/hoya/PCD40.yml"
        - PAGE: PCD51
          name: "PCD51"
          data: "glass/hoya/PCD51.yml"
        - PAGE: M-PCD4
          name: "M-PCD4"
          data: "glass/hoya/M-PCD4.yml"
        - PAGE: M-PCD51
          name: "M-PCD51"
          data: "glass/hoya/M-PCD51.yml"
        - PAGE: MC-PCD4-40
          name: "MC-PCD4-40"
          data: "glass/hoya/MC-PCD4-40.yml"
        - PAGE: MC-PCD51-70
          name: "MC-PCD51-70"
          data: "glass/hoya/MC-PCD51-70.yml"
        - PAGE: MP-PCD4-40
          name: "MP-PCD4-40"
          data: "glass/hoya/MP-PCD4-40.yml"
        - PAGE: MP-PCD51-70
          name: "MP-PCD51-70"
          data: "glass/hoya/MP-PCD51-70.yml"
    - BOOK: HOYA-TaC
      name: "HOYA - TaC (Tantalum crown)"
      info: "glass/HOYA.html"
      content:
        - PAGE: TAC2
          name: "TAC2"
          data: "glass/hoya/TAC2.yml"
        - PAGE: TAC4
          name: "TAC4"
          data: "glass/hoya/TAC4.yml"
        - PAGE: TAC6
          name: "TAC6"
          data: "glass/hoya/TAC6.yml"
        - PAGE: TAC8
          name: "TAC8"
          data: "glass/hoya/TAC8.yml"
        - PAGE: M-TAC60
          name: "M-TAC60"
          data: "glass/hoya/M-TAC60.yml"
        - PAGE: MP-TAC60-90
          name: "MP-TAC60-90"
          data: "glass/hoya/MP-TAC60-90.yml"
        - PAGE: M-TAC80
          name: "M-TAC80"
          data: "glass/hoya/M-TAC80.yml"
        - PAGE: MP-TAC80-60
          name: "MP-TAC80-60"
          data: "glass/hoya/MP-TAC80-60.yml"
    - BOOK: HOYA-F
      name: "HOYA - F (Flint)"
      info: "glass/HOYA.html"
      content:
        - PAGE: E-F1
          name: "E-F1"
          data: "glass/hoya/E-F1.yml"
        - PAGE: E-F2
          name: "E-F2"
          data: "glass/hoya/E-F2.yml"
        - PAGE: E-F3
          name: "E-F3"
          data: "glass/hoya/E-F3.yml"
        - PAGE: E-F5
          name: "E-F5"
          data: "glass/hoya/E-F5.yml"
        - PAGE: E-F8
          name: "E-F8"
          data: "glass/hoya/E-F8.yml"
    - BOOK: HOYA-FL
      name: "HOYA - FL (Light flint)"
      info: "glass/HOYA-FL.html"
      content:
        - PAGE: E-FL5
          name: "E-FL5"
          data: "glass/hoya/E-FL5.yml"
        - PAGE: E-FL6
          name: "E-FL6"
          data: "glass/hoya/E-FL6.yml"
    - BOOK: HOYA-FEL
      name: "HOYA - FEL (Extra light flint)"
      info: "glass/HOYA.html"
      content:
        - PAGE: E-FEL1
          name: "E-FEL1"
          data: "glass/hoya/E-FEL1.yml"
        - PAGE: E-FEL2
          name: "E-FEL2"
          data: "glass/hoya/E-FEL2.yml"
        - PAGE: E-FEL6
          name: "E-FEL6"
          data: "glass/hoya/E-FEL6.yml"
    - BOOK: HOYA-FD
      name: "HOYA - FD (Dense flint)"
      info: "glass/HOYA.html"
      content:
        - PAGE: FD60
          name: "FD60"
          data: "glass/hoya/FD60.yml"
        - PAGE: FD60-W
          name: "FD60-W"
          data: "glass/hoya/FD60-W.yml"
        - PAGE: FD110
          name: "FD110"
          data: "glass/hoya/FD110.yml"
        - PAGE: FD140
          name: "FD140"
          data: "glass/hoya/FD140.yml"
        - PAGE: FD225
          name: "FD225"
          data: "glass/hoya/FD225.yml"
        - PAGE: E-FD1
          name: "E-FD1"
          data: "glass/hoya/E-FD1.yml"
        - PAGE: E-FD2
          name: "E-FD2"
          data: "glass/hoya/E-FD2.yml"
        - PAGE: E-FD4
          name: "E-FD4"
          data: "glass/hoya/E-FD4.yml"
        - PAGE: E-FD5
          name: "E-FD5"
          data: "glass/hoya/E-FD5.yml"
          info: "glass/SF5.html"
        - PAGE: E-FD7
          name: "E-FD7"
          data: "glass/hoya/E-FD7.yml"
        - PAGE: E-FD8
          name: "E-FD8"
          data: "glass/hoya/E-FD8.yml"
        - PAGE: E-FD10
          name: "E-FD10"
          data: "glass/hoya/E-FD10.yml"
          info: "glass/SF10.html"
        - PAGE: E-FD13
          name: "E-FD13"
          data: "glass/hoya/E-FD13.yml"
        - PAGE: E-FD15
          name: "E-FD15"
          data: "glass/hoya/E-FD15.yml"
        - PAGE: M-FD80
          name: "M-FD80"
          data: "glass/hoya/M-FD80.yml"
        - PAGE: MP-FD80
          name: "MP-FD80"
          data: "glass/hoya/MP-FD80.yml"
    - BOOK: HOYA-FDS
      name: "HOYA - FDS (Special dense flint)"
      info: "glass/HOYA.html"
      content:
        - PAGE: FDS16-W
          name: "FDS16-W"
          data: "glass/hoya/FDS16-W.yml"
        - PAGE: FDS18
          name: "FDS18"
          data: "glass/hoya/FDS18.yml"
        - PAGE: FDS18-W
          name: "FDS18-W"
          data: "glass/hoya/FDS18-W.yml"
        - PAGE: FDS24
          name: "FDS24"
          data: "glass/hoya/FDS24.yml"
        - PAGE: FDS90
          name: "FDS90"
          data: "glass/hoya/FDS90.yml"
        - PAGE: FDS90(P)
          name: "FDS90(P)"
          data: "glass/hoya/FDS90(P).yml"
        - PAGE: FDS90-SG
          name: "FDS90-SG"
          data: "glass/hoya/FDS90-SG.yml"
        - PAGE: E-FDS1
          name: "E-FDS1"
          data: "glass/hoya/E-FDS1.yml"
        - PAGE: E-FDS1-W
          name: "E-FDS1-W"
          data: "glass/hoya/E-FDS1-W.yml"
        - PAGE: E-FDS2
          name: "E-FDS2"
          data: "glass/hoya/E-FDS2.yml"
        - PAGE: E-FDS3
          name: "E-FDS3"
          data: "glass/hoya/E-FDS3.yml"
        - PAGE: M-FDS1
          name: "M-FDS1"
          data: "glass/hoya/M-FDS1.yml"
        - PAGE: M-FDS2
          name: "M-FDS2"
          data: "glass/hoya/M-FDS2.yml"
        - PAGE: M-FDS910
          name: "M-FDS910"
          data: "glass/hoya/M-FDS910.yml"
        - PAGE: MC-FDS2
          name: "MC-FDS2"
          data: "glass/hoya/MC-FDS2.yml"
        - PAGE: MC-FDS910-50
          name: "MC-FDS910-50"
          data: "glass/hoya/MC-FDS910-50.yml"
        - PAGE: MP-FDS1
          name: "MP-FDS1"
          data: "glass/hoya/MP-FDS1.yml"
        - PAGE: MP-FDS2
          name: "MP-FDS2"
          data: "glass/hoya/MP-FDS2.yml"
        - PAGE: MP-FDS910-50
          name: "MP-FDS910-50"
          data: "glass/hoya/MP-FDS910-50.yml"
    - BOOK: HOYA-ADF
      name: "HOYA - ADF (Abnormal dispersion flint)"
      info: "glass/HOYA.html"
      content:
        - PAGE: E-ADF10
          name: "E-ADF10"
          data: "glass/hoya/E-ADF10.yml"
        - PAGE: E-ADF50
          name: "E-ADF50"
          data: "glass/hoya/E-ADF50.yml"
    - BOOK: HOYA-BaF
      name: "HOYA - BaF (Barium flint)"
      info: "glass/HOYA.html"
      content:
        - PAGE: BAF10
          name: "BAF10"
          data: "glass/hoya/BAF10.yml"
          info: "glass/BAF10.html"
        - PAGE: BAF11
          name: "BAF11"
          data: "glass/hoya/BAF11.yml"
        - PAGE: E-BAF8
          name: "E-BAF8"
          data: "glass/hoya/E-BAF8.yml"
    - BOOK: HOYA-BaFD
      name: "HOYA - BaFD (Dense barium flint)"
      info: "glass/HOYA.html"
      content:
        - PAGE: BAFD7
          name: "BAFD7"
          data: "glass/hoya/BAFD7.yml"
        - PAGE: BAFD8
          name: "BAFD8"
          data: "glass/hoya/BAFD8.yml"
    - BOOK: HOYA-FF
      name: "HOYA - FF (Fluor flint)"
      info: "glass/HOYA.html"
      content:
        - PAGE: FF5
          name: "FF5"
          data: "glass/hoya/FF5.yml"
        - PAGE: FF8
          name: "FF8"
          data: "glass/hoya/FF8.yml"
    - BOOK: HOYA-LaF
      name: "HOYA - LaF (Lanthanum flint)"
      info: "glass/HOYA.html"
      content:
        - PAGE: LAF2
          name: "LAF2"
          data: "glass/hoya/LAF2.yml"
        - PAGE: LAF3
          name: "LAF3"
          data: "glass/hoya/LAF3.yml"
        - PAGE: E-LAF7
          name: "E-LAF7"
          data: "glass/hoya/E-LAF7.yml"
        - PAGE: M-LAF81
          name: "M-LAF81"
          data: "glass/hoya/M-LAF81.yml"
        - PAGE: MP-LAF81
          name: "MP-LAF81"
          data: "glass/hoya/MP-LAF81.yml"
    - BOOK: HOYA-NbF
      name: "HOYA - NbF (Niobium flint)"
      info: "glass/HOYA.html"
      content:
        - PAGE: NBF1
          name: "NBF1"
          data: "glass/hoya/NBF1.yml"
        - PAGE: M-NBF1
          name: "M-NBF1"
          data: "glass/hoya/M-NBF1.yml"
        - PAGE: MC-NBF1
          name: "MC-NBF1"
          data: "glass/hoya/MC-NBF1.yml"
        - PAGE: MP-NBF1
          name: "MP-NBF1"
          data: "glass/hoya/MP-NBF1.yml"
    - BOOK: HOYA-NbFD
      name: "HOYA - NbFD (Dense niobium flint)"
      info: "glass/HOYA.html"
      content:
        - PAGE: NBFD3
          name: "NBFD3"
          data: "glass/hoya/NBFD3.yml"
        - PAGE: NBFD10
          name: "NBFD10"
          data: "glass/hoya/NBFD10.yml"
        - PAGE: NBFD11
          name: "NBFD11"
          data: "glass/hoya/NBFD11.yml"
        - PAGE: NBFD12
          name: "NBFD12"
          data: "glass/hoya/NBFD12.yml"
        - PAGE: NBFD13
          name: "NBFD13"
          data: "glass/hoya/NBFD13.yml"
        - PAGE: NBFD15
          name: "NBFD15"
          data: "glass/hoya/NBFD15.yml"
        - PAGE: NBFD15-W
          name: "NBFD15-W"
          data: "glass/hoya/NBFD15-W.yml"
        - PAGE: M-NBFD10
          name: "M-NBFD10"
          data: "glass/hoya/M-NBFD10.yml"
        - PAGE: M-NBFD130
          name: "M-NBFD130"
          data: "glass/hoya/M-NBFD130.yml"
        - PAGE: MC-NBFD135
          name: "MC-NBFD135"
          data: "glass/hoya/MC-NBFD135.yml"
        - PAGE: MP-NBFD10-20
          name: "MP-NBFD10-20"
          data: "glass/hoya/MP-NBFD10-20.yml"
        - PAGE: MP-NBFD130
          name: "MP-NBFD130"
          data: "glass/hoya/MP-NBFD130.yml"
    - BOOK: HOYA-TaF
      name: "HOYA - TaF (Tantalum flint)"
      info: "glass/HOYA.html"
      content:
        - PAGE: TAF1
          name: "TAF1"
          data: "glass/hoya/TAF1.yml"
        - PAGE: TAF2
          name: "TAF2"
          data: "glass/hoya/TAF2.yml"
        - PAGE: TAF3
          name: "TAF3"
          data: "glass/hoya/TAF3.yml"
        - PAGE: TAF3D
          name: "TAF3D"
          data: "glass/hoya/TAF3D.yml"
        - PAGE: TAF4
          name: "TAF4"
          data: "glass/hoya/TAF4.yml"
        - PAGE: TAF5
          name: "TAF5"
          data: "glass/hoya/TAF5.yml"
        - PAGE: M-TAF1
          name: "M-TAF1"
          data: "glass/hoya/M-TAF1.yml"
        - PAGE: M-TAF31
          name: "M-TAF31"
          data: "glass/hoya/M-TAF31.yml"
        - PAGE: M-TAF101
          name: "M-TAF101"
          data: "glass/hoya/M-TAF101.yml"
        - PAGE: M-TAF105
          name: "M-TAF105"
          data: "glass/hoya/M-TAF105.yml"
        - PAGE: M-TAF401
          name: "M-TAF401"
          data: "glass/hoya/M-TAF401.yml"
        - PAGE: MC-TAF1
          name: "MC-TAF1"
          data: "glass/hoya/MC-TAF1.yml"
        - PAGE: MC-TAF31-15
          name: "MC-TAF31-15"
          data: "glass/hoya/MC-TAF31-15.yml"
        - PAGE: MC-TAF101-100
          name: "MC-TAF101-100"
          data: "glass/hoya/MC-TAF101-100.yml"
        - PAGE: MC-TAF105
          name: "MC-TAF105"
          data: "glass/hoya/MC-TAF105.yml"
        - PAGE: MC-TAF401
          name: "MC-TAF401"
          data: "glass/hoya/MC-TAF401.yml"
        - PAGE: MP-TAF31-15
          name: "MP-TAF31-15"
          data: "glass/hoya/MP-TAF31-15.yml"
        - PAGE: MP-TAF101-100
          name: "MP-TAF101-100"
          data: "glass/hoya/MP-TAF101-100.yml"
        - PAGE: MP-TAF105
          name: "MP-TAF105"
          data: "glass/hoya/MP-TAF105.yml"
        - PAGE: MP-TAF401
          name: "MP-TAF401"
          data: "glass/hoya/MP-TAF401.yml"
    - BOOK: HOYA-TaFD
      name: "HOYA - TaFD (Dense tantalum flint)"
      info: "glass/HOYA.html"
      content:
        - PAGE: TAFD5F
          name: "TAFD5F"
          data: "glass/hoya/TAFD5F.yml"
        - PAGE: TAFD5G
          name: "TAFD5G"
          data: "glass/hoya/TAFD5G.yml"
        - PAGE: TAFD25
          name: "TAFD25"
          data: "glass/hoya/TAFD25.yml"
        - PAGE: TAFD30
          name: "TAFD30"
          data: "glass/hoya/TAFD30.yml"
        - PAGE: TAFD32
          name: "TAFD32"
          data: "glass/hoya/TAFD32.yml"
        - PAGE: TAFD33
          name: "TAFD33"
          data: "glass/hoya/TAFD33.yml"
        - PAGE: TAFD35
          name: "TAFD35"
          data: "glass/hoya/TAFD35.yml"
        - PAGE: TAFD37
          name: "TAFD37"
          data: "glass/hoya/TAFD37.yml"
        - PAGE: TAFD37A
          name: "TAFD37A"
          data: "glass/hoya/TAFD37A.yml"
        - PAGE: TAFD40
          name: "TAFD40"
          data: "glass/hoya/TAFD40.yml"
        - PAGE: TAFD45
          name: "TAFD45"
          data: "glass/hoya/TAFD45.yml"
        - PAGE: TAFD55
          name: "TAFD55"
          data: "glass/hoya/TAFD55.yml"
        - PAGE: TAFD65
          name: "TAFD65"
          data: "glass/hoya/TAFD65.yml"
        - PAGE: M-TAFD51
          name: "M-TAFD51"
          data: "glass/hoya/M-TAFD51.yml"
        - PAGE: M-TAFD305
          name: "M-TAFD305"
          data: "glass/hoya/M-TAFD305.yml"
        - PAGE: M-TAFD307
          name: "M-TAFD307"
          data: "glass/hoya/M-TAFD307.yml"
        - PAGE: M-TAFD405
          name: "M-TAFD405"
          data: "glass/hoya/M-TAFD405.yml"
        - PAGE: MC-TAFD51-50
          name: "MC-TAFD51-50"
          data: "glass/hoya/MC-TAFD51-50.yml"
        - PAGE: MC-TAFD305
          name: "MC-TAFD305"
          data: "glass/hoya/MC-TAFD305.yml"
        - PAGE: MC-TAFD307
          name: "MC-TAFD307"
          data: "glass/hoya/MC-TAFD307.yml"
        - PAGE: MP-TAFD51-50
          name: "MP-TAFD51-50"
          data: "glass/hoya/MP-TAFD51-50.yml"
        - PAGE: MP-TAFD305
          name: "MP-TAFD305"
          data: "glass/hoya/MP-TAFD305.yml"
        - PAGE: MP-TAFD307
          name: "MP-TAFD307"
          data: "glass/hoya/MP-TAFD307.yml"
        - PAGE: MP-TAFD405
          name: "MP-TAFD405"
          data: "glass/hoya/MP-TAFD405.yml"
    - BOOK: HOYA-CF
      name: "HOYA - CF (Crownflint)"
      info: "glass/HOYA.html"
      content:
        - PAGE: E-CF6
          name: "E-CF6"
          data: "glass/hoya/E-CF6.yml"
    - DIVIDER: "Optical glass - SUMITA"
    - BOOK: SUMITA-SK
      name: "SUMITA - SK (Dense crown)"
      info: "glass/SUMITA.html"
      content:
        - PAGE: K-SK4
          name: "K-SK4"
          data: "glass/sumita/K-SK4.yml"
        - PAGE: K-SK5
          name: "K-SK5"
          data: "glass/sumita/K-SK5.yml"
        - PAGE: K-SK7
          name: "K-SK7"
          data: "glass/sumita/K-SK7.yml"
        - PAGE: K-SK14
          name: "K-SK14"
          data: "glass/sumita/K-SK14.yml"
        - PAGE: K-SK15
          name: "K-SK15"
          data: "glass/sumita/K-SK15.yml"
        - PAGE: K-SK16RH
          name: "K-SK16RH"
          data: "glass/sumita/K-SK16RH.yml"
        - PAGE: K-SK18
          name: "K-SK18"
          data: "glass/sumita/K-SK18.yml"
        - PAGE: K-SK18RH
          name: "K-SK18RH"
          data: "glass/sumita/K-SK18RH.yml"
    - BOOK: SUMITA-BK
      name: "SUMITA - BK (Borosilicate crown)"
      info: "glass/SUMITA.html"
      content:
        - PAGE: K-BK7
          name: "K-BK7"
          data: "glass/sumita/K-BK7.yml"
          info: "glass/BK7.html"
    - BOOK: SUMITA-FK
      name: "SUMITA - FK (Fluor crown)"
      info: "glass/SUMITA.html"
      content:
        - PAGE: K-FK5
          name: "K-FK5"
          data: "glass/sumita/K-FK5.yml"
    - BOOK: SUMITA-LaK
      name: "SUMITA - LaK (Lanthanum crown)"
      info: "glass/SUMITA.html"
      content:
        - PAGE: K-LaK6
          name: "K-LaK6"
          data: "glass/sumita/K-LaK6.yml"
        - PAGE: K-LaK7
          name: "K-LaK7"
          data: "glass/sumita/K-LaK7.yml"
        - PAGE: K-LaK8
          name: "K-LaK8"
          data: "glass/sumita/K-LaK8.yml"
        - PAGE: K-LaK9
          name: "K-LaK9"
          data: "glass/sumita/K-LaK9.yml"
        - PAGE: K-LaK10
          name: "K-LaK10"
          data: "glass/sumita/K-LaK10.yml"
        - PAGE: K-LaK11
          name: "K-LaK11"
          data: "glass/sumita/K-LaK11.yml"
        - PAGE: K-LaK12
          name: "K-LaK12"
          data: "glass/sumita/K-LaK12.yml"
        - PAGE: K-LaK14
          name: "K-LaK14"
          data: "glass/sumita/K-LaK14.yml"
        - PAGE: K-LaK18
          name: "K-LaK18"
          data: "glass/sumita/K-LaK18.yml"
        - PAGE: K-LaKn2
          name: "K-LaKn2"
          data: "glass/sumita/K-LaKn2.yml"
        - PAGE: K-LaKn4
          name: "K-LaKn4"
          data: "glass/sumita/K-LaKn4.yml"
        - PAGE: K-LaKn5
          name: "K-LaKn5"
          data: "glass/sumita/K-LaKn5.yml"
        - PAGE: K-LaKn7
          name: "K-LaKn7"
          data: "glass/sumita/K-LaKn7.yml"
        - PAGE: K-LaKn11
          name: "K-LaKn11"
          data: "glass/sumita/K-LaKn11.yml"
        - PAGE: K-LaKn14
          name: "K-LaKn14"
          data: "glass/sumita/K-LaKn14.yml"
    - BOOK: SUMITA-LaSK
      name: "SUMITA - LaSK (Lanthanum dense crown)"
      info: "glass/SUMITA.html"
      content:
        - PAGE: K-LaSKn1
          name: "K-LaSKn1"
          data: "glass/sumita/K-LaSKn1.yml"
    - BOOK: SUMITA-PSK
      name: "SUMITA - PSK (Dense phosphate crown)"
      info: "glass/SUMITA.html"
      content:
        - PAGE: K-PSK11
          name: "K-PSK11"
          data: "glass/sumita/K-PSK11.yml"
        - PAGE: K-PSK11(M)
          name: "K-PSK11(M)"
          data: "glass/sumita/K-PSK11(M).yml"
        - PAGE: K-PSK100
          name: "K-PSK100"
          data: "glass/sumita/K-PSK100.yml"
        - PAGE: K-PSK100(M)
          name: "K-PSK100(M)"
          data: "glass/sumita/K-PSK100(M).yml"
        - PAGE: K-PSK200
          name: "K-PSK200"
          data: "glass/sumita/K-PSK200.yml"
        - PAGE: K-PSK200(M)
          name: "K-PSK200(M)"
          data: "glass/sumita/K-PSK200(M).yml"
        - PAGE: K-PSK300
          name: "K-PSK300"
          data: "glass/sumita/K-PSK300.yml"
        - PAGE: K-PSK300(M)
          name: "K-PSK300(M)"
          data: "glass/sumita/K-PSK300(M).yml"
        - PAGE: K-PSK400
          name: "K-PSK400"
          data: "glass/sumita/K-PSK400.yml"
        - PAGE: K-PSK400(M)
          name: "K-PSK400(M)"
          data: "glass/sumita/K-PSK400(M).yml"
        - PAGE: K-PSK500
          name: "K-PSK500"
          data: "glass/sumita/K-PSK500.yml"
        - PAGE: K-PSK500(M)
          name: "K-PSK500(M)"
          data: "glass/sumita/K-PSK500(M).yml"
        - PAGE: K-PSKn2
          name: "K-PSKn2"
          data: "glass/sumita/K-PSKn2.yml"
    - BOOK: SUMITA-SSK
      name: "SUMITA - SSK (Very dense flint)"
      info: "glass/SUMITA.html"
      content:
        - PAGE: K-SSK1
          name: "K-SSK1"
          data: "glass/sumita/K-SSK1.yml"
        - PAGE: K-SSK3
          name: "K-SSK3"
          data: "glass/sumita/K-SSK3.yml"
        - PAGE: K-SSK4
          name: "K-SSK4"
          data: "glass/sumita/K-SSK4.yml"
        - PAGE: K-SSK9
          name: "K-SSK9"
          data: "glass/sumita/K-SSK9.yml"
    - BOOK: SUMITA-BaF
      name: "SUMITA - BaF (Barium flint)"
      info: "glass/SUMITA.html"
      content:
        - PAGE: K-BaF8
          name: "K-BaF8"
          data: "glass/sumita/K-BaF8.yml"
        - PAGE: K-BaF9
          name: "K-BaF9"
          data: "glass/sumita/K-BaF9.yml"
        - PAGE: K-BaFn1
          name: "K-BaFn1"
          data: "glass/sumita/K-BaFn1.yml"
        - PAGE: K-BaFn3
          name: "K-BaFn3"
          data: "glass/sumita/K-BaFn3.yml"
    - BOOK: SUMITA-BaSF
      name: "SUMITA - BaSF (Barium dense flint)"
      info: "glass/SUMITA.html"
      content:
        - PAGE: K-BaSF4
          name: "K-BaSF4"
          data: "glass/sumita/K-BaSF4.yml"
        - PAGE: K-BaSF5
          name: "K-BaSF5"
          data: "glass/sumita/K-BaSF5.yml"
    - BOOK: SUMITA-LaF
      name: "SUMITA - LaF (Lanthanum flint)"
      info: "glass/SUMITA.html"
      content:
        - PAGE: K-LaF2
          name: "K-LaF2"
          data: "glass/sumita/K-LaF2.yml"
        - PAGE: K-LaFn3
          name: "K-LaFn3"
          data: "glass/sumita/K-LaFn3.yml"
        - PAGE: K-LaFn5
          name: "K-LaFn5"
          data: "glass/sumita/K-LaFn5.yml"
        - PAGE: K-LaFn11
          name: "K-LaFn11"
          data: "glass/sumita/K-LaFn11.yml"
    - BOOK: SUMITA-LaSF
      name: "SUMITA - LaSF (Lanthanum dense flint)"
      info: "glass/SUMITA.html"
      content:
        - PAGE: K-LaSFn1
          name: "K-LaSFn1"
          data: "glass/sumita/K-LaSFn1.yml"
        - PAGE: K-LaSFn2
          name: "K-LaSFn2"
          data: "glass/sumita/K-LaSFn2.yml"
        - PAGE: K-LaSFn3
          name: "K-LaSFn3"
          data: "glass/sumita/K-LaSFn3.yml"
        - PAGE: K-LaSFn4
          name: "K-LaSFn4"
          data: "glass/sumita/K-LaSFn4.yml"
        - PAGE: K-LaSFn6
          name: "K-LaSFn6"
          data: "glass/sumita/K-LaSFn6.yml"
        - PAGE: K-LaSFn7
          name: "K-LaSFn7"
          data: "glass/sumita/K-LaSFn7.yml"
        - PAGE: K-LaSFn8
          name: "K-LaSFn8"
          data: "glass/sumita/K-LaSFn8.yml"
        - PAGE: K-LaSFn9
          name: "K-LaSFn9"
          data: "glass/sumita/K-LaSFn9.yml"
        - PAGE: K-LaSFn10
          name: "K-LaSFn10"
          data: "glass/sumita/K-LaSFn10.yml"
        - PAGE: K-LaSFn14
          name: "K-LaSFn14"
          data: "glass/sumita/K-LaSFn14.yml"
        - PAGE: K-LaSFn16
          name: "K-LaSFn16"
          data: "glass/sumita/K-LaSFn16.yml"
        - PAGE: K-LaSFn17
          name: "K-LaSFn17"
          data: "glass/sumita/K-LaSFn17.yml"
        - PAGE: K-LaSFn21
          name: "K-LaSFn21"
          data: "glass/sumita/K-LaSFn21.yml"
        - PAGE: K-LaSFn22
          name: "K-LaSFn22"
          data: "glass/sumita/K-LaSFn22.yml"
        - PAGE: K-LaSFn23
          name: "K-LaSFn23"
          data: "glass/sumita/K-LaSFn23.yml"
    - BOOK: SUMITA-SFLD
      name: "SUMITA - SFLD"
      info: "glass/SUMITA.html"
      content:
        - PAGE: K-SFLD1
          name: "K-SFLD1"
          data: "glass/sumita/K-SFLD1.yml"
        - PAGE: K-SFLDn3
          name: "K-SFLDn3"
          data: "glass/sumita/K-SFLDn3.yml"
        - PAGE: K-SFLD4
          name: "K-SFLD4"
          data: "glass/sumita/K-SFLD4.yml"
        - PAGE: K-SFLD6
          name: "K-SFLD6"
          data: "glass/sumita/K-SFLD6.yml"
        - PAGE: K-SFLD8
          name: "K-SFLD8"
          data: "glass/sumita/K-SFLD8.yml"
        - PAGE: K-SFLD11
          name: "K-SFLD11"
          data: "glass/sumita/K-SFLD11.yml"
          info: "glass/SF11.html"
        - PAGE: K-SFLD14
          name: "K-SFLD14"
          data: "glass/sumita/K-SFLD14.yml"
        - PAGE: K-SFLD66
          name: "K-SFLD66"
          data: "glass/sumita/K-SFLD66.yml"
    - BOOK: SUMITA-BPG
      name: "SUMITA - BPG"
      info: "glass/SUMITA.html"
      content:
        - PAGE: K-BPG2
          name: "K-BPG2"
          data: "glass/sumita/K-BPG2.yml"
    - BOOK: SUMITA-BOC
      name: "SUMITA - BOC"
      info: "glass/SUMITA.html"
      content:
        - PAGE: K-BOC20
          name: "K-BOC20"
          data: "glass/sumita/K-BOC20.yml"
        - PAGE: K-BOC30
          name: "K-BOC30"
          data: "glass/sumita/K-BOC30.yml"
    - BOOK: SUMITA-CaFK
      name: "SUMITA - CaFK"
      info: "glass/SUMITA.html"
      content:
        - PAGE: K-CaFK95
          name: "K-CaFK95"
          data: "glass/sumita/K-CaFK95.yml"
        - PAGE: K-CaFK95(M)
          name: "K-CaFK95(M)"
          data: "glass/sumita/K-CaFK95(M).yml"
    - BOOK: SUMITA-CD
      name: "SUMITA - CD"
      info: "glass/SUMITA.html"
      content:
        - PAGE: K-CD45
          name: "K-CD45"
          data: "glass/sumita/K-CD45.yml"
        - PAGE: K-CD45(M)
          name: "K-CD45(M)"
          data: "glass/sumita/K-CD45(M).yml"
        - PAGE: K-CD120
          name: "K-CD120"
          data: "glass/sumita/K-CD120.yml"
        - PAGE: K-CD120(M)
          name: "K-CD120(M)"
          data: "glass/sumita/K-CD120(M).yml"
    - BOOK: SUMITA-CSK
      name: "SUMITA - CSK"
      info: "glass/SUMITA.html"
      content:
        - PAGE: K-CSK120
          name: "K-CSK120"
          data: "glass/sumita/K-CSK120.yml"
        - PAGE: K-CSK120(M)
          name: "K-CSK120(M)"
          data: "glass/sumita/K-CSK120(M).yml"
    - BOOK: SUMITA-FIR
      name: "SUMITA - FIR"
      info: "glass/SUMITA.html"
      content:
        - PAGE: K-FIR97UV
          name: "K-FIR97UV"
          data: "glass/sumita/K-FIR97UV.yml"
        - PAGE: K-FIR98UV
          name: "K-FIR98UV"
          data: "glass/sumita/K-FIR98UV.yml"
    - BOOK: SUMITA-GIR
      name: "SUMITA - GIR"
      info: "glass/SUMITA.html"
      content:
        - PAGE: K-GIR79
          name: "K-GIR79"
          data: "glass/sumita/K-GIR79.yml"
        - PAGE: K-GIR140
          name: "K-GIR140"
          data: "glass/sumita/K-GIR140.yml"
    - BOOK: SUMITA-GFK
      name: "SUMITA - GFK"
      info: "glass/SUMITA.html"
      content:
        - PAGE: K-GFK68
          name: "K-GFK68"
          data: "glass/sumita/K-GFK68.yml"
        - PAGE: K-GFK68(M)
          name: "K-GFK68(M)"
          data: "glass/sumita/K-GFK68(M).yml"
        - PAGE: K-GFK70
          name: "K-GFK70"
          data: "glass/sumita/K-GFK70.yml"
        - PAGE: K-GFK70(M)
          name: "K-GFK70(M)"
          data: "glass/sumita/K-GFK70(M).yml"
    - BOOK: SUMITA-LaFK
      name: "SUMITA - LaFK"
      info: "glass/SUMITA.html"
      content:
        - PAGE: K-LaFK50
          name: "K-LaFK50"
          data: "glass/sumita/K-LaFK50.yml"
        - PAGE: K-LaFK50(M)
          name: "K-LaFK50(M)"
          data: "glass/sumita/K-LaFK50(M).yml"
        - PAGE: K-LaFK50T
          name: "K-LaFK50T"
          data: "glass/sumita/K-LaFK50T.yml"
        - PAGE: K-LaFK50T(M)
          name: "K-LaFK50T(M)"
          data: "glass/sumita/K-LaFK50T(M).yml"
        - PAGE: K-LaFK55
          name: "K-LaFK55"
          data: "glass/sumita/K-LaFK55.yml"
        - PAGE: K-LaFK55(M)
          name: "K-LaFK55(M)"
          data: "glass/sumita/K-LaFK55(M).yml"
        - PAGE: K-LaFK58
          name: "K-LaFK58"
          data: "glass/sumita/K-LaFK58.yml"
        - PAGE: K-LaFK58(M)
          name: "K-LaFK58(M)"
          data: "glass/sumita/K-LaFK58(M).yml"
        - PAGE: K-LaFK60
          name: "K-LaFK60"
          data: "glass/sumita/K-LaFK60.yml"
        - PAGE: K-LaFK60(M)
          name: "K-LaFK60(M)"
          data: "glass/sumita/K-LaFK60(M).yml"
        - PAGE: K-LaFK65
          name: "K-LaFK65"
          data: "glass/sumita/K-LaFK65.yml"
        - PAGE: K-LaFK65(M)
          name: "K-LaFK65(M)"
          data: "glass/sumita/K-LaFK65(M).yml"
    - BOOK: SUMITA-LCV
      name: "SUMITA - LCV"
      info: "glass/SUMITA.html"
      content:
        - PAGE: K-LCV93
          name: "K-LCV93"
          data: "glass/sumita/K-LCV93.yml"
        - PAGE: K-LCV93(M)
          name: "K-LCV93(M)"
          data: "glass/sumita/K-LCV93(M).yml"
    - BOOK: SUMITA-PBK
      name: "SUMITA - PBK"
      info: "glass/SUMITA.html"
      content:
        - PAGE: K-PBK40
          name: "K-PBK40"
          data: "glass/sumita/K-PBK40.yml"
        - PAGE: K-PBK40(M)
          name: "K-PBK40(M)"
          data: "glass/sumita/K-PBK40(M).yml"
        - PAGE: K-PBK50
          name: "K-PBK50"
          data: "glass/sumita/K-PBK50.yml"
        - PAGE: K-PBK50(M)
          name: "K-PBK50(M)"
          data: "glass/sumita/K-PBK50(M).yml"
    - BOOK: SUMITA-PFK
      name: "SUMITA - PFK"
      info: "glass/SUMITA.html"
      content:
        - PAGE: K-PFK80
          name: "K-PFK80"
          data: "glass/sumita/K-PFK80.yml"
        - PAGE: K-PFK80(M)
          name: "K-PFK80(M)"
          data: "glass/sumita/K-PFK80(M).yml"
        - PAGE: K-PFK85
          name: "K-PFK85"
          data: "glass/sumita/K-PFK85.yml"
        - PAGE: K-PFK85(M)
          name: "K-PFK85(M)"
          data: "glass/sumita/K-PFK85(M).yml"
        - PAGE: K-PFK90
          name: "K-PFK90"
          data: "glass/sumita/K-PFK90.yml"
        - PAGE: K-PFK90(M)
          name: "K-PFK90(M)"
          data: "glass/sumita/K-PFK90(M).yml"
    - BOOK: SUMITA-PG
      name: "SUMITA - PG"
      info: "glass/SUMITA.html"
      content:
        - PAGE: K-PG325
          name: "K-PG325"
          data: "glass/sumita/K-PG325.yml"
        - PAGE: K-PG325(M)
          name: "K-PG325(M)"
          data: "glass/sumita/K-PG325(M).yml"
        - PAGE: K-PG375
          name: "K-PG375"
          data: "glass/sumita/K-PG375.yml"
        - PAGE: K-PG375(M)
          name: "K-PG375(M)"
          data: "glass/sumita/K-PG375(M).yml"
        - PAGE: K-PG395
          name: "K-PG395"
          data: "glass/sumita/K-PG395.yml"
        - PAGE: K-PG395(M)
          name: "K-PG395(M)"
          data: "glass/sumita/K-PG395(M).yml"
    - BOOK: SUMITA-PMK
      name: "SUMITA - PMK"
      info: "glass/SUMITA.html"
      content:
        - PAGE: K-PMK30
          name: "K-PMK30"
          data: "glass/sumita/K-PMK30.yml"
        - PAGE: K-PMK30(M)
          name: "K-PMK30(M)"
          data: "glass/sumita/K-PMK30(M).yml"
    - BOOK: SUMITA-PSF
      name: "SUMITA - PSF"
      info: "glass/SUMITA.html"
      content:
        - PAGE: K-PSFn1
          name: "K-PSFn1"
          data: "glass/sumita/K-PSFn1.yml"
        - PAGE: K-PSFn1(M)
          name: "K-PSFn1(M)"
          data: "glass/sumita/K-PSFn1(M).yml"
        - PAGE: K-PSFn2
          name: "K-PSFn2"
          data: "glass/sumita/K-PSFn2.yml"
        - PAGE: K-PSFn2(M)
          name: "K-PSFn2(M)"
          data: "glass/sumita/K-PSFn2(M).yml"
        - PAGE: K-PSFn3
          name: "K-PSFn3"
          data: "glass/sumita/K-PSFn3.yml"
        - PAGE: K-PSFn3(M)
          name: "K-PSFn3(M)"
          data: "glass/sumita/K-PSFn3(M).yml"
        - PAGE: K-PSFn4
          name: "K-PSFn4"
          data: "glass/sumita/K-PSFn4.yml"
        - PAGE: K-PSFn4(M)
          name: "K-PSFn4(M)"
          data: "glass/sumita/K-PSFn4(M).yml"
        - PAGE: K-PSFn5
          name: "K-PSFn5"
          data: "glass/sumita/K-PSFn5.yml"
        - PAGE: K-PSFn5(M)
          name: "K-PSFn5(M)"
          data: "glass/sumita/K-PSFn5(M).yml"
        - PAGE: K-PSFn173
          name: "K-PSFn173"
          data: "glass/sumita/K-PSFn173.yml"
        - PAGE: K-PSFn173(M)
          name: "K-PSFn173(M)"
          data: "glass/sumita/K-PSFn173(M).yml"
        - PAGE: K-PSFn202
          name: "K-PSFn202"
          data: "glass/sumita/K-PSFn202.yml"
        - PAGE: K-PSFn202(M)
          name: "K-PSFn202(M)"
          data: "glass/sumita/K-PSFn202(M).yml"
        - PAGE: K-PSFn203
          name: "K-PSFn203"
          data: "glass/sumita/K-PSFn203.yml"
        - PAGE: K-PSFn203(M)
          name: "K-PSFn203(M)"
          data: "glass/sumita/K-PSFn203(M).yml"
        - PAGE: K-PSFn214
          name: "K-PSFn214"
          data: "glass/sumita/K-PSFn214.yml"
        - PAGE: K-PSFn214(M)
          name: "K-PSFn214(M)"
          data: "glass/sumita/K-PSFn214(M).yml"
        - PAGE: K-PSFn215
          name: "K-PSFn215"
          data: "glass/sumita/K-PSFn215.yml"
    - BOOK: SUMITA-SKF
      name: "SUMITA - SKF"
      info: "glass/SUMITA.html"
      content:
        - PAGE: K-SKF6
          name: "K-SKF6"
          data: "glass/sumita/K-SKF6.yml"
        - PAGE: K-SKF6(M)
          name: "K-SKF6(M)"
          data: "glass/sumita/K-SKF6(M).yml"
    - BOOK: SUMITA-SKLD
      name: "SUMITA - SKLD"
      info: "glass/SUMITA.html"
      content:
        - PAGE: K-SKLD120
          name: "K-SKLD120"
          data: "glass/sumita/K-SKLD120.yml"
        - PAGE: K-SKLD120(M)
          name: "K-SKLD120(M)"
          data: "glass/sumita/K-SKLD120(M).yml"
    - BOOK: SUMITA-VC
      name: "SUMITA - VC"
      info: "glass/SUMITA.html"
      content:
        - PAGE: K-VC78
          name: "K-VC78"
          data: "glass/sumita/K-VC78.yml"
        - PAGE: K-VC78(M)
          name: "K-VC78(M)"
          data: "glass/sumita/K-VC78(M).yml"
        - PAGE: K-VC79
          name: "K-VC79"
          data: "glass/sumita/K-VC79.yml"
        - PAGE: K-VC79(M)
          name: "K-VC79(M)"
          data: "glass/sumita/K-VC79(M).yml"
        - PAGE: K-VC80
          name: "K-VC80"
          data: "glass/sumita/K-VC80.yml"
        - PAGE: K-VC80(M)
          name: "K-VC80(M)"
          data: "glass/sumita/K-VC80(M).yml"
        - PAGE: K-VC82
          name: "K-VC82"
          data: "glass/sumita/K-VC82.yml"
        - PAGE: K-VC82(M)
          name: "K-VC82(M)"
          data: "glass/sumita/K-VC82(M).yml"
        - PAGE: K-VC89
          name: "K-VC89"
          data: "glass/sumita/K-VC89.yml"
        - PAGE: K-VC89(M)
          name: "K-VC89(M)"
          data: "glass/sumita/K-VC89(M).yml"
        - PAGE: K-VC90
          name: "K-VC90"
          data: "glass/sumita/K-VC90.yml"
        - PAGE: K-VC90(M)
          name: "K-VC90(M)"
          data: "glass/sumita/K-VC90(M).yml"
        - PAGE: K-VC91
          name: "K-VC91"
          data: "glass/sumita/K-VC91.yml"
        - PAGE: K-VC91(M)
          name: "K-VC91(M)"
          data: "glass/sumita/K-VC91(M).yml"
        - PAGE: K-VC99
          name: "K-VC99"
          data: "glass/sumita/K-VC99.yml"
        - PAGE: K-VC99(M)
          name: "K-VC99(M)"
          data: "glass/sumita/K-VC99(M).yml"
        - PAGE: K-VC100
          name: "K-VC100"
          data: "glass/sumita/K-VC100.yml"
        - PAGE: K-VC100(M)
          name: "K-VC100(M)"
          data: "glass/sumita/K-VC100(M).yml"
        - PAGE: K-VC179
          name: "K-VC179"
          data: "glass/sumita/K-VC179.yml"
        - PAGE: K-VC179(M)
          name: "K-VC179(M)"
          data: "glass/sumita/K-VC179(M).yml"
        - PAGE: K-VC181
          name: "K-VC181"
          data: "glass/sumita/K-VC181.yml"
        - PAGE: K-VC181(M)
          name: "K-VC181(M)"
          data: "glass/sumita/K-VC181(M).yml"
        - PAGE: K-VC185
          name: "K-VC185"
          data: "glass/sumita/K-VC185.yml"
        - PAGE: K-VC185(M)
          name: "K-VC185(M)"
          data: "glass/sumita/K-VC185(M).yml"
    - BOOK: SUMITA-ZnSF
      name: "SUMITA - ZnSF"
      info: "glass/SUMITA.html"
      content:
        - PAGE: K-ZnSF8
          name: "K-ZnSF8"
          data: "glass/sumita/K-ZnSF8.yml"
        - PAGE: K-ZnSF8(M)
          name: "K-ZnSF8(M)"
          data: "glass/sumita/K-ZnSF8(M).yml"
    - DIVIDER: "Optical glass - LZOS"
    - BOOK: LZOS-K
      name: "LZOS - K (Crown)"
      info: "glass/LZOS.html"
      content:
        - PAGE: K8
          name: "K8"
          data: "glass/lzos/K8.yml"
          info: "glass/BK7.html"
    - BOOK: LZOS-LK
      name: "LZOS - LK (Light crown)"
      info: "glass/LZOS.html"
      content:
        - PAGE: LK3
          name: "LK3"
          data: "glass/lzos/LK3.yml"
        - PAGE: LK5
          name: "LK5"
          data: "glass/lzos/LK5.yml"
        - PAGE: LK6
          name: "LK6"
          data: "glass/lzos/LK6.yml"
        - PAGE: LK7
          name: "LK7"
          data: "glass/lzos/LK7.yml"
    - BOOK: LZOS-TK
      name: "LZOS - TK (Dense crown)"
      info: "glass/LZOS.html"
      content:
        - PAGE: TK2
          name: "TK2"
          data: "glass/lzos/TK2.yml"
        - PAGE: TK9
          name: "TK9"
          data: "glass/lzos/TK9.yml"
        - PAGE: TK12
          name: "TK12"
          data: "glass/lzos/TK12.yml"
        - PAGE: TK14
          name: "TK14"
          data: "glass/lzos/TK14.yml"
        - PAGE: TK16
          name: "TK16"
          data: "glass/lzos/TK16.yml"
        - PAGE: TK17
          name: "TK17"
          data: "glass/lzos/TK17.yml"
        - PAGE: TK20
          name: "TK20"
          data: "glass/lzos/TK20.yml"
        - PAGE: TK21
          name: "TK21"
          data: "glass/lzos/TK21.yml"
        - PAGE: TK23
          name: "TK23"
          data: "glass/lzos/TK23.yml"
    - BOOK: LZOS-CTK
      name: "LZOS - CTK (Extra dense crown)"
      info: "glass/LZOS.html"
      content:
        - PAGE: CTK3
          name: "CTK3"
          data: "glass/lzos/CTK3.yml"
        - PAGE: CTK8
          name: "CTK8"
          data: "glass/lzos/CTK8.yml"
        - PAGE: CTK9
          name: "CTK9"
          data: "glass/lzos/CTK9.yml"
        - PAGE: CTK12
          name: "CTK12"
          data: "glass/lzos/CTK12.yml"
        - PAGE: CTK19
          name: "CTK19"
          data: "glass/lzos/CTK19.yml"
    - BOOK: LZOS-OK
      name: "LZOS - OK (Special crown)"
      info: "glass/LZOS.html"
      content:
        - PAGE: OK4
          name: "OK4"
          data: "glass/lzos/OK4.yml"
    - BOOK: LZOS-BK
      name: "LZOS - BK (Barium crown)"
      info: "glass/LZOS.html"
      content:
        - PAGE: BK4
          name: "BK4"
          data: "glass/lzos/BK4.yml"
        - PAGE: BK6
          name: "BK6"
          data: "glass/lzos/BK6.yml"
        - PAGE: BK8
          name: "BK8"
          data: "glass/lzos/BK8.yml"
        - PAGE: BK10
          name: "BK10"
          data: "glass/lzos/BK10.yml"
    - BOOK: LZOS-F
      name: "LZOS - F (Flint)"
      info: "glass/LZOS.html"
      content:
        - PAGE: F1
          name: "F1"
          data: "glass/lzos/F1.yml"
        - PAGE: F4
          name: "F4"
          data: "glass/lzos/F4.yml"
        - PAGE: F6
          name: "F6"
          data: "glass/lzos/F6.yml"
        - PAGE: F8
          name: "F8"
          data: "glass/lzos/F8.yml"
        - PAGE: F13
          name: "F13"
          data: "glass/lzos/F13.yml"
    - BOOK: LZOS-LF
      name: "LZOS - LF (Light flint)"
      info: "glass/LZOS.html"
      content:
        - PAGE: LF5
          name: "LF5"
          data: "glass/lzos/LF5.yml"
        - PAGE: LF7
          name: "LF7"
          data: "glass/lzos/LF7.yml"
        - PAGE: LF9
          name: "LF9"
          data: "glass/lzos/LF9.yml"
    - BOOK: LZOS-TF
      name: "LZOS - TF (Dense flint)"
      info: "glass/LZOS.html"
      content:
        - PAGE: TF1
          name: "TF1"
          data: "glass/lzos/TF1.yml"
        - PAGE: TF2
          name: "TF2"
          data: "glass/lzos/TF2.yml"
        - PAGE: TF3
          name: "TF3"
          data: "glass/lzos/TF3.yml"
        - PAGE: TF4
          name: "TF4"
          data: "glass/lzos/TF4.yml"
        - PAGE: TF5
          name: "TF5"
          data: "glass/lzos/TF5.yml"
        - PAGE: TF7
          name: "TF7"
          data: "glass/lzos/TF7.yml"
        - PAGE: TF8
          name: "TF8"
          data: "glass/lzos/TF8.yml"
        - PAGE: TF10
          name: "TF10"
          data: "glass/lzos/TF10.yml"
    - BOOK: LZOS-OF
      name: "LZOS - OF (Special flint)"
      info: "glass/LZOS.html"
      content:
        - PAGE: OF1
          name: "OF1"
          data: "glass/lzos/OF1.yml"
    - BOOK: LZOS-BF
      name: "LZOS - BF (Barium flint)"
      info: "glass/LZOS.html"
      content:
        - PAGE: BF1
          name: "BF1"
          data: "glass/lzos/BF1.yml"
        - PAGE: BF8
          name: "BF8"
          data: "glass/lzos/BF8.yml"
        - PAGE: BF11
          name: "BF11"
          data: "glass/lzos/BF11.yml"
        - PAGE: BF16
          name: "BF16"
          data: "glass/lzos/BF16.yml"
        - PAGE: BF21
          name: "BF21"
          data: "glass/lzos/BF21.yml"
        - PAGE: BF24
          name: "BF24"
          data: "glass/lzos/BF24.yml"
        - PAGE: BF25
          name: "BF25"
          data: "glass/lzos/BF25.yml"
        - PAGE: BF28
          name: "BF28"
          data: "glass/lzos/BF28.yml"
    - BOOK: LZOS-KF
      name: "LZOS - KF (Crownflint)"
      info: "glass/LZOS.html"
      content:
        - PAGE: KF6
          name: "KF6"
          data: "glass/lzos/KF6.yml"
        - PAGE: KF7
          name: "KF7"
          data: "glass/lzos/KF7.yml"
- SHELF: other
  name: "OTHER - miscellaneous materials"
  content:
    - DIVIDER: "Mixed gases"
    - BOOK: air
      name: "Air"
      info: "other/air.html"
      content:
        - PAGE: Ciddor
          name: "Ciddor 1996: n 0.23-1.690 µm"
          data: "other/mixed gases/air/Ciddor.yml"
        - PAGE: Mathar-1.3
          name: "Mathar 2007: n 1.3-2.5 µm"
          data: "other/mixed gases/air/Mathar-1.3.yml"
        - PAGE: Mathar-2.8
          name: "Mathar 2007: n 2.8-4.2 µm"
          data: "other/mixed gases/air/Mathar-2.8.yml"
        - PAGE: Mathar-4.35
          name: "Mathar 2007: n 4.35-5.2 µm"
          data: "other/mixed gases/air/Mathar-4.35.yml"
        - PAGE: Mathar-7.5
          name: "Mathar 2007: n 7.5-14.1 µm"
          data: "other/mixed gases/air/Mathar-7.5.yml"
        - PAGE: Peck
          name: "Peck and Reeder 1972: n 0.185-1.7 µm"
          data: "other/mixed gases/air/Peck.yml"
    - DIVIDER: "Alloys"
    - BOOK: Au-Ag
      name: "Au-Ag (Gold-silver alloy)"
      info: "other/Au-Ag.html"
      content:
        - PAGE: Rioux-Au100Ag0
          name: "Rioux et al. 2014: n,k 0.27-1.2 µm; 100% Au"
          data: "other/alloys/Au-Ag/Rioux-Au100Ag0.yml"
        - PAGE: Rioux-Au90Ag10
          name: "Rioux et al. 2014: n,k 0.27-1.2 µm; 90% Au 10% Ag"
          data: "other/alloys/Au-Ag/Rioux-Au90Ag10.yml"
        - PAGE: Rioux-Au80Ag20
          name: "Rioux et al. 2014: n,k 0.27-1.2 µm; 80% Au 20% Ag"
          data: "other/alloys/Au-Ag/Rioux-Au80Ag20.yml"
        - PAGE: Rioux-Au70Ag30
          name: "Rioux et al. 2014: n,k 0.27-1.2 µm; 70% Au 30% Ag"
          data: "other/alloys/Au-Ag/Rioux-Au70Ag30.yml"
        - PAGE: Rioux-Au60Ag40
          name: "Rioux et al. 2014: n,k 0.27-1.2 µm; 60% Au 40% Ag"
          data: "other/alloys/Au-Ag/Rioux-Au60Ag40.yml"
        - PAGE: Rioux-Au50Ag50
          name: "Rioux et al. 2014: n,k 0.27-1.2 µm; 50% Au 50% Ag"
          data: "other/alloys/Au-Ag/Rioux-Au50Ag50.yml"
        - PAGE: Rioux-Au40Ag60
          name: "Rioux et al. 2014: n,k 0.27-1.2 µm; 40% Au 60% Ag"
          data: "other/alloys/Au-Ag/Rioux-Au40Ag60.yml"
        - PAGE: Rioux-Au30Ag70
          name: "Rioux et al. 2014: n,k 0.27-1.2 µm; 30% Au 70% Ag"
          data: "other/alloys/Au-Ag/Rioux-Au30Ag70.yml"
        - PAGE: Rioux-Au20Ag80
          name: "Rioux et al. 2014: n,k 0.27-1.2 µm; 20% Au 80% Ag"
          data: "other/alloys/Au-Ag/Rioux-Au20Ag80.yml"
        - PAGE: Rioux-Au10Ag90
          name: "Rioux et al. 2014: n,k 0.27-1.2 µm; 10% Au 90% Ag"
          data: "other/alloys/Au-Ag/Rioux-Au10Ag90.yml"
        - PAGE: Rioux-Au0Ag100
          name: "Rioux et al. 2014: n,k 0.27-1.2 µm; 100% Ag"
          data: "other/alloys/Au-Ag/Rioux-Au0Ag100.yml"
    - BOOK: Cu-Zn
      name: "Cu-Zn (Copper-zinc alloy, Brass)"
      info: "other/Cu-Zn.html"
      content:
        - PAGE: Querry-Cu90Zn10
          name: "Querry 1985: n,k 0.21-55.6 µm; 90% Cu 10% Zn"
          data: "other/alloys/Cu-Zn/Querry-Cu90Zn10.yml"
        - PAGE: Querry-Cu85Zn15
          name: "Querry 1985: n,k 0.21-55.6 µm; 85% Cu 15% Zn"
          data: "other/alloys/Cu-Zn/Querry-Cu85Zn15.yml"
        - PAGE: Querry-Cu70Zn30
          name: "Querry 1985: n,k 0.21-55.6 µm; 70% Cu 30% Zn"
          data: "other/alloys/Cu-Zn/Querry-Cu70Zn30.yml"
    - BOOK: Nb-Sn
      name: "Nb-Sn (Niobium-tin alloy)"
      info: "other/Nb-Sn.html"
      content:
        - PAGE: Golovashkin-06
          name: "Golovashkin et al. 1971: n,k 1-9 µm; 6 wt% Sn"
          data: "other/alloys/Nb-Sn/Golovashkin-06.yml"
        - PAGE: Golovashkin-22
          name: "Golovashkin et al. 1971: n,k 1-10 µm; 22 wt% Sn"
          data: "other/alloys/Nb-Sn/Golovashkin-22.yml"
        - PAGE: Golovashkin-28
          name: "Golovashkin et al. 1971: n,k 1-10 µm; 28 wt% Sn"
          data: "other/alloys/Nb-Sn/Golovashkin-28.yml"
        - PAGE: Golovashkin-30
          name: "Golovashkin et al. 1971: n,k 1-9 µm; 30 wt% Sn"
          data: "other/alloys/Nb-Sn/Golovashkin-30.yml"
        - PAGE: Golovashkin-34
          name: "Golovashkin et al. 1971: n,k 1-8 µm; 34 wt% Sn"
          data: "other/alloys/Nb-Sn/Golovashkin-34.yml"
        - PAGE: Golovashkin-40
          name: "Golovashkin et al. 1971: n,k 1-8 µm; 40 wt% Sn"
          data: "other/alloys/Nb-Sn/Golovashkin-40.yml"
        - PAGE: Golovashkin-55
          name: "Golovashkin et al. 1971: n,k 1-8 µm; 55 wt% Sn"
          data: "other/alloys/Nb-Sn/Golovashkin-55.yml"
    - BOOK: Ni-Fe
      name: "Ni-Fe (Nickel-iron alloy, Permalloy)"
      info: "other/Ni-Fe.html"
      content:
        - PAGE: Tikuisis_gold150nm
          name: "Tikuišis et al. 2017: n,k 0.193-1.69 µm; gold-coated, 150 nm"
          data: "other/alloys/Ni-Fe/Tikuisis_gold150nm.yml"
        - PAGE: Tikuisis_gold10nm
          name: "Tikuišis et al. 2017: n,k 0.193-1.69 µm; gold-coated, 10 nm"
          data: "other/alloys/Ni-Fe/Tikuisis_gold10nm.yml"
        - PAGE: Tikuisis_bare150nm
          name: "Tikuišis et al. 2017: n,k 0.193-1.69 µm; bare, 150 nm"
          data: "other/alloys/Ni-Fe/Tikuisis_bare150nm.yml"
        - PAGE: Tikuisis_bare10nm
          name: "Tikuišis et al. 2017: n,k 0.193-1.69 µm; bare, 10 nm"
          data: "other/alloys/Ni-Fe/Tikuisis_bare10nm.yml"
    - BOOK: V-Ga
      name: "V-Ga (Vanadium-gallium alloy)"
      info: "other/V-Ga.html"
      content:
        - PAGE: Golovashkin-293K
          name: "Golovashkin et al. 1970: n,k 0.45-10 µm; 293 K"
          data: "other/alloys/V-Ga/Golovashkin-293K.yml"
        - PAGE: Golovashkin-78K
          name: "Golovashkin et al. 1970: n,k 0.45-2.6 µm; 78 K"
          data: "other/alloys/V-Ga/Golovashkin-78K.yml"
    - DIVIDER: "Semiconductor alloys"
    - BOOK: AlAs-GaAs
      name: "AlAs-GaAs (Aluminium gallium arsenide, AlGaAs)"
      info: "other/AlAs-GaAs.html"
      content:
        - DIVIDER: "Experimental data"
        - PAGE: Aspnes-0
          name: "Aspnes et al. 1986: n,k 0.21-0.83 µm; 0% Al"
          data: "other/semiconductor alloys/AlAs-GaAs/Aspnes-0.yml"
        - PAGE: Aspnes-9.9
          name: "Aspnes et al. 1986: n,k 0.21-0.83 µm; 9.9% Al"
          data: "other/semiconductor alloys/AlAs-GaAs/Aspnes-9.9.yml"
        - PAGE: Aspnes-19.8
          name: "Aspnes et al. 1986: n,k 0.21-0.83 µm; 19.8% Al"
          data: "other/semiconductor alloys/AlAs-GaAs/Aspnes-19.8.yml"
        - PAGE: Aspnes-31.5
          name: "Aspnes et al. 1986: n,k 0.21-0.83 µm; 31.5% Al"
          data: "other/semiconductor alloys/AlAs-GaAs/Aspnes-31.5.yml"
        - PAGE: Aspnes-41.9
          name: "Aspnes et al. 1986: n,k 0.21-0.83 µm; 41.9% Al"
          data: "other/semiconductor alloys/AlAs-GaAs/Aspnes-41.9.yml"
        - PAGE: Aspnes-49.1
          name: "Aspnes et al. 1986: n,k 0.21-0.83 µm; 49.1% Al"
          data: "other/semiconductor alloys/AlAs-GaAs/Aspnes-49.1.yml"
        - PAGE: Aspnes-59.0
          name: "Aspnes et al. 1986: n,k 0.21-0.83 µm; 59.0% Al"
          data: "other/semiconductor alloys/AlAs-GaAs/Aspnes-59.0.yml"
        - PAGE: Aspnes-70.0
          name: "Aspnes et al. 1986: n,k 0.21-0.83 µm; 70.0% Al"
          data: "other/semiconductor alloys/AlAs-GaAs/Aspnes-70.0.yml"
        - PAGE: Aspnes-80.4
          name: "Aspnes et al. 1986: n,k 0.21-0.83 µm; 80.4% Al"
          data: "other/semiconductor alloys/AlAs-GaAs/Aspnes-80.4.yml"
        - DIVIDER: "Models and simulations"
        - PAGE: Adachi-0.315
          name: "Adachi 1989: n,k 0.207-12.4 µm; 31.5% Al"
          data: "other/semiconductor alloys/AlAs-GaAs/Adachi-0.315.yml"
        - PAGE: Adachi-0.700
          name: "Adachi 1989: n,k 0.207-12.4 µm; 70.0% Al"
          data: "other/semiconductor alloys/AlAs-GaAs/Adachi-0.700.yml"
    - BOOK: AlSb-GaSb
      name: "AlSb-GaSb (Aluminium gallium antimonide, AlGaSb)"
      info: "other/AlSb-GaSb.html"
      content:
        - PAGE: Ferrini-0
          name: "Ferrini et al. 1998: n,k 0.207-2.480 µm; 0% Al"
          data: "other/semiconductor alloys/AlSb-GaSb/Ferrini-0.yml"
        - PAGE: Ferrini-10
          name: "Ferrini et al. 1998: n,k 0.207-2.480 µm; 10% Al"
          data: "other/semiconductor alloys/AlSb-GaSb/Ferrini-10.yml"
        - PAGE: Ferrini-30
          name: "Ferrini et al. 1998: n,k 0.207-2.480 µm; 30% Al"
          data: "other/semiconductor alloys/AlSb-GaSb/Ferrini-30.yml"
        - PAGE: Ferrini-50
          name: "Ferrini et al. 1998: n,k 0.207-2.480 µm; 50% Al"
          data: "other/semiconductor alloys/AlSb-GaSb/Ferrini-50.yml"
    - BOOK: AlN-Al2O3
      name: "AlN-Al<sub>2</sub>O<sub>3</sub> (Aluminium oxynitride, ALON)"
      info: "other/AlN-Al2O3.html"
      content:
        - PAGE: Hartnett-6.69
          name: "Hartnett et al. 1998: 6.69 at.% N; n 0.24-5.6 µm"
          data: "other/semiconductor alloys/AlN-Al2O3/Hartnett-6.69.yml"
        - PAGE: Hartnett-5.88
          name: "Hartnett et al. 1998: 5.88 at.% N; n,k 0.24-5.6 µm"
          data: "other/semiconductor alloys/AlN-Al2O3/Hartnett-5.88.yml"
        - PAGE: Hartnett-6.53
          name: "Hartnett et al. 1998: 6.53 at.% N; n,k 0.24-5.6 µm"
          data: "other/semiconductor alloys/AlN-Al2O3/Hartnett-6.53.yml"
        - PAGE: Hartnett-7.17
          name: "Hartnett et al. 1998: 7.17 at.% N; n,k 0.24-5.6 µm"
          data: "other/semiconductor alloys/AlN-Al2O3/Hartnett-7.17.yml"
    - BOOK: GaAs-InAs
      name: "GaAs-InAs (Gallium indium arsenide, GaInAs)"
      info: "other/GaAs-InAs.html"
      content:
        - PAGE: Adachi
          name: "Adachi 1989: n,k 0.207-12.4 µm"
          data: "other/semiconductor alloys/GaAs-InAs/Adachi.yml"
    - BOOK: GaP-InP
      name: "GaP-InP (Gallium indium phosphide, GaInP)"
      info: "other/GaP-InP.html"
      content:
        - PAGE: Schubert
          name: "Schubert et al. 1995: n,k 0.250-0.954 µm"
          data: "other/semiconductor alloys/GaP-InP/Schubert.yml"
    - BOOK: GaAs-InAs-GaP-InP
      name: "GaAs-InAs-GaP-InP (Gallium indium arsenide phosphide, GaInAsP)"
      info: "other/GaAs-InAs-GaP-InP.html"
      content:
        - PAGE: Adachi
          name: "Adachi 1989: n,k 0.207-12.4 µm"
          data: "other/semiconductor alloys/GaAs-InAs-GaP-InP/Adachi.yml"
    - BOOK: Si-Ge
      name: "Si-Ge (Silicon-germanium, SiGe)"
      info: "other/Si-Ge.html"
      content:
        - PAGE: Jellison-11
          name: "Jellison et al. 1993: 11% Si, Ge substrate; n,k 0.24-0.84 µm"
          data: "other/semiconductor alloys/Si-Ge/Jellison-11.yml"
        - PAGE: Jellison-20
          name: "Jellison et al. 1993: 20% Si, Ge substrate; n,k 0.24-0.84 µm"
          data: "other/semiconductor alloys/Si-Ge/Jellison-20.yml"
        - PAGE: Jellison-28
          name: "Jellison et al. 1993: 28% Si, Ge substrate; n,k 0.24-0.84 µm"
          data: "other/semiconductor alloys/Si-Ge/Jellison-28.yml"
        - PAGE: Jellison-48
          name: "Jellison et al. 1993: 48% Si, Ge substrate; n,k 0.24-0.84 µm"
          data: "other/semiconductor alloys/Si-Ge/Jellison-48.yml"
        - PAGE: Jellison-47
          name: "Jellison et al. 1993: 47% Si, Si substrate; n,k 0.24-0.84 µm"
          data: "other/semiconductor alloys/Si-Ge/Jellison-47.yml"
        - PAGE: Jellison-65
          name: "Jellison et al. 1993: 65% Si, Si substrate; n,k 0.24-0.84 µm"
          data: "other/semiconductor alloys/Si-Ge/Jellison-65.yml"
        - PAGE: Jellison-85
          name: "Jellison et al. 1993: 85% Si, Si substrate; n,k 0.24-0.84 µm"
          data: "other/semiconductor alloys/Si-Ge/Jellison-85.yml"
        - PAGE: Jellison-98
          name: "Jellison et al. 1993: 98% Si, Si substrate; n,k 0.24-0.84 µm"
          data: "other/semiconductor alloys/Si-Ge/Jellison-98.yml"
    - DIVIDER: "Intermetallics"
    - BOOK: AuAl2
      name: "AuAl<sub>2</sub> (Gold-aluminium intermetallic, Purple plague)"
      info: "other/AuAl2.html"
      content:
        - PAGE: Supansomboon
          name: "Supansomboon et al. 2008: n,k 0.300-1.32 µm"
          data: "other/intermetallics/AuAl2/Supansomboon.yml"
    - DIVIDER: "Mixed crystals"
    - BOOK: HfO2-Y2O3
      name: "HfO<sub>2</sub>-Y<sub>2</sub>O<sub>3</sub> (Hafnium dioxide - Yttrium oxide)"
      info: "other/HfO2-Y2O3.html"
      content:
        - PAGE: Wood
          name: "Wood et al. 1990: n 0.36-5.0 µm"
          data: "other/mixed crystals/HfO2-Y2O3/Wood.yml"
    - BOOK: In2O3-SnO2
      name: "In<sub>2</sub>O<sub>3</sub>-SnO<sub>2</sub> (Indium tin oxide, ITO)"
      info: "other/In2O3-SnO2.html"
      content:
        - PAGE: Moerland
          name: "Moerland and Hoogenboom 2016: n,k 0.4-1.0 µm"
          data: "other/mixed crystals/In2O3-SnO2/Moerland.yml"
        - PAGE: Konig
          name: "König et al. 2014: n,k 0.25-1.0 µm"
          data: "other/mixed crystals/In2O3-SnO2/Konig.yml"
        - PAGE: Konig-EMA
          name: "König et al. 2014: EMA layer; n,k 0.25-1.0 µm"
          data: "other/mixed crystals/In2O3-SnO2/Konig-EMA.yml"
    - BOOK: TlBr-TlCl
      name: "TlBr-TlCl (Thallium bromo-chloride, KRS-6)"
      info: "other/TlBr-TlCl.html"
      content:
        - PAGE: Hettner
          name: "Hettner and Leisegang 1948: n 0.6-24 µm"
          data: "other/mixed crystals/TlBr-TlCl/Hettner.yml"
    - BOOK: TlBr-TlI
      name: "TlBr-TlI (Thallium bromo-iodide, KRS-5)"
      info: "other/TlBr-TlI.html"
      content:
        - PAGE: Rodney
          name: "Rodney and Malitson 1956: n 0.577-39.38 µm"
          data: "other/mixed crystals/TlBr-TlI/Rodney.yml"
    - BOOK: ZrO2-Y2O3
      name: "ZrO<sub>2</sub>-Y<sub>2</sub>O<sub>3</sub> (Yttria-stabilized zirconia, YSZ)"
      info: "other/ZrO2-Y2O3.html"
      content:
        - PAGE: Wood
          name: "Wood and Nassau 1982: 12 mol % Y2O3; n 0.361-5.135 µm"
          data: "other/mixed crystals/ZrO2-Y2O3/Wood.yml"
    - DIVIDER: "Doped crystals"
    - BOOK: Mg-LiTaO3
      name: "Mg:LiTaO<sub>3</sub> (Magnesium-doped lithium tantalate)"
      info: "other/Mg-LiTaO3.html"
      content:
        - PAGE: Moutzouris-o
          name: "Moutzouris et al. 2011: n(o) 0.450-1.551 µm; 8 mol.% Mg"
          data: "other/doped crystals/Mg-LiTaO3/Moutzouris-o.yml"
        - PAGE: Moutzouris-e
          name: "Moutzouris et al. 2011: n(e) 0.450-1.551 µm; 8 mol.% Mg"
          data: "other/doped crystals/Mg-LiTaO3/Moutzouris-e.yml"
    - BOOK: Nb-RbTiOPO4
      name: "Nb:RbTiOPO<sub>4</sub> (Niobium-doped rubidium titanyl phosphate, Nb:RTP)"
      info: "other/Nb-RbTiOPO4.html"
      content:
        - PAGE: Carvajal-α
          name: "Carvajal et al. 2007: n(α) 0.4-1.5 µm"
          data: "other/doped crystals/Nb-RbTiOPO4/Carvajal-alpha.yml"
        - PAGE: Carvajal-β
          name: "Carvajal et al. 2007: n(β) 0.4-1.5 µm"
          data: "other/doped crystals/Nb-RbTiOPO4/Carvajal-beta.yml"
        - PAGE: Carvajal-γ
          name: "Carvajal et al. 2007: n(γ) 0.4-1.5 µm"
          data: "other/doped crystals/Nb-RbTiOPO4/Carvajal-gamma.yml"
    - BOOK: Al-ZnO
      name: "Al:ZnO (Aluminium-doped zinc oxide, AZO)"
      info: "other/Al-ZnO.html"
      content:
        - PAGE: Treharne
          name: "Treharne et al. 2011: n,k 0.3-0.9 µm"
          data: "other/doped crystals/Al-ZnO/Treharne.yml"
    - DIVIDER: "Mixed organic compounds"
    - BOOK: (C8H8)n-(C3H3N)m
      name: "(C<sub>8</sub>H<sub>8</sub>)<sub>n</sub>-(C<sub>3</sub>H<sub>3</sub>N)<sub>m</sub> (Styrene-acrylonitrile, SAN)"
      info: "other/(C8H8)n-(C3H3N)m.html"
      content:
        - PAGE: Sultanova
          name: "Sultanova et al. 2009: n 0.4368-1.052 µm"
          data: "other/mixed organic/(C8H8)n-(C3H3N)m/Sultanova.yml"
    - BOOK: C6H4S4-C12H4N4
      name: "C<sub>6</sub>H<sub>4</sub>S<sub>4</sub>:C<sub>12</sub>H<sub>4</sub>N<sub>4</sub> (Tetrathiafulvalene:tetracyanoquinodimethane, TTF:TCNQ)"
      info: "other/C6H4S4-C12H4N4.html"
      content:
        - PAGE: Querry
          name: "Querry 1985: n,k 0.21-55.6 µm"
          data: "other/mixed organic/C6H4S4-C12H4N4/Querry.yml"
    - BOOK: PTB7-PC71BM
      name: "PTB7:PC71BM"
      info: "other/PTB7-PC71BM.html"
      content:
        - PAGE: Stelling
          name: "Stelling et al. 2017: n,k 0.302-1.685 µm"
          data: "other/mixed organic/PTB7-PC71BM/Stelling.yml"
    - BOOK: P3HT-PC61BM
      name: "P3HT:PC61BM"
      info: "other/P3HT-PC61BM.html"
      content:
        - PAGE: Stelling
          name: "Stelling et al. 2017: n,k 0.247-1.685 µm"
          data: "other/mixed organic/P3HT-PC61BM/Stelling.yml"
    - DIVIDER: "Mixed organic/inorganic compounds"
    - BOOK: Cu-C12H4N4
      name: "Cu:C<sub>12</sub>H<sub>4</sub>N<sub>4</sub> (Copper:tetracyanoquinodimethane, Cu:TCNQ )"
      info: "other/Cu-C12H4N4.html"
      content:
        - PAGE: Querry
          name: "Querry 1985: n,k 0.21-55.6 µm"
          data: "other/mixed organic-inorganic/Cu-C12H4N4/Querry.yml"
    - BOOK: Li-C12H4N4
      name: "Li:C<sub>12</sub>H<sub>4</sub>N<sub>4</sub> (Lithium:tetracyanoquinodimethane, Li:TCNQ )"
      info: "other/Li-C12H4N4.html"
      content:
        - PAGE: Querry
          name: "Querry 1985: n,k 0.21-55.6 µm"
          data: "other/mixed organic-inorganic/Li-C12H4N4/Querry.yml"
    - DIVIDER: "Commercial plastics"
    - BOOK: CR-39
      name: "CR-39"
      info: "other/CR-39.html"
      content:
        - PAGE: poly
          name: "Polymer; n 0.58929 µm"
          data: "other/commercial plastics/CR-39/poly.yml"
        - PAGE: mono
          name: "Monomer; n 0.58929 µm"
          data: "other/commercial plastics/CR-39/mono.yml"
    - BOOK: EVASKY_S87
      name: "EVASKY S87"
      info: "organic/ethylene-vinyl acetate.html"
      content:
        - PAGE: Vogt
          name: "Vogt et al. 2016: n,k 0.25-2.5 µm"
          data: "other/commercial plastics/EVASKY S87/Vogt.yml"
    - BOOK: EVASKY_S88
      name: "EVASKY S88"
      info: "organic/ethylene-vinyl acetate.html"
      content:
        - PAGE: Vogt
          name: "Vogt et al. 2016: n,k 0.25-2.5 µm"
          data: "other/commercial plastics/EVASKY S88/Vogt.yml"
    - BOOK: NAS-21
      name: "NAS-21"
      info: "other/NAS-21.html"
      content:
        - PAGE: Sultanova
          name: "Sultanova et al. 2009: n 0.4368-1.052 µm"
          data: "other/commercial plastics/NAS-21/Sultanova.yml"
    - BOOK: Optorez1330
      name: "Optorez 1330"
      info: "other/Optorez1330.html"
      content:
        - PAGE: Sultanova
          name: "Sultanova et al. 2009: n 0.4368-1.052 µm"
          data: "other/commercial plastics/Optorez1330/Sultanova.yml"
    - BOOK: ZeonexE48R
      name: "Zeonex E48R"
      info: "other/ZeonexE48R.html"
      content:
        - PAGE: Sultanova
          name: "Sultanova et al. 2009: n 0.4368-1.052 µm"
          data: "other/commercial plastics/ZeonexE48R/Sultanova.yml"
    - DIVIDER: "Liquid crystals"
    - BOOK: 5CB
      name: "5CB (4-pentyl-4'-cyanobiphenyl)"
      info: "other/liquid crystals.html"
      content:
        - PAGE: Li-o
          name: "Li et al. 2005: n(o) 0.450-0.656 µm"
          data: "other/liquid crystals/5CB/Li-o.yml"
        - PAGE: Li-e
          name: "Li et al. 2005: n(e) 0.450-0.656 µm"
          data: "other/liquid crystals/5CB/Li-e.yml"
        - PAGE: Tkachenko-o
          name: "Tkachenko et al. 2006: n(o) 0.532-1.7 µm"
          data: "other/liquid crystals/5CB/Tkachenko-o.yml"
        - PAGE: Tkachenko-e
          name: "Tkachenko et al. 2006: n(e) 0.532-1.7 µm"
          data: "other/liquid crystals/5CB/Tkachenko-e.yml"
    - BOOK: 5PCH
      name: "5PCH (4-trans-pentylcyclohexylcyanobenzene)"
      info: "other/liquid crystals.html"
      content:
        - PAGE: Li-o
          name: "Li et al. 2005: n(o) 0.450-0.656 µm"
          data: "other/liquid crystals/5PCH/Li-o.yml"
        - PAGE: Li-e
          name: "Li et al. 2005: n(e) 0.450-0.656 µm"
          data: "other/liquid crystals/5PCH/Li-e.yml"
    - BOOK: E7
      name: "E7"
      info: "other/liquid crystals.html"
      content:
        - PAGE: Li-o
          name: "Li et al. 2005: n(o) 0.450-0.656 µm"
          data: "other/liquid crystals/E7/Li-o.yml"
        - PAGE: Li-e
          name: "Li et al. 2005: n(e) 0.450-0.656 µm"
          data: "other/liquid crystals/E7/Li-e.yml"
        - PAGE: Tkachenko-o
          name: "Tkachenko et al. 2006: n(o) 0.532-1.7 µm"
          data: "other/liquid crystals/E7/Tkachenko-o.yml"
        - PAGE: Tkachenko-e
          name: "Tkachenko et al. 2006: n(e) 0.532-1.7 µm"
          data: "other/liquid crystals/E7/Tkachenko-e.yml"
    - BOOK: E44
      name: "E44"
      info: "other/liquid crystals.html"
      content:
        - PAGE: Li-o
          name: "Li et al. 2005: n(o) 0.450-0.656 µm"
          data: "other/liquid crystals/E44/Li-o.yml"
        - PAGE: Li-e
          name: "Li et al. 2005: n(e) 0.450-0.656 µm"
          data: "other/liquid crystals/E44/Li-e.yml"
    - BOOK: MLC-6241-000
      name: "MLC-6241-000"
      info: "other/liquid crystals.html"
      content:
        - PAGE: Li-o
          name: "Li et al. 2005: n(o) 0.450-0.656 µm"
          data: "other/liquid crystals/MLC-6241-000/Li-o.yml"
        - PAGE: Li-e
          name: "Li et al. 2005: n(e) 0.450-0.656 µm"
          data: "other/liquid crystals/MLC-6241-000/Li-e.yml"
    - BOOK: MLC-6608
      name: "MLC-6608"
      info: "other/liquid crystals.html"
      content:
        - PAGE: Li-o
          name: "Li et al. 2005: n(o) 0.450-0.656 µm"
          data: "other/liquid crystals/MLC-6608/Li-o.yml"
        - PAGE: Li-e
          name: "Li et al. 2005: n(e) 0.450-0.656 µm"
          data: "other/liquid crystals/MLC-6608/Li-e.yml"
    - BOOK: MLC-9200-000
      name: "MLC-9200-000"
      info: "other/liquid crystals.html"
      content:
        - PAGE: Li-o
          name: "Li et al. 2005: n(o) 0.450-0.656 µm"
          data: "other/liquid crystals/MLC-9200-000/Li-o.yml"
        - PAGE: Li-e
          name: "Li et al. 2005: n(e) 0.450-0.656 µm"
          data: "other/liquid crystals/MLC-9200-000/Li-e.yml"
    - BOOK: MLC-9200-100
      name: "MLC-9200-100"
      info: "other/liquid crystals.html"
      content:
        - PAGE: Li-o
          name: "Li et al. 2005: n(o) 0.450-0.656 µm"
          data: "other/liquid crystals/MLC-9200-100/Li-o.yml"
        - PAGE: Li-e
          name: "Li et al. 2005: n(e) 0.450-0.656 µm"
          data: "other/liquid crystals/MLC-9200-100/Li-e.yml"
    - BOOK: TL-216
      name: "TL-216"
      info: "other/liquid crystals.html"
      content:
        - PAGE: Li-o
          name: "Li et al. 2005: n(o) 0.450-0.656 µm"
          data: "other/liquid crystals/TL-216/Li-o.yml"
        - PAGE: Li-e
          name: "Li et al. 2005: n(e) 0.450-0.656 µm"
          data: "other/liquid crystals/TL-216/Li-e.yml"
    - DIVIDER: "Anti-reflective coatings"
    - BOOK: SiN
      name: "SiN"
      info: "other/anti-reflective coatings.html"
      content:
        - PAGE: Vogt-1.91
          name: "Vogt 2015: n=1.91@633nm; n,k 0.25-1.7"
          data: "other/anti-reflective coatings/SiN/Vogt-1.91.yml"
        - PAGE: Vogt-2.09
          name: "Vogt 2015: n=2.09@633nm; n,k 0.25-1.7"
          data: "other/anti-reflective coatings/SiN/Vogt-2.09.yml"
        - PAGE: Vogt-2.13
          name: "Vogt 2015: n=2.13@633nm; n,k 0.25-1.7"
          data: "other/anti-reflective coatings/SiN/Vogt-2.13.yml"
    - DIVIDER: "Index matching liquids"
    - BOOK: BK7_matching_liquid
      name: "BK matching liquid"
      info: "other/index-matching materials.html"
      content:
        - PAGE: Cargille
          name: "Cargille"
          data: "other/index-matching liquids/cargille/BK7_matching_liquid.yml"
    - BOOK: fused_silica_matching_liquid
      name: "Fused silica matching liquid"
      info: "other/index-matching materials.html"
      content:
        - PAGE: Cargille-06350
          name: "Cargille-06350"
          data: "other/index-matching liquids/cargille/fused_silica_matching_liquid-06350.yml"
        - PAGE: Cargille-50350
          name: "Cargille-50350"
          data: "other/index-matching liquids/cargille/fused_silica_matching_liquid-50350.yml"
    - BOOK: acrylic_matching_liquid
      name: "Acrylic matching liquid"
      info: "other/index-matching materials.html"
      content:
        - PAGE: Cargille
          name: "Cargille"
          data: "other/index-matching liquids/cargille/acrylic_matching_liquid.yml"
    - DIVIDER: "Immersion oils"
    - BOOK: Leica_Type_F
      name: "Leica Type F"
      info: "other/immersion oils.html"
      content:
        - PAGE: Wang
          name: "Wang et al. 2017: k 1.2-1.9 µm"
          data: "other/immersion oils/Leica Type F/Wang.yml"
    - BOOK: Olympus_IMMOIL-F30CC
      name: "Olympus IMMOIL-F30CC"
      info: "other/immersion oils.html"
      content:
        - PAGE: Wang
          name: "Wang et al. 2017: k 1.2-1.9 µm"
          data: "other/immersion oils/Olympus IMMOIL-F30CC/Wang.yml"
    - BOOK: Sigma_Aldrich_M5904
      name: "Sigma Aldrich M5904"
      info: "other/immersion oils.html"
      content:
        - PAGE: Wang
          name: "Wang et al. 2017: k 1.2-1.9 µm"
          data: "other/immersion oils/Sigma Aldrich M5904/Wang.yml"
    - DIVIDER: "Optical adhesives"
    - BOOK: Optical_adhesives
      name: "Optical adhesives"
      info: "other/optical adhesives.html"
      content:
        - PAGE: Norland_NOA61
          name: "Norland NOA 61"
          data: "other/optical adhesives/Norland NOA 61.yml"
    - DIVIDER: "Resists"
    - BOOK: pmma_resists
      name: "PMMA resists"
      info: "other/resists.html"
      content:
        - PAGE: Microchem495
          name: "Microchem 495 PMMA resist"
          data: "other/resists/Microchem 495.yml"
        - PAGE: Microchem950
          name: "Microchem 950 PMMA resist"
          data: "other/resists/Microchem 950.yml"
    - BOOK: copolymer_resists
      name: "Copolymer resists"
      info: "other/resists.html"
      content:
        - PAGE: Microchem85mEL
          name: "Microchem 8.5 mEL copolymer resist"
          data: "other/resists/Microchem 8.5 mEL.yml"
    - BOOK: negative_tone_photoresists
      name: "Negative tone photoresists"
      info: "other/resists.html"
      content:
        - PAGE: MicroresistEpoCore
          name: "Micro resist EpoCore"
          data: "other/resists/Micro resist EpoCore.yml"
        - PAGE: MicroresistEpoClad
          name: "Micro resist EpoClad"
          data: "other/resists/Micro resist EpoClad.yml"
        - PAGE: Microchem_SU8_2000
          name: "Microchem SU-8 2000"
          data: "other/resists/Microchem SU-8 2000.yml"
        - PAGE: Microchem_SU8_3000
          name: "Microchem SU-8 3000"
          data: "other/resists/Microchem SU-8 3000.yml"
    - DIVIDER: "Perovskite"
    - BOOK: CH3NH3PbI3
      name: "CH3NH3PbI3 (Methylammonium lead iodide, MAPbI3)"
      info: "other/CH3NH3PbI3.html"
      content:
        - PAGE: Leguy
          name: "Leguy et al. 2015; n,k 0.249-0.789 µm"
          data: "other/perovskite/CH3NH3PbI3/Leguy.yml"
        - PAGE: Leguy-hydrated
          name: "Leguy et al. 2015; Hydrated; n,k 0.249-0.427 µm"
          data: "other/perovskite/CH3NH3PbI3/Leguy-hydrated.yml"
        - PAGE: Ball
          name: "Ball et al. 2015; n,k 0.3-0.9 µm"
          data: "other/perovskite/CH3NH3PbI3/Ball.yml"
        - PAGE: Phillips
          name: "Phillips et al. 2015: n,k 0.3-1.5 µm"
          data: "other/perovskite/CH3NH3PbI3/Phillips.yml"
    - DIVIDER: "Heat transfer fluids"
    - BOOK: TherminolVP-1
      name: "Therminol VP-1"
      info: "other/heat transfer fluids.html"
      content:
        - PAGE: Otanicar
          name: "Otanicar et al. 2009: k 0.2-1.5 µm"
          data: "other/heat transfer fluids/Therminol VP-1/Otanicar.yml"
    - DIVIDER: "Human body"
    - BOOK: blood
      name: "Blood"
      info: "other/blood.html"
      content:
        - PAGE: Rowe
          name: "Rowe et al. 2017: n,k 2-15 µm"
          data: "other/human body/blood/Rowe.yml"
    - BOOK: liver
      name: "Liver"
      info: "other/liver.html"
      content:
        - PAGE: Giannios
          name: "Giannios et al. 2016: n,k 0.45-1.551 µm"
          data: "other/human body/liver/Giannios.yml"
    - BOOK: colon
      name: "Colon"
      info: "other/colon.html"
      content:
        - PAGE: Giannios-mucosa
          name: "Giannios et al. 2016: Mucosa; n,k 0.45-1.551 µm"
          data: "other/human body/colon/Giannios-mucosa.yml"
        - PAGE: Giannios-submucosa
          name: "Giannios et al. 2016: Submucosa; n,k 0.45-1.551 µm"
          data: "other/human body/colon/Giannios-submucosa.yml"
        - PAGE: Giannios-serosa
          name: "Giannios et al. 2016: Serosa; n,k 0.45-1.551 µm"
          data: "other/human body/colon/Giannios-serosa.yml"
    - BOOK: DNA
      name: "DNA"
      info: "other/DNA.html"
      content:
        - PAGE: Inagaki
          name: "Inagaki et al. 1974: n,k 0.015-0.62 µm"
          data: "other/human body/DNA/Inagaki.yml"
    - DIVIDER: "Soots"
    - BOOK: acetylene_soot
      name: "Acetylene soot"
      info: "other/soot.html"
      content:
        - PAGE: Dlazell
          name: "Dalzell and Sarofim 1969: n,k 0.4358-10 µm"
          data: "other/soots/acetylene soot/Dalzell.yml"
    - BOOK: propane_soot
      name: "Propanee soot"
      info: "other/soot.html"
      content:
        - PAGE: Dlazell
          name: "Dalzell and Sarofim 1969: n,k 0.4358-10 µm"
          data: "other/soots/propane soot/Dalzell.yml"
    - BOOK: diesel_soot
      name: "Diesel soot"
      info: "other/soot.html"
      content:
        - PAGE: Querry-NMSU
          name: "Querry 1987: Sample 1; n,k 0.260-55.6 µm"
          data: "other/soots/diesel soot/Querry-NMSU.yml"
        - PAGE: Querry-NMSU-heated
          name: "Querry 1987: Sample 1, heated; n,k 0.260-55.6 µm"
          data: "other/soots/diesel soot/Querry-NMSU-heated.yml"
        - PAGE: Querry-UMKC
          name: "Querry 1987: Sample 2; n,k 2.50-55.6 µm"
          data: "other/soots/diesel soot/Querry-UMKC.yml"
    - DIVIDER: "Clays"
    - BOOK: montmorillonite
      name: "Montmorillonite"
      info: "other/montmorillonite.html"
      content:
        - PAGE: Querry
          name: "Querry 1987: n,k 2.5-200 µm"
          data: "other/clays/montmorillonite/Querry.yml"
    - BOOK: kaolinite
      name: "Kaolinite"
      info: "other/kaolinite.html"
      content:
        - PAGE: Querry
          name: "Querry 1987: n,k 2.5-200 µm"
          data: "other/clays/kaolinite/Querry.yml"
    - BOOK: illite
      name: "Illite"
      info: "other/illite.html"
      content:
        - PAGE: Querry
          name: "Querry 1987: n,k 2.5-200 µm"
          data: "other/clays/illite/Querry.yml"
    - DIVIDER: "Silk"
    - BOOK: Bombyx_mori
      name: "Bombyx mori (silkworm) silk"
      info: "other/silk.html"
      content:
        - PAGE: Bucciarelli-FPP_FA_Ex
          name: "Bucciarelli et al. 2018: Photocrosslinkable fibroin film, crosslinked; n 0.4-1.5 µm"
          data: "other/silk/Bombyx mori/Bucciarelli-FPP_FA_Ex.yml"
        - PAGE: Bucciarelli-FPP_FA_Unex
          name: "Bucciarelli et al. 2018: Photocrosslinkable fibroin film, uncrosslinked; n 0.4-1.5 µm"
          data: "other/silk/Bombyx mori/Bucciarelli-FPP_FA_Unex.yml"
        - PAGE: Bucciarelli-rSF_FA
          name: "Bucciarelli et al. 2018: Pure fibroin film, formed using formic acid; n 0.4-1.5 µm"
          data: "other/silk/Bombyx mori/Bucciarelli-rSF_FA.yml"
        - PAGE: Bucciarelli-rSF_H2O
          name: "Bucciarelli et al. 2018: Pure fibroin film, formed using water; n 0.4-1.5 µm"
          data: "other/silk/Bombyx mori/Bucciarelli-rSF_H2O.yml"
        - PAGE: Bucciarelli-SPP_FA_Ex
          name: "Bucciarelli et al. 2018: Photocrosslinkable sericin film, crosslinked; n 0.4-1.5 µm"
          data: "other/silk/Bombyx mori/Bucciarelli-SPP_FA_Ex.yml"
        - PAGE: Bucciarelli-SPP_FA_Unex
          name: "Bucciarelli et al. 2018: Photocrosslinkable sericin film, uncrosslinked; n 0.4-1.5 µm"
          data: "other/silk/Bombyx mori/Bucciarelli-SPP_FA_Unex.yml"
        - PAGE: Bucciarelli-SN_FA
          name: "Bucciarelli et al. 2018: Sericin film; n 0.4-1.5 µm"
          data: "other/silk/Bombyx mori/Bucciarelli-SN_FA.yml"
        - PAGE: Perotto
          name: "Perotto et al. 2017: Native fibroin film; n 0.3-1.7 µm"
          data: "other/silk/Bombyx mori/Perotto.yml"
        - PAGE: Perotto-uncrystallized
          name: "Perotto et al. 2017: Uncrystallized fibroin film; n 0.3-1.7 µm"
          data: "other/silk/Bombyx mori/Perotto-uncrystallized.yml"
        - PAGE: Perotto-crystallized
          name: "Perotto et al. 2017: Crystallized fibroin film; n 0.3-1.7 µm"
          data: "other/silk/Bombyx mori/Perotto-crystallized.yml"
    - BOOK: Antheraea_mylitta
      name: "Antheraea mylitta silk"
      info: "other/silk.html"
      content:
        - PAGE: Perotto
          name: "Perotto et al. 2017: Fibroin film; n 0.3-1.695 µm"
          data: "other/silk/Antheraea mylitta/Perotto.yml"
    - BOOK: Samia_ricini
      name: "Samia ricini (eri silkworm) silk"
      info: "other/silk.html"
      content:
        - PAGE: Perotto
          name: "Perotto et al. 2017: Fibroin film; n 0.3-1.695 µm"
          data: "other/silk/Samia ricini/Perotto.yml"
    - BOOK: Antheraea_assamensis
      name: "Antheraea assamensis silk"
      info: "other/silk.html"
      content:
        - PAGE: Perotto
          name: "Perotto et al. 2017: Fibroin film; n 0.3-1.695 µm"
          data: "other/silk/Antheraea assamensis/Perotto.yml"
    - DIVIDER: "Exotic stuff"
    - BOOK: metamaterials
      name: "Metamaterials"
      info: "other/metamaterials.html"
      content:
        - PAGE: Valentine
          name: "Valentine et al. 2008: Metamaterial; n 1.200-1.775 µm"
          data: "other/exotic/metamaterials/Valentine.yml"
- SHELF: 3d
  name: "3D - selected data for 3D artists"
  content:
    - BOOK: metals
      name: "METALS"
      info: "metals.html"
      content:
        - PAGE: aluminium
          name: "Aluminium (Al)"
          data: "main/Al/Rakic-BB.yml"
          info: "main/Al.html"
        - PAGE: "brass"
          name: "Brass (Cu-Zn alloy)"
          data: "other/alloys/Cu-Zn/Querry-Cu70Zn30.yml"
          info: "other/Cu-Zn.html"
        - PAGE: copper
          name: "Copper (Cu)"
          data: "main/Cu/Rakic-BB.yml"
          info: "main/Cu.html"
        - PAGE: gold
          name: "Gold (Au)"
          data: "main/Au/Rakic-BB.yml"
          info: "main/Au.html"
        - PAGE: iron
          name: "Iron (Fe)"
          data: "main/Fe/Johnson.yml"
          info: "main/Fe.html"
        - PAGE: lead
          name: "Lead (Pb)"
          data: "main/Pb/Golovashkin-293K.yml"
          info: "main/Pb.html"
        - PAGE: mercury
          name: "Mercury (Hg)"
          data: "main/Hg/Inagaki.yml"
          info: "main/Hg.html"
        - PAGE: platinum
          name: "Platinum (Pt)"
          data: "main/Pt/Rakic-BB.yml"
          info: "main/Pt.html"
        - PAGE: silver
          name: "Silver (Ag)"
          data: "main/Ag/Rakic-BB.yml"
          info: "main/Ag.html"
        - PAGE: titanium
          name: "Titanium (Ti)"
          data: "main/Ti/Johnson.yml"
          info: "main/Ti.html"
    - BOOK: plastics
      name: "PLASTICS"
      info: "plastics.html"
      content:
        - PAGE: pmma
          name: "PMMA - Poly(methyl methacrylate)"
          data: "organic/(C5H8O2)n - poly(methyl methacrylate)/Sultanova.yml"
          info: "organic/poly(methyl methacrylate).html"
        - PAGE: pvp
          name: "PVP - Polyvinylpyrrolidone"
          data: "organic/(C6H9NO)n - polyvinylpyrrolidone/Konig.yml"
          info: "organic/polyvinylpyrrolidone.html"
        - PAGE: ps
          name: "PS - Polystyren"
          data: "organic/(C8H8)n - polystyren/Sultanova.yml"
          info: "organic/polystyren.html"
        - PAGE: pc
          name: "PC - Polycarbonate"
          data: "organic/(C16H14O3)n - polycarbonate/Sultanova.yml"
          info: "organic/polycarbonate.html"
        - PAGE: Cellulose
          name: "Cellulose"
          data: "organic/(C6H10O5)n - cellulose/Sultanova.yml"
          info: "organic/cellulose.html"
        - PAGE: NAS-21
          name: "NAS-21"
          data: "other/commercial plastics/NAS-21/Sultanova.yml"
        - PAGE: Optorez1330
          name: "Optorez1330"
          data: "other/commercial plastics/Optorez1330/Sultanova.yml"
        - PAGE: ZeonexE48R
          name: "ZeonexE48R"
          data: "other/commercial plastics/ZeonexE48R/Sultanova.yml"
    - BOOK: crystals
      name: "CRYSTALS"
      info: "crystals.html"
      content:
        - PAGE: diamond
          name: "Diamond (C)"
          data: "main/C/Phillip.yml"
          info: "main/C.html"
        - PAGE: germanium
          name: "Germanium (Ge)"
          data: "main/Ge/Aspnes.yml"
          info: "main/Ge.html"
        - PAGE: ice
          name: "Ice (H2O)"
          data: "main/H2O/Warren-2008.yml"
          info: "main/H2O.html"
        - PAGE: quartz
          name: "Quartz (SiO2)"
          data: "main/SiO2/Malitson.yml"
          info: "main/SiO2.html"
        - PAGE: salt
          name: "Salt (NaCl)"
          data: "main/NaCl/Li.yml"
          info: "main/NaCl.html"
        - PAGE: sapphire
          name: "Sapphire (Al2O3)"
          data: "main/Al2O3/Malitson-o.yml"
          info: "main/Al2O3.html"
        - PAGE: silicon
          name: "Silicon (Si)"
          data: "main/Si/Vuye-20C.yml"
          info: "main/Si.html"
    - BOOK: glass
      name: "GLASS"
      info: "glass.html"
      content:
        - PAGE: BK7
          name: "BK7 optical glass (crown)"
          data: "glass/schott/N-BK7.yml"
          info: "glass/BK7.html"
        - PAGE: BAF10
          name: "BAF10 optical glass (flint)"
          data: "glass/schott/N-BAF10.yml"
          info: "glass/BAF10.html"
        - PAGE: soda-lime-clear
          name: "Soda-lime glass - Clear"
          data: "glass/misc/soda-lime/Rubin-clear.yml"
          info: "glass/soda-lime.html"
        - PAGE: soda-lime-bronze
          name: "Soda-lime glass - Bronze"
          data: "glass/misc/soda-lime/Rubin-bronze.yml"
          info: "glass/soda-lime.html"
        - PAGE: soda-lime-grey
          name: "Soda-lime glass - Grey"
          data: "glass/misc/soda-lime/Rubin-grey.yml"
          info: "glass/soda-lime.html"
        - PAGE: soda-lime-green
          name: "Soda-lime glass - Green"
          data: "glass/misc/soda-lime/Rubin-green.yml"
          info: "glass/soda-lime.html"
    - BOOK: liquids
      name: "LIQUIDS"
      info: "liquids.html"
      content:
        - PAGE: water
          name: "Water (H2O)"
          data: "main/H2O/Hale.yml"
          info: "main/H2O.html"
        - PAGE: acetone
          name: "Acetone (C3H6O)"
          data: "organic/C3H6O - acetone/Rheims.yml"
          info: "organic/acetone.html"
        - PAGE: benzene
          name: "Benzene (C6H6)"
          data: "organic/C6H6 - benzene/Moutzouris.yml"
          info: "organic/benzene.html"
        - PAGE: mercury
          name: "Mercury (Hg)"
          data: "main/Hg/Inagaki.yml"
          info: "main/Hg.html"
    - BOOK: "misc"
      name: "MISCELLANEOUS"
      info: "other/soot.html"
      content:
        - PAGE: "acetylene_soot"
          name: "Acetylene soot"
          data: "other/soots/acetylene soot/Dalzell.yml"
        - PAGE: "propane_soot"
          name: "Propanee soot"
          data: "other/soots/propane soot/Dalzell.yml"
        - PAGE: diesel_soot
          name: "Diesel soot"
          data: "other/soots/diesel soot/Querry-NMSU.yml"
