# Supplementary material for: Emergence and control of photonic band structure in stacked OLED microcavities
Source: Nat Commun. 2021 Oct 20;12:6111. doi: 10.1038/s41467-021-26440-3 (PMC8528838; doi:10.1038/s41467-021-26440-3)
Supplement: Supplementary file 4 — Supplementary Data 1 [file 41467_2021_26440_MOESM4_ESM.zip › OLED Simulation v2-1/OLED Simulation/Materials Data/Materials Database/permission.txt]

refractiveindex.info database is in the public domain

To the extent possible under law, Mikhail Polyanskiy has waived all copyright and related or neighbouring rights to refractiveindex.info database through the CC0 1.0 Universal Public Domain Dedication (which can be found at https://creativecommons.org/publicdomain/zero/1.0/)

You can copy, modify and distribute refractiveindex.info database, even for commercial purposes, all without asking permission.
