# Supplementary material for: Emergence and control of photonic band structure in stacked OLED microcavities
Source: Nat Commun. 2021 Oct 20;12:6111. doi: 10.1038/s41467-021-26440-3 (PMC8528838; doi:10.1038/s41467-021-26440-3)
Supplement: Supplementary file 5 — Source Data [file 41467_2021_26440_MOESM5_ESM.xlsx]

## Sheet: Figure 2 Data
Device	B1	B2	B3	B4	B5	B6			Design	Plot Params	Peak Positions (nm)						Leakage
	E11	E164	E165	B4A	F9	J7		Experimental	B1	1	554
Mirror Thickness Ag:Al (nm)	30:30	30:30	30:30	30:30	30:30	30:30			B2	2	527.7	599.9					564.3
Voltage | Current	12V 50mA	12V 36mA	12V 46mA	12V 37mA	12V 58mA	12V 86mA			B3	3	522.6	569.7	592.1
Power (mW)	600	432	552	444	696	1032			B4	4	512.1	529	563.6	599.8			559.4
Wavelength (nm)	Counts	Counts	Counts	Counts	Counts	Counts			B5	5	499.5	522.8	558.48	580	609
344.772	7	-1	13	-12	0	5			B6	6	495.4	506.6	522.3	580.3	593.2	631	556
345.141	3	5	13.333	-9.333	0	1		Sim Raw	B1	1	560
345.509	-0.333	3.333	11.333	-6.333	-2	-0.334			B2	2	519	597
345.876	-0.333	-1.667	15	4.667	-3.667	-0.666			B3	3	517	561	592
346.244	3.667	-3.667	24	-7.333	-3.333	2.333			B4	4	513	524	592	609
346.612	3.667	-3.333	37.333	-11	1.667	2			B5	5	512	525	564	591	612
346.98	9.333	11.667	35.333	-28.333	0.333	0.334			B6	6	510	518	533	592	602	618
347.347	14	7	28.667	-13.333	6	-6.334			B7	7	510	518	528	564	592	603	620
347.715	21.333	6.667	22.333	-10.333	12	-8.334
348.082	16.667	-6.333	29.667	-1	18	1.666
348.449	7	4.333	33.333	-1.333	12.667	1.667
348.816	2.333	5.333	36.333	2.667	11.333	5.667
349.184	-0.667	2	28	1.667	6	-10.333
349.551	10	-4	25.666	-14	10.333	-7
349.917	10	-6.333	21.333	-18	12.333	-10.333
350.284	13.667	-4	25	-10.333	17	-5
350.651	8.667	-5	23	5.667	18.667	0.667
351.017	14.333	9	23.333	3	12.333	11.333
351.384	9.667	16.667	25.333	-12.667	7.667	21.333
351.75	9.667	18.667	32.666	-21	3	19
352.117	-3.333	8.333	31.333	-22.667	5.667	19
352.483	0.333	2	26	-14	9	12.666
352.849	4	5	20.333	-7.667	14.333	12
353.215	12	8.333	10	0	7.667	-1.667
353.581	10.667	11.667	16	1.333	7.667	-11
353.947	8.667	11.667	8	-8	13	-14
354.313	11.333	4.667	7.667	-4.667	8	-9
354.678	17.667	6	14.666	-7.667	0.667	5
355.044	10.667	5.333	19.333	-3.667	-7.333	5
355.409	9.333	4.667	33.334	-11	2.333	0.333
355.775	7.667	-5.667	25.333	-1	-7.333	-1.333
356.14	9.333	-12.333	33.333	3.667	-19.667	-2.334
356.505	2.667	-3.667	26.334	9.333	-20.333	-2
356.87	-0.667	3.667	27.334	5	-8.333	-6.333
357.235	3	7.333	31.333	5.667	7	-9.334
357.6	7.333	6	36.666	8	6.667	-4.667
357.965	15	6.333	35.666	11	9	1
358.33	19.667	-5	29.667	3.667	3.667	5.667
358.694	19.333	-11	31.333	-6.667	-5.333	2.333
359.059	13.333	-13	37.333	-9	0	-7.333
359.423	7.667	-7.333	31	4.333	5.333	-11.667
359.788	8	-1.667	34.667	13.333	14.333	-10.334
360.152	16.667	-0.333	27.666	4.667	5.667	-8.333
360.516	15.333	4.667	32.667	-8.333	5.333	-3
360.88	19.667	1.333	27	-9	2.333	-3.333
361.244	13	0	23.334	-8.333	5.667	0.333
361.608	15	0.667	25	-3.667	3	6.667
361.972	17.333	-2.333	21	-19.333	-1.667	15
362.335	11	-6	27	-14	-6.333	23.666
362.699	6	-9	23.666	-17.333	-8.667	15
363.062	6	-14.667	24	-3.667	4.667	16.333
363.426	12.333	-18	16.333	-9.333	6.333	14.667
363.789	15.667	-14.333	8.334	-6.667	10.333	16.333
364.152	10	-11.333	14.333	-7.333	2.333	1
364.515	3.667	-0.667	13.666	3.333	-0.333	-4
364.878	1.667	-5	22.334	5.333	-1	-9.667
365.241	1.333	-3.667	20	-2	-13	-7.334
365.604	6.667	-9	23	2.333	-9.333	-12
365.967	9.333	-8	9.667	-0.667	-9	-10.334
366.329	7.333	-4.667	7	5	-1.333	2.667
366.692	3.333	1	3	0	-7.333	9.333
367.054	0.333	7.333	10	4.333	-2	13.666
367.417	4.333	10	4.666	2	-6	11
367.779	7.667	10.667	0	3.333	7	5.334
368.141	13.333	-1.333	12	3.333	-5.333	11.333
368.503	22.667	-4.667	21.667	10	-4.667	6
368.865	24.667	-8.333	33.667	-7.667	-23.667	12.667
369.227	28	-3	23.333	-16.667	-14.667	13.334
369.589	19.667	-10.667	18.333	-21	-10.667	8.333
369.951	16.667	-14.667	18.333	-7.333	-7.333	11.334
370.312	11.333	-14	20.666	-6.667	-9.333	4.667
370.674	13.333	-10.333	16.667	-9	0.333	12.667
371.035	12.333	-8.333	17	-0.667	3.333	15
371.397	14	-8	21.334	-1.667	-1.667	12.667
371.758	8.333	-8	32	-5	-11	14.666
372.119	9.667	-3.333	38.666	-1.667	0.667	6.334
372.48	4.667	-4	37.666	1	1	15.333
372.841	10.667	0.667	29.667	0	3.667	11.667
373.202	8.667	-3.667	26.333	-10	2	19.333
373.563	10	0.667	34	-7	-0.667	16.667
373.923	0.667	1.333	44.666	-3	-3.333	13.666
374.284	-1.667	1.333	33.667	-2.667	-11	13.666
374.644	5	-2.333	25.334	-11	-10.333	22.334
375.005	13	-13.333	19	-7	-4.333	26.667
375.365	9.667	-17.667	33	-7.667	-4.667	26.333
375.725	7.667	-19.333	36.333	-4.667	5	15
376.085	6.667	-12	37	-1	7.667	11
376.446	14.333	-6	33	2	11	5.667
376.805	10	-5.667	31	13.333	14.333	9
377.165	13	-8	31	3	7.667	12
377.525	8.667	-13.333	29	0	13	12
377.885	11	-7.667	26.333	-1.333	3.667	11.333
378.244	8.667	-2	15.667	6.667	7.667	9
378.604	10	-8.333	10.667	2.667	6.667	-7.666
378.963	11.333	-14	5	-3.667	-1.667	-11
379.322	7.667	-11	14.333	-6	-4	-15
379.682	13.333	4	26.333	-2	-8.667	3.334
380.041	8.333	-1.333	42.666	1	10.667	-2.333
380.4	9.333	-1.333	47	4	6.333	0.333
380.759	3.333	-3.333	39.333	-0.333	9.333	0
381.117	-0.333	-0.333	28.667	2.667	-4.333	2
381.476	-1.333	-8.333	22	1.667	-3.667	7
381.835	3	-17.333	18.666	-2.333	-1.333	5.666
382.193	13.667	-18	17.667	-2.667	-0.667	2
382.552	10	-13	27	-3	22	2.667
382.91	9	-12	19	2	19.667	2.333
383.268	5	-8.333	17.333	1.333	25	7.667
383.627	8.333	-11.667	9	2	8.667	1.666
383.985	0.333	-8.667	13	1.333	11.667	-12
384.343	4	-16	16.666	-4.333	14	-13
384.7	5.667	-11.667	14.667	-1.667	21.333	-16.667
385.058	9.667	-12.667	22.333	-2.667	23.333	0.667
385.416	8.333	-1	14.333	5.333	20	-2.667
385.774	9.667	-7.667	19.333	1.333	12	1.333
386.131	14.667	2	20	0.333	6.333	-11.333
386.489	6.667	0.333	28.667	-3	5.667	-11.666
386.846	7.667	8.667	26.667	2.667	10.333	-0.667
387.203	3.667	-5.333	20	11.333	5.333	13
387.56	10.333	-9	22.333	12.667	4	14.666
387.917	7	-10.667	29	9	-4.333	4.333
388.274	4	-5	39.333	3.667	6.333	-7.667
388.631	1.333	-0.667	37.333	6	9.333	-5.666
388.988	1.667	1.667	32	1.667	11	-7.667
389.345	3	4.333	22.667	-1.667	-7.667	2
389.701	5.667	4.333	20	-3.333	-21.333	2
390.058	9.667	-3	19.333	-9.333	-23	10
390.414	11	-5.667	21.334	-5.333	-10.667	3
390.77	8.333	-7	21.667	-3.333	0.667	3
391.127	4	-8	22	9	-3	-6.334
391.483	7.333	-7	27.333	10	5	3.333
391.839	6.333	-10.667	23.666	0.667	2	-7.667
392.195	7.333	-9.667	17.333	-1	9.667	-0.333
392.551	5.667	-6.667	5	0.667	5.333	-6
392.906	12	-1.667	8.333	2.667	1	9.666
393.262	14.667	6.667	10	-0.667	8	9
393.618	20.667	4.333	25	2	-9	10.333
393.973	20.333	7	28	-1	4.667	1.334
394.329	20.333	3.333	33	-7	-3.333	8.333
394.684	11.667	11.667	31.333	-7.333	6	7.667
395.039	7.667	6.667	36.334	-8.667	1.667	6.333
395.394	7.667	5.667	33.666	-14.333	-0.667	-4.334
395.749	5.333	-4	30.333	-32	11.333	-4.667
396.104	5.667	-3.667	21.667	-28	7.667	4.666
396.459	2.333	6	26	-17.333	6	18.334
396.814	13.667	5.333	33.667	-7	-8.333	15.667
397.168	12	6.333	40	-1.667	-8.333	12.334
397.523	15.667	-1	40.667	0	-8.667	8.333
397.877	7	1	32.334	-3	-2.333	20
398.232	14	-1	24	3.667	-7	17.334
398.586	18	5	24.334	1.333	-7	13.667
398.94	23.333	8.667	25	7.667	-0.667	2
399.294	20.667	11	33.333	5.333	10	9
399.649	10.667	-2	29	8	9.667	-3
400.002	11.333	-9	30	0	-3.333	2.333
400.356	12	-8.333	16.334	-0.667	-9.667	7
400.71	14.667	9.333	12.333	-2	-8	15.666
401.064	15.667	15.667	10.334	5	-4.333	8.667
401.417	15	12	20.333	-7	1.333	3.667
401.771	18.667	4.333	24	-13	0.667	10
402.124	21	-0.667	22.666	-11	2.333	10
402.477	12.333	2.333	11.666	0	-6	1.333
402.831	12	1	9.666	8.333	-5.333	-1.333
403.184	2.333	3.667	7.334	6.333	-1.333	5.333
403.537	10.667	5.667	10.666	-9	3.667	12.334
403.89	5.333	7.667	9.666	-6.333	8	9
404.242	8.667	10	17.334	-5	2.667	2
404.595	12	9.667	24.333	9.667	-5.667	-0.334
404.948	23.667	5	28	6.667	-11	-1
405.3	21	4	22	2.667	-4.667	5
405.653	22	6.333	19.333	-3.333	5	8.334
406.005	16.333	12.667	30.667	-3	8.667	13.667
406.357	17.333	20.333	37	3.667	3.333	6.334
406.71	11.667	10	40.334	11.667	5.667	-7
407.062	8	7.667	30.333	11	3.333	-6.334
407.414	10	-3	23.334	9	3	-7.666
407.766	8.667	0.333	21.667	11.333	-10	-8.667
408.117	11.333	-2.667	25	3.667	-5	-15
408.469	16	8.667	35	6.667	0.667	-6.666
408.821	20	9.667	34.666	-1.667	0.667	8.334
409.172	17.333	12	31.333	3.333	5.333	15.333
409.524	10.667	-2	30.667	-2.333	-5	5.667
409.875	10	-0.667	35.667	-2.667	-1	10.334
410.227	9.667	-4	42.333	0	-12.667	0.666
410.578	14	1	38.334	2.333	-5.667	9.333
410.929	13.333	3.667	36.333	3.667	0.667	1
411.28	13.333	5.667	36	-2	5.333	9.334
411.631	14.667	12.333	42	-3	6.333	2
411.982	13	8.667	45	-6.333	9.667	-6
412.332	20	4	38.334	-10.333	6	-4
412.683	13.333	-0.667	29	-6.667	4	8.333
413.033	11.667	-1	34	-7	4	18.333
413.384	16.333	4.667	26.666	4	9.333	8.667
413.734	21.333	0.667	21.666	10	12.333	6.667
414.085	22.667	2	18.334	13.333	4	13.666
414.435	15.333	0.667	32	3	-2.667	8.334
414.785	16.333	-3.667	37.667	-1.333	-3.667	3.334
415.135	13.333	-6.333	34	-0.333	-4	-6
415.485	15.667	-6.333	19.667	7	0	4.333
415.835	13.667	-0.667	18.666	6	5.667	17
416.184	23.667	1.333	12.333	5.667	16	14.334
416.534	22.667	1.667	18.667	6.667	20	5.333
416.883	25.333	3.333	24	3	16	0
417.233	19.667	0	22.667	3	16.333	11
417.582	17.333	0.333	25.333	3.667	16.333	10
417.932	11.333	-12	14.334	3.667	21.667	7
418.281	15	-3.667	22.333	-6	17	9.334
418.63	12.667	-4.333	28.333	-1.333	5.667	15.333
418.979	22	7.333	34.667	1.333	-4.333	16.334
419.328	12.667	9.333	27.333	14.333	-3.333	8.667
419.677	17	5.667	15.666	4.667	11.333	16.667
420.025	16.333	3	16.333	8.333	15.333	19.334
420.374	17.667	-7.333	31.666	-1.667	12.667	22
420.723	26	-1.667	42.333	0.667	15.667	21.334
421.071	29.667	4.667	41	-0.333	13	16.333
421.419	37	8.333	25.333	2.667	17.667	16
421.768	25.333	9.333	24.666	3.667	3.333	10
422.116	22.667	1.667	19.334	2.667	11.333	3
422.464	26.667	-0.333	24.333	8	14.667	1.334
422.812	24.333	1.667	31.334	10.333	31.667	-2
423.16	24.333	1.333	42.666	3.333	27.667	11
423.508	22	4.667	39.333	0	11.333	9.667
423.855	29.333	5	31.334	-1	-8	10.667
424.203	25	14.667	24.334	4	-5.667	9.333
424.551	28.333	21.667	30.666	4	14.333	13
424.898	23.667	18.333	34	4.667	29.667	23
425.246	26.667	14.333	44.666	10.667	31.667	12.667
425.593	19.667	0.667	45	8.667	21.333	-2.333
425.94	26	-8	43	4.667	20.667	-10
426.287	29	-5.667	36.667	2	17.667	-2
426.634	28.333	1.667	39.667	8.667	21.333	16
426.981	25	5.667	38.667	14.333	10	20
427.328	21	2.667	50.333	12.333	3.667	18.666
427.675	29	-4.333	39.334	17	1.333	14
428.021	32	1	45.333	22	7	17.334
428.368	33	-1.333	32.667	12.333	4	13
428.714	33.333	-3	43	5.333	0.667	4.667
429.061	35.667	-5.333	44.667	1.667	-4.667	-2
429.407	31	-2	46	14.667	-1	-9
429.753	28.667	3.333	45.666	14	-6.333	-5.667
430.099	29.333	4.333	38.667	16	0	-10
430.445	39.333	4.333	38.667	12.667	3.333	-3
430.791	39.333	-4.667	37	8.667	19	3.333
431.137	36.333	-7	36	-0.333	20.333	8.667
431.483	33.333	-15	29.667	-12	20	9.666
431.829	36	-5.333	37.667	-19	14.333	2
432.174	38	-2.333	36	-12.333	7	-4.667
432.52	40.667	9.333	44.667	-3.333	3.333	-4
432.865	35	10	36.334	13.333	8.667	2.333
433.21	32.667	10	41.334	7.667	10	14.334
433.556	28	11	37.333	10	22.333	24.667
433.901	28.333	10	38.666	-4	12	22.333
434.246	32	6	36	0	15.667	10.666
434.591	42.333	-1	43.333	1.667	6.333	2.333
434.936	43.667	2	42	21.333	10.333	5
435.28	45.333	11	39	20.667	13.667	7.666
435.625	36.667	13.333	33.333	5.333	18.667	-7
435.97	44	10	33.333	-0.333	12	-19.667
436.314	47	3	31.667	4.333	11.667	-14.666
436.659	55.667	5.333	29	15	12	2.334
437.003	44.667	5.667	26	9.333	20	12
437.347	37.333	2.667	28	-5.667	23.667	8.666
437.691	35.333	-2.667	32.333	-6.667	20.333	-5.333
438.035	45.333	-3	41.333	-15.667	20.333	-1.333
438.379	49	10.667	52	-0.333	22	-5
438.723	41	16.333	47.667	2.667	20.667	-2
439.067	43	16	44.333	9.667	23.333	4.333
439.411	46.333	-3	29	7	17.333	4
439.754	57.667	-3	36.334	8.333	21.333	9.667
440.098	57.667	-4.333	34	12	23.333	5.334
440.441	50.667	3.667	32.333	10.333	31.333	10
440.785	50	-4.333	30.333	4.333	26.667	16.333
441.128	49.333	3.333	30	3.667	17.667	4.667
441.471	55.667	2.667	33	4	17	4
441.814	54.333	4.333	35	11.667	27.667	-7.334
442.157	52.333	1.333	34.667	17.333	35.667	-10
442.5	47.667	0.333	35	19.333	22	-6.333
442.843	47.667	2	30	5	12.333	-2.333
443.185	52.333	4.333	28.667	-3	15.333	7
443.528	61	8	27.334	0.667	26	9.334
443.871	66.333	12.333	33	5	33.333	6.666
444.213	69	11	33.666	5.333	25.333	-5.333
444.555	73	9.667	29.333	1	36	-8.333
444.898	63.667	7.667	16.334	0	41.667	-5.333
445.24	67	9.667	23	2.667	40	7.334
445.582	68	8	32.334	0	24.333	19.334
445.924	81	7	36.667	1.333	21.667	29.666
446.266	79.333	7.333	28.666	0.333	29.333	26.334
446.608	78	6	25.666	2.667	39	16.333
446.95	81.667	11.667	25.667	8.667	32.333	6.334
447.291	85.333	19.333	24	12.333	23	11.333
447.633	95.333	18.667	30.333	10.333	27.333	9.334
447.974	103	14.667	36.666	12.667	32	16.334
448.316	103.333	-5	46	1.333	46.667	27
448.657	105	-2.667	48	-5	36	31.666
448.998	109	-3.667	47	-6.333	38.667	30
449.339	114.333	0.667	39	7.667	39.667	22.333
449.68	121.333	3.333	29.333	11.333	49.333	21
450.021	120.333	6	27.666	18.333	53.667	11
450.362	130	16	28	6	53.333	21.334
450.703	123	21.333	31	11.667	53.667	25.667
451.043	125.667	26.667	29	4.667	51.667	28.667
451.384	126	16.333	35	7.667	61.333	11
451.725	133.333	13	35.333	12.333	68	15
452.065	136	9.333	34	18	71.333	22.667
452.405	141	12	29.667	18.667	79.667	37.666
452.746	140.333	20	30.667	23.333	67	28
453.086	139.667	17.667	37	16	71.667	28.667
453.426	145	28.333	43.666	16	66.333	21
453.766	156	18.667	52.333	7.667	84.667	29
454.106	170.667	25.667	53.333	-0.333	88.667	33.667
454.445	180.333	23.333	47.666	-2	84.667	32.333
454.785	176.333	32.667	44.666	-14.667	83.333	18.667
455.125	185.667	37.667	49.333	-10.667	82	10.667
455.464	185	42.333	54	-12.667	88.667	8.334
455.804	196.667	39.333	58.333	-7	86.667	23.334
456.143	197.333	38.667	58.333	-4.667	87	29.667
456.482	201.333	38.667	60.333	2	87	38.334
456.821	207	46.333	58.333	5.333	99.667	35.333
457.161	218.333	41.667	56.666	3.667	111	41.333
457.5	229	38.667	54.334	6.333	117	45.667
457.838	249.333	34.667	53	11.333	117	42.667
458.177	250.333	38.667	57.334	20.667	130	40
458.516	258.667	40	62.333	19	125.667	27.333
458.855	258	46.333	75.334	15.333	128.333	38.667
459.193	266.333	43.667	70	11.333	121.667	34
459.532	277.667	55	62.666	6	140.667	34.667
459.87	285.333	45	41.333	-2.667	147.667	36
460.208	304.667	52.667	46	-11	155.333	34
460.547	313.333	48.333	45.667	-9.667	158.333	48.333
460.885	332.333	62.667	55	3.667	161	41.334
461.223	321.667	52	51.667	13.333	175	61.667
461.561	327	43.667	67	20	166.333	68.666
461.898	329	41.333	60.334	24.333	178.333	72.667
462.236	338	48.667	61.333	28.333	183.667	66.334
462.574	351.333	50.333	48.667	22.667	202.333	63.333
462.912	367.333	56	57.667	11.333	204.333	63
463.249	394	58.667	60	7.667	204.333	62
463.586	409.667	71.667	62.333	13	209.333	68.334
463.924	409	72	61	14.333	216	83
464.261	415.667	77.333	60	16.667	223	92
464.598	428	81.333	56.667	19.333	225	91.334
464.935	445.667	78.667	60.333	26	219.333	92.334
465.272	454	76.333	65.333	28	220.667	100
465.609	465.667	68.333	67.667	20.667	231.667	116.667
465.946	481.667	73.667	66	22.667	260.667	117.333
466.283	505.333	74.667	54.667	21	274.667	111.667
466.619	510	75.333	65.666	28.667	292	105.333
466.956	526.333	68.667	67	21	298.667	106.667
467.292	539.667	83.333	76	16.667	308	115.666
467.629	569.667	94.333	81	15.667	325.667	122.333
467.965	593	97.667	91	21.667	337.333	133.667
468.301	603.333	99	92.667	34.333	346.333	137.333
468.637	617.667	96.333	85.333	27.333	351.667	139.667
468.973	627	110.333	83	27	353	145
469.309	653	103.333	93.667	19.333	366	155.334
469.645	657.667	113.667	109	25.333	360.667	165.666
469.981	679	114.333	108.666	36.333	373	168.333
470.316	701.667	121.333	101.334	42	382.667	174.333
470.652	723.333	126.667	93.333	46.333	403	193.666
470.987	739	118.667	102	41.667	419.667	209.333
471.323	751.333	121.333	107	39.333	438	217
471.658	782.667	111.333	111.667	33.667	454.333	210.333
471.993	806.667	116.667	114.334	34.333	462.333	220.334
472.328	824.667	119	121	41	478.667	244.334
472.664	839.333	126.333	126.667	59.667	488.333	261.666
472.998	857	134.667	135.333	54.333	494.333	275.667
473.333	870.667	146.333	145.333	50.333	492.667	272.333
473.668	891	147	141.667	34	504	291.667
474.003	906.333	152.333	141	51	527.667	298.667
474.337	929	147.667	146.333	54	556	318
474.672	945.333	170.333	164.333	61.333	554.333	330.334
475.006	978.333	171.333	164.333	55.333	564	353.667
475.341	1010	179.333	157	55.667	571	376.667
475.675	1037.33	173.667	145	61.667	610.333	396.666
476.009	1044.33	190.667	154.334	60.667	633.667	411
476.343	1075	197	158.667	69.333	641.667	442.667
476.677	1100.33	202.333	169	67	643.667	462.667
477.011	1139.33	198	154	69.333	660	484.667
477.345	1159.33	198.333	163.333	62	685.667	503.667
477.679	1192	207	163.667	67.333	723.667	535
478.012	1208.67	201	184.667	79.333	740.333	576.666
478.346	1244.33	204.333	190	89.667	754.667	594
478.68	1258.33	202.333	193	93.667	752	620.333
479.013	1291.67	219.667	203	87	783.333	648
479.346	1309.33	225.333	203.667	85	819.667	704
479.679	1341.33	237.667	219	83.667	847.667	743.334
480.013	1372.67	242.333	214.667	83	858	781
480.346	1410	242.667	227	84.333	852.667	797.333
480.679	1444	247.667	226.666	87.667	857.333	823
481.012	1482.67	255.667	233	90.667	875.667	857.333
481.344	1522	266	230.333	90	891.333	912.667
481.677	1544.33	267	226.666	101.333	936.333	958.333
482.01	1582.67	267.333	226.333	100.667	959.333	1005.67
482.342	1618.67	289	232.666	115	995.667	1044.33
482.675	1682.67	298.667	252.667	112.333	1004.33	1086.67
483.007	1719.33	306	266.667	117	1041.67	1139.67
483.339	1743.67	304	269	104.667	1067	1202.33
483.671	1774	312	268.667	95.333	1085	1265.67
484.004	1809	328.333	272	100.333	1091	1314
484.336	1864	334.667	280	115	1108.33	1360
484.667	1895	335.333	295.667	123	1128.67	1424.33
484.999	1906.67	335.333	306.334	113	1139	1487.33
485.331	1937.33	350	326.666	112	1160.67	1565
485.663	1968	362.333	318.333	110.333	1190	1638.67
485.994	2017	378	319.666	130.333	1229.33	1744.67
486.326	2063.33	393.667	323	141	1242	1818.33
486.657	2107.33	416.667	340	160.667	1275.67	1897.67
486.989	2126	432.333	353.666	164.333	1287.67	1961.67
487.32	2143.67	428.667	359	152	1320.33	2056
487.651	2184.67	435.333	360.333	145.333	1325.33	2153.67
487.982	2261	441.667	372.334	143.333	1349.67	2251.33
488.313	2303.33	454.667	380.334	162.333	1395	2358.33
488.644	2349.33	460	407	165.667	1437.33	2478.67
488.975	2369.33	477.667	421.666	168.667	1464.67	2626
489.305	2397.67	486	435.333	167.333	1489	2765
489.636	2449.33	505.333	436	177.333	1503.33	2886.33
489.967	2516.67	511.333	445	190	1546.33	2990.67
490.297	2600.67	538.333	472	191	1548.67	3094.33
490.627	2641	548.667	505.667	191.333	1596.67	3240
490.958	2675	560	534	198.667	1615.67	3402
491.288	2702.67	562.667	533.666	215.667	1655.33	3559
491.618	2741	576	542.667	216	1684.67	3671.67
491.948	2811.33	591.333	545.667	217	1728.33	3795.67
492.278	2845.33	611.667	557.334	214.333	1774	3911.33
492.608	2902	626.667	561.667	221	1828.67	4055.67
492.938	2943.33	640.667	573.667	228.667	1839.67	4201.33
493.267	3011.67	656.667	588	237.333	1871	4363.33
493.597	3040.33	668.667	613	250.667	1882.67	4488.67
493.926	3080	677.667	640	252	1951.33	4611
494.256	3126.33	679.667	676	257	1992	4726
494.585	3193	702	688.666	274	2025.33	4866
494.914	3257	735.333	709.333	273.667	2048	4968.33
495.244	3315.67	769	732.667	275.333	2109	5102
495.573	3377.67	771.667	769.333	268.333	2161	5219.67
495.902	3436	778	805.667	268	2224.33	5315
496.231	3482	800.333	836	269	2271	5420.67
496.559	3530	836.667	857.667	279.667	2330.67	5518.33
496.888	3588.33	867	876.667	309.333	2353.67	5627
497.217	3637.67	876.667	899.334	327.667	2378.33	5692.33
497.545	3713.33	897	929	343.333	2436.67	5773.67
497.874	3740.33	912.667	961.334	344	2513.67	5897.33
498.202	3799.33	926.667	989.666	359	2565.33	6025.67
498.531	3843	939	1042	365	2580.33	6160
498.859	3918.67	965.667	1087	389.333	2577.33	6259.33
499.187	4010.67	1012.67	1148.67	397.667	2648.67	6407.67
499.515	4087.33	1053.67	1168.67	400.333	2696.33	6527
499.843	4158	1074	1205.33	419.333	2776.33	6688
500.171	4215.67	1094	1243.67	431.667	2759	6847.33
500.499	4266.33	1117	1303.67	457.333	2811	6983
500.826	4330.67	1155.33	1380	462.667	2810	7143.33
501.154	4422.67	1189.67	1439.33	476.333	2838.33	7275.67
501.482	4517	1223.33	1495	491.667	2818.33	7508.33
501.809	4607.33	1244.67	1538.33	504.667	2857.67	7722
502.136	4625	1265.33	1588.33	512.333	2883.33	7924.67
502.464	4690	1300	1662	532.667	2955.67	8087
502.791	4744.67	1341	1700	551.667	2994	8188
503.118	4817.67	1376	1764	596.333	3055.67	8306.67
503.445	4919.67	1415	1811	610.667	3114	8430.33
503.772	4992.33	1467	1895.33	625	3155	8555.67
504.099	5083.67	1527.33	1978	635	3195.67	8664.67
504.426	5115.33	1585.67	2070	644.333	3228	8735
504.752	5183.33	1623.67	2169.67	654.667	3291.67	8802.33
505.079	5263	1661.33	2252.33	655.667	3330	8818.33
505.406	5333.67	1690	2331.33	679	3369.67	8899.33
505.732	5425.33	1742.67	2406	688.667	3419	8955.67
506.058	5524.67	1797.67	2508	726.333	3508.33	9037.33
506.385	5643	1842.67	2623.67	743	3561.33	9021
506.711	5735	1906.67	2724	784	3633	9005.67
507.037	5791	1975.67	2814	803.333	3689	8954
507.363	5854	2068	2912.33	820.333	3778	8926.33
507.689	5929.67	2149.67	3019.33	817.333	3850.33	8922.33
508.015	6038.33	2202.33	3152.67	832.333	3954	8869
508.34	6080	2262	3291.33	854.667	4022.67	8815.33
508.666	6156.67	2301.67	3418.33	905.667	4106	8707.67
508.992	6211.67	2383	3530	930.333	4162	8619.67
509.317	6347.67	2456.33	3630.67	967.333	4249	8498
509.643	6461	2529.33	3759.67	982	4303.67	8357
509.968	6571.33	2602.33	3889.33	1008.33	4379.67	8180.33
510.293	6666.33	2670.67	4043.33	1024.33	4459.67	8007.33
510.618	6750	2766.33	4218	1046.67	4559.33	7815
510.943	6877.67	2868	4371.33	1070.67	4655.67	7669
511.268	6968.67	2954	4533.33	1097.67	4739.67	7498
511.593	7060.67	3037.67	4675.33	1138.33	4863.33	7331.67
511.918	7136.67	3125	4875.67	1166	4958.67	7132
512.243	7224.33	3218	5045.67	1206.67	5060	6907
512.568	7367.67	3345.33	5238	1223	5143.33	6738.33
512.892	7468	3467	5409	1252.33	5226.33	6550.33
513.217	7539.33	3626.33	5598.67	1282.67	5312	6407.33
513.541	7579.67	3704.33	5801.67	1326	5422.33	6204.33
513.865	7696	3818.33	6015	1374.33	5550.67	6044.67
514.19	7828.33	3883.67	6250.67	1409.67	5680	5851
514.514	7975	4030.33	6483.33	1444.33	5781	5702.33
514.838	8099.67	4134.33	6685	1466.33	5936.67	5536
515.162	8203.33	4283	6942	1500.67	6079	5377
515.486	8286.33	4441.33	7194.67	1544.67	6211.67	5211.67
515.81	8357.33	4584	7470	1602	6338	5078.33
516.133	8520.67	4711.67	7726	1640.33	6465.67	4979.33
516.457	8663.67	4844.67	8014.67	1690	6598.67	4841
516.781	8773.67	5013.33	8328.67	1743.67	6713.67	4742.67
517.104	8897.33	5217.67	8654.33	1812	6887.33	4612
517.427	9014.33	5387.67	8961.67	1851.67	7032.67	4486.67
517.751	9163.67	5552.67	9302.67	1906	7191	4358.33
518.074	9289.33	5736.33	9590.33	1948.67	7288.67	4248.67
518.397	9409	5907	9922	2003	7449	4171
518.72	9521	6112.33	10246	2051.67	7599	4035
519.043	9681.67	6334.67	10578	2123.33	7793.33	3932.67
519.366	9845.33	6565	10880.7	2202.33	7963.67	3839.33
519.689	10010.7	6800	11121	2282.67	8144	3787
520.011	10084.3	6994.67	11432	2359	8279.67	3706.67
520.334	10238.7	7224	11710.7	2419.67	8438.33	3643.33
520.657	10391	7489.33	12026.7	2491	8543.33	3563.33
520.979	10597.3	7776.67	12167.3	2566.33	8699.67	3468.33
521.302	10744.3	8050	12331.3	2667.33	8780	3393
521.624	10908.7	8340.33	12442.7	2771.33	8918.67	3339.33
521.946	11051.7	8584.33	12596.7	2856.67	9017	3306.33
522.268	11212.7	8859.33	12625.7	2953.67	9133	3243.33
522.59	11332	9097.33	12643.7	3056	9230	3151.67
522.912	11474	9446.33	12628.7	3188	9294.67	3082.33
523.234	11629	9828.33	12596.3	3281.33	9382	3029
523.556	11828	10166	12504.3	3396	9393	2985.67
523.878	12009	10451.7	12401.3	3492.33	9360.67	2940.67
524.199	12198	10692.3	12254.3	3613.33	9283.33	2889.33
524.521	12336.7	11015.3	12056.7	3721	9247.67	2837.33
524.842	12508	11304	11778.3	3862.67	9285.67	2791.67
525.164	12674.3	11614.7	11552.3	4007.33	9281	2734
525.485	12892.3	11838	11305.7	4123.33	9242.33	2698.33
525.806	13080	12055.7	11064	4202.67	9190.67	2648.67
526.127	13237.7	12235	10725.7	4304	9171	2598.33
526.448	13441	12411.3	10391	4406.33	9170.67	2564
526.769	13595.3	12563.7	10040.3	4526	9132	2509
527.09	13809.3	12679.7	9729.33	4588.33	9123	2482
527.411	13974.7	12779	9429	4677	9092.67	2435
527.732	14195	12810.3	9159.67	4758	9066	2397.67
528.052	14416.3	12810.7	8887.33	4843	9048	2350.67
528.373	14621.7	12741.7	8601.67	4889.33	9043	2321.33
528.693	14832	12644	8324	4921	9066	2286.67
529.014	15126.3	12480	8073	4961.33	9077.33	2264
529.334	15378	12283.3	7809.67	4963	9084.67	2210.33
529.654	15672.3	12148	7571	4948	9099.67	2205.67
529.974	15835.3	11973.7	7330.33	4904.67	9081.67	2161
530.294	16042.3	11786.7	7122.33	4856.67	9049.33	2147.67
530.614	16220.3	11544.7	6870.33	4807.67	9053.67	2095.33
530.934	16470	11296	6649.33	4761.67	9069.33	2053
531.254	16764.3	11045	6419	4731	9145.67	2006.67
531.574	17037.7	10757.7	6248	4674.67	9146.33	1963
531.893	17284	10489.7	6077.33	4634.33	9167	1949.33
532.213	17543.7	10224.7	5936.33	4553	9159.33	1908
532.532	17802.3	9957	5814.33	4457.67	9207.33	1891.67
532.851	18041.7	9670.33	5646	4365.67	9226.33	1862.33
533.171	18248.7	9416.67	5494.33	4266.67	9258.33	1847.33
533.49	18537	9164	5307.67	4176.33	9278	1794
533.809	18813	8931.33	5171.33	4069.67	9306	1776
534.128	19136.7	8650.67	5065.33	3990.67	9328.67	1755.33
534.447	19409.3	8374.67	4978.33	3944.33	9382	1753.67
534.766	19709.7	8127.67	4897.33	3853	9441	1714.67
535.085	19955	7870	4772	3765.67	9501.67	1691
535.403	20238	7634.67	4676.33	3677.33	9473.33	1664.33
535.722	20515.3	7434.33	4603	3603.33	9502.67	1665
536.041	20873.3	7247.67	4513.33	3506.33	9541.33	1642.67
536.359	21195.7	7102	4404.33	3415.33	9598.33	1613
536.677	21527	6923.67	4299.67	3352.33	9670.33	1566
536.996	21834.3	6764.67	4234.33	3282.67	9661.33	1553
537.314	22105.7	6585.67	4167	3197.67	9758.33	1534
537.632	22448.7	6450	4077	3118	9791	1525.33
537.95	22745.3	6329.33	4002.33	3057	9878.33	1501.33
538.268	23144.7	6194	3922.33	2984.67	9894	1498.67
538.586	23447	6053.33	3863.67	2935	9924.33	1493.67
538.904	23840.3	5903.33	3803.33	2882.67	9968	1461.33
539.221	24158.7	5817	3748.33	2815.33	10025.7	1437.67
539.539	24573.7	5707.67	3698.67	2710.67	10104.3	1389.33
539.857	24971	5623	3661	2643.67	10148.3	1378.33
540.174	25344.7	5542.33	3641	2609.67	10208.7	1363.67
540.491	25636.7	5429.67	3581.33	2584.33	10282	1368
540.809	26009.7	5347.67	3528.67	2521.33	10397.7	1350.33
541.126	26382.7	5242	3489.33	2449.33	10461	1321.67
541.443	26809.7	5152	3483.33	2400.67	10513.3	1292.33
541.76	27116.3	5090	3426.33	2374	10579.7	1289.33
542.077	27515.7	4986	3384.67	2341.67	10666	1280.67
542.394	27844.3	4958	3339.33	2291.67	10770	1271.33
542.711	28237.7	4900.67	3342.67	2226.67	10797	1258
543.028	28527.3	4844.33	3293	2183	10856.7	1247.33
543.344	28924.7	4800.67	3241.67	2147.67	10891.3	1247.67
543.661	29226.7	4753.33	3219.67	2135.67	10968.3	1225
543.977	29640	4717.33	3199.67	2114.67	11024.7	1206.67
544.294	29985.7	4662.33	3192.33	2070.67	11079.7	1195.67
544.61	30422.3	4586	3136	2019.33	11159.7	1181.67
544.926	30737	4581.67	3121.67	1973.33	11226.3	1191
545.242	31071	4554	3099.67	1928.33	11297	1166
545.558	31337.7	4552.67	3095	1876	11346.3	1164.67
545.874	31651.7	4518.33	3079.67	1834	11472.3	1157.33
546.19	31955	4500	3062.33	1811.33	11579.3	1164.67
546.506	32257	4481	3032.33	1819.33	11684.7	1148.67
546.822	32539.3	4465.33	2994	1785.33	11724.7	1132
547.137	32846	4422.67	2970.33	1766.33	11789.3	1121.33
547.453	33173	4406.33	2943.67	1733.33	11883.3	1109.33
547.768	33543.3	4382	2930.33	1715.33	11978.7	1094
548.084	33877.7	4387.33	2909.67	1685.33	12034.3	1074
548.399	34177.3	4375.33	2907.67	1656	12087.3	1083.33
548.714	34430.7	4379.67	2897.33	1640.67	12146.7	1084.67
549.03	34689.7	4366	2890.33	1619.67	12182.3	1076.33
549.345	34850.3	4355.33	2901	1597.67	12238.7	1056.67
549.66	35134.7	4353.67	2905.33	1588	12327	1050.33
549.975	35192	4352	2905.33	1563.67	12453.3	1050.33
550.289	35424.3	4381	2897.33	1549.67	12559	1054.67
550.604	35450.7	4374.67	2893.67	1531.67	12602.7	1049.33
550.919	35649	4377.67	2884.67	1530.33	12636.3	1045.33
551.233	35701.3	4372.67	2864.67	1517.67	12671.7	1051.67
551.548	35819	4372	2839	1502.67	12743.7	1034
551.862	35898.3	4389	2847	1464.67	12787.7	1032.33
552.177	35941.3	4403	2868.67	1444.67	12855.7	1015
552.491	36075.3	4430	2896.33	1427	12884.3	1029.67
552.805	36174.3	4447	2868	1428.33	12897.3	1029
553.119	36242	4459.33	2852.33	1393.67	12920.7	1035.67
553.433	36165.7	4466.67	2850.33	1377.67	12989.7	1035.67
553.747	36062	4466.33	2866.67	1378.67	13101	1032
554.061	36100	4455	2871	1387	13159.7	1031
554.375	36052.3	4463.67	2864	1359.33	13242	1032.67
554.688	35977.7	4484.33	2882.33	1316	13255.3	1046.67
555.002	35784	4502.67	2895	1296.33	13286.3	1041.33
555.315	35731	4531.33	2902	1278	13288	1029
555.629	35587.7	4568.67	2887.33	1298.33	13319.3	1014.67
555.942	35372.7	4629.33	2882.33	1296.33	13307.7	1018.33
556.255	35002.7	4623	2885.33	1308.33	13308	1032
556.569	34729.7	4619	2908.67	1281.33	13319.7	1042.33
556.882	34526.3	4615.67	2916.67	1258.67	13389.3	1045.33
557.195	34283	4674.33	2958	1230.33	13413	1053
557.508	34082.7	4701.67	2991.33	1223.33	13462.3	1047
557.821	33715.3	4701.33	3047	1212.67	13432	1047.67
558.133	33439.7	4700	3018.67	1201.33	13428.7	1035.67
558.446	33121.7	4727	2999	1183.67	13412	1040.33
558.759	32884.3	4756.33	2971.67	1171.33	13441.3	1039.33
559.071	32651.3	4787.33	2984	1179.67	13452.7	1053.67
559.384	32302.7	4792	3015.67	1172.33	13448	1064.33
559.696	31952.3	4803.33	3037	1163.67	13435.3	1087.67
560.008	31507	4804.33	3051.67	1143	13415.7	1074.67
560.321	31131.3	4810.67	3045.67	1136.33	13399.7	1079
560.633	30782.3	4813.33	3030	1147.67	13332.7	1073
560.945	30414.3	4824	3040	1146.67	13292.3	1077
561.257	29953.7	4841.33	3040.67	1144.33	13241.3	1088.67
561.569	29464.7	4873	3056	1121.67	13282	1091.67
561.88	29009	4902.67	3088.33	1109.33	13278.7	1119
562.192	28663.7	4934.67	3099.67	1071.33	13304.3	1095
562.504	28246	4951.67	3127.67	1069	13235.7	1113.67
562.815	27760.3	4953	3110.33	1070	13148.3	1117
563.127	27304.3	4938.33	3134	1087.67	13057.3	1148
563.438	26851.7	4910	3139	1061.67	12990	1140.67
563.749	26412.7	4891.33	3168.33	1055	12952.7	1147.33
564.061	25987	4893	3178.33	1054.67	12885.7	1165
564.372	25533	4910.33	3198	1077	12826	1182.33
564.683	25153.7	4913	3215	1062.67	12788.3	1202.67
564.994	24656.3	4902.33	3243.33	1052.33	12704.3	1203.33
565.305	24246.3	4889	3259.33	1021.33	12621	1197
565.616	23784.7	4863.33	3258.33	1021	12542.7	1211
565.926	23387.3	4877	3248.67	1030	12492.3	1224
566.237	23021.7	4834.33	3236	1042.67	12430	1245.33
566.548	22639.3	4807.67	3253.33	1026.33	12293.3	1244.67
566.858	22197	4760	3273.33	1005.33	12215.7	1247
567.169	21762.7	4739	3280	996.667	12090	1256.33
567.479	21354.3	4723	3265.67	986.333	12046.3	1250.67
567.789	21006.3	4671.67	3254	987.667	11926.3	1265.33
568.099	20596.7	4661.67	3280	976.667	11850.7	1267.33
568.41	20178.7	4644	3303.33	986	11717	1272.33
568.72	19781.7	4644	3323	981.333	11642.7	1286
569.029	19412.3	4603.33	3307.67	989.333	11535.7	1310.33
569.339	19112.7	4572.67	3322.67	972.333	11425.7	1315.67
569.649	18738.3	4531.67	3317.67	966.667	11294.3	1309
569.959	18375.7	4505.67	3323.67	967	11198.7	1308.33
570.268	17964	4475.33	3339.67	968.667	11061	1318.67
570.578	17603.7	4443	3340.33	947	10945	1333
570.887	17262	4407.67	3343.33	939.667	10837	1348
571.197	16946	4343	3320.67	940.333	10731	1350.67
571.506	16623.7	4303	3306.67	936	10615.3	1357
571.815	16261.7	4227.67	3319.33	914	10496	1355.67
572.124	15919.3	4201.33	3310.67	894	10387	1385
572.433	15623	4156.33	3336.33	899	10268.3	1392.33
572.742	15348.3	4134.33	3326.33	886.667	10128	1391.67
573.051	15085.3	4115.33	3315.33	897.333	9978.67	1404
573.36	14802	4065.67	3283.33	889.333	9823	1411.33
573.669	14501.3	4008.67	3267.67	910.333	9723	1422.33
573.978	14154	3949	3287.33	908.333	9615	1423
574.286	13850.7	3888.67	3315	900.333	9568.67	1417
574.595	13603	3861	3311	879	9431.67	1426
574.903	13369.7	3789	3277	860.333	9343.33	1437.33
575.211	13075.7	3753.33	3246.67	865.667	9192.33	1444.67
575.52	12828.7	3701.67	3231.67	883	9051.33	1458
575.828	12578.7	3655.67	3211.67	915.667	8924.67	1437.67
576.136	12329.7	3589.67	3181.33	920.333	8797	1443.67
576.444	12056	3540.67	3164.33	921.333	8698.67	1428.33
576.752	11821	3513	3153	894.333	8561.67	1451.33
577.06	11642.3	3488.67	3156.67	865.667	8473.33	1459.67
577.367	11402.7	3450	3151.67	842	8404.33	1455.33
577.675	11190	3394.33	3157.33	845.667	8280	1431.33
577.983	10936.7	3359.67	3162	860	8095	1440
578.29	10713.3	3311.67	3157	854.667	7912	1465
578.598	10480	3249.67	3119	838.333	7808	1472.33
578.905	10275	3186.33	3117.67	836.333	7746	1468.33
579.212	10129	3136.67	3096.33	834.333	7635.33	1463.33
579.52	9955.67	3111.33	3122	830.333	7544.33	1458.67
579.827	9776.67	3064	3071.67	832.333	7420.67	1454.67
580.134	9579.67	3030	3053.33	825.333	7320	1420
580.441	9427	3004	3012.33	819.667	7173.33	1406
580.748	9207.33	2949	2989.33	809.333	7069	1396.33
581.054	9013.33	2893.67	2976.67	816.667	6974	1385
581.361	8779.33	2815	2967	825.667	6888.33	1387.67
581.668	8622.67	2759.33	2942.33	806	6780	1372.33
581.974	8474.67	2737.67	2904.33	780.667	6699.67	1399.67
582.281	8328.33	2706.67	2895.67	777	6575	1379.33
582.587	8177.33	2685	2924	785.667	6455.67	1372
582.894	8022.33	2627.67	2943.33	808.333	6315.67	1340
583.2	7879	2574.67	2914	799.333	6249	1357.33
583.506	7742.33	2551	2850	788	6158	1362.33
583.812	7564.67	2529.33	2815.33	756.333	6070.67	1363.67
584.118	7436	2476.33	2778.67	751.333	5947	1327.33
584.424	7312.67	2457.33	2784.67	752.667	5854.33	1306.67
584.73	7188.33	2424.67	2780.67	760.667	5766	1298.67
585.036	7024.67	2402	2775	747.667	5687.33	1310.33
585.341	6863	2364.33	2751.33	735.333	5616.33	1297.67
585.647	6744.67	2323	2726	724.667	5551	1274.67
585.952	6621.33	2319.67	2710.33	718.333	5470.33	1271.33
586.258	6483	2267	2692.67	719	5377.33	1240.67
586.563	6347	2240	2670	706.667	5291	1238
586.869	6256.33	2190	2642	716.333	5233.67	1204.33
587.174	6161.33	2176	2627.33	710	5156.33	1218.67
587.479	6025.67	2167.67	2592.33	703	5040.33	1229
587.784	5860.67	2147.33	2572	699	4950.33	1231.33
588.089	5786	2105.67	2568.33	697.333	4863	1213.33
588.394	5711.33	2058.33	2581.33	727.667	4770	1188.67
588.699	5657	2045	2576.33	716	4676	1170
589.003	5508	2016.33	2558.67	707.667	4608	1153.67
589.308	5373	1978.33	2526	671.667	4567	1126.33
589.613	5242.67	1932.33	2514	662	4478.33	1139
589.917	5148.33	1919.67	2491.33	652	4399.67	1139.67
590.221	5095.33	1895.67	2484	669.333	4345.67	1132.33
590.526	4999.67	1914.67	2488.67	666.333	4310.67	1095.33
590.83	4931.33	1883	2465.67	663.333	4242.33	1070.67
591.134	4835	1872	2432.67	645.333	4155.33	1053.33
591.438	4772	1826	2395.67	639.667	4079.67	1050
591.742	4671.67	1803	2388.67	633	3996.33	1040.33
592.046	4592.33	1764.67	2380	640	3935	1044
592.35	4531.67	1745.67	2378.67	641.667	3867.33	1023.33
592.654	4454	1726.67	2362	646.333	3839.67	1021.33
592.958	4364.33	1708.33	2346	636.333	3789	1006
593.261	4258.67	1680	2306.33	635.333	3746.33	990.333
593.565	4163	1664	2280.33	621.667	3644.67	984.667
593.868	4096.33	1654	2276.33	617	3578	967.667
594.172	4010	1646.67	2271.67	625.667	3499	958
594.475	3984	1643.67	2254	634.333	3452.67	950.333
594.778	3908	1630	2229.67	632	3371.67	939.334
595.081	3858	1598	2188.67	609.333	3318.67	939
595.384	3755.67	1571.67	2165.67	593	3281	923
595.687	3668.67	1554	2151.33	590.667	3243.33	914.334
595.99	3595.67	1542	2164	594.667	3182.33	897.333
596.293	3564.33	1528	2146	588.667	3129.33	886.667
596.596	3535.33	1520.67	2107.33	580.333	3072	877
596.899	3487.33	1507	2069.67	558	3026	866
597.201	3401	1490.33	2055.33	563	2962.67	864
597.504	3332	1460	2037	563	2933.33	860.333
597.806	3251	1448.33	2018.33	567	2882.33	858
598.109	3202	1427.33	1995.33	553.333	2853.33	840
598.411	3151	1423.33	1974.67	544	2792	821.667
598.713	3096	1399	1965	549.333	2756.33	801.667
599.015	3037	1391.67	1943.67	551.667	2722.33	790.666
599.317	2982	1358	1937.67	543	2687	779
599.619	2962.33	1370.33	1914	533.333	2662.67	779
599.921	2918.33	1336.33	1888.33	539.667	2616.33	760.667
600.223	2864	1336	1865.33	559	2583.33	757.333
600.525	2805.67	1308.33	1841.67	556	2530	743.667
600.826	2741.67	1303.33	1827	551	2449.67	747
601.128	2684	1301	1799	511.667	2385.33	728
601.429	2623.67	1279	1765.67	509	2354	717
601.731	2580	1281.33	1732.67	501	2349.33	702.667
602.032	2559	1255.67	1693	520.667	2324.33	695.667
602.333	2516	1239.33	1666	510.667	2261.67	690.666
602.635	2471.33	1229.33	1624.67	509.667	2216.33	678.667
602.936	2410.67	1206.67	1606	493.667	2185.33	683.333
603.237	2393.67	1196.33	1580.33	492	2178.33	683.333
603.538	2353	1162.67	1579.67	500	2178.33	660.333
603.839	2321	1155	1549.67	513.333	2157	645.334
604.139	2263	1131.67	1539	509.333	2113.67	628.666
604.44	2233.33	1120.67	1509.67	493.667	2085.33	633.666
604.741	2173.67	1108.33	1487.67	482.333	2059	622.666
605.041	2139	1116.67	1444	481.667	2032.33	600.333
605.342	2118	1114.67	1406.67	478.667	1966.67	581.666
605.642	2090.67	1091.67	1370.33	472.333	1925.33	583
605.942	2064.33	1076	1336	465.333	1904	584
606.243	2025	1039	1296.67	460.333	1879.67	573.333
606.543	1983.67	1035.67	1288.67	444	1844.33	557
606.843	1937.33	1005	1267.67	444	1805.33	545.666
607.143	1901.33	998	1267	440	1773	555
607.443	1880.33	982.333	1229.67	462.333	1736.33	544
607.743	1858.33	974	1203	452.333	1701	553.334
608.042	1826.33	970	1181	445.333	1671	536.333
608.342	1785.33	958.667	1166	432	1667.33	542.667
608.642	1747.33	968	1149	434.333	1653	532.666
608.941	1708	942	1126	436	1628	521
609.241	1691	932.667	1103	424	1602.33	508.333
609.54	1654.67	903.333	1066.67	421	1568.67	501
609.84	1635.33	902	1041.33	412.667	1554.67	497
610.139	1599.33	903	1023.33	406.667	1509	490.333
610.438	1578.33	880	1038.67	404	1505	461.334
610.737	1559.67	876.333	1027	388.667	1484.33	448
611.036	1550	850	1003.67	388.667	1472	438
611.335	1527.33	846.333	967.666	379.333	1439.33	462.667
611.634	1506.33	825	943.333	377.333	1414.67	463.667
611.932	1489.67	800.333	921.667	381.667	1379.67	453
612.231	1467.67	788	906.334	390.333	1370.67	430
612.53	1430.67	774	887.333	394.667	1336.33	427.333
612.828	1397	771.333	872	381.667	1328.33	420.667
613.127	1378.33	773	859	359	1294	409
613.425	1351	765.667	846.667	347.333	1290	406
613.723	1321.33	764	848.333	338.333	1262.33	397.334
614.022	1305.33	747.667	827.667	350	1227.67	403
614.32	1279	734.667	817	351	1196.33	404
614.618	1259.33	721.667	793.667	361.333	1172.33	404
614.916	1226	690	799.334	344.333	1160.33	408
615.214	1208.67	674.667	769.333	343.667	1137.67	386.333
615.512	1190.33	670.333	751.333	342.333	1147.33	382.666
615.809	1158.67	673.333	727.667	334	1138	360
616.107	1131.67	676.333	722	332	1143.33	364.667
616.405	1121	645.667	705.667	318.333	1112.67	350.334
616.702	1125.33	651.333	689	319.333	1079	353
617	1142	640	663.667	316.333	1044.33	349
617.297	1114.33	637.333	659	299	1029.33	357
617.594	1076.33	621.333	625.333	303.333	1021.33	352.667
617.891	1042.33	627	621.333	289.667	1003	357.667
618.189	1035.33	605.667	603.667	292.333	996.667	356
618.486	1033	581	594.667	277.667	972	348.334
618.783	1021	569.333	574.334	279.333	973.667	335.333
619.08	996.667	566.667	551.667	272.667	956.333	312.334
619.376	976	577.333	557.333	269	960	312.333
619.673	965.333	551.333	558.667	264.667	935.333	307
619.97	970.333	541.667	553.667	274.333	899.333	311.667
620.266	960.667	524	535	279	864.667	302.334
620.563	940.667	516	533	276	850.333	296.333
620.859	917.333	517.333	543	266.667	849.333	297.333
621.156	902.333	500.667	553	261.667	841	291.333
621.452	895.667	494.667	543.667	263	839.333	290.333
621.748	884	485.333	514.667	265	820.333	284
622.044	877.333	484.333	506.666	258	818	278.333
622.34	852.667	463.333	484.333	255.667	796.667	269.667
622.636	837	448	486.334	261	778.333	269.667
622.932	827.667	434.333	459.666	261.333	747.667	265
623.228	812.333	438.333	455	247	742.333	264.667
623.524	788	449.333	445	229.667	741	256.333
623.82	766	453	444.666	211.667	737.667	263
624.115	770.667	452	443.667	215.667	717.667	256.333
624.411	768	426	436.334	216	713.667	251.667
624.706	767	419.667	431.333	232	719	245.333
625.001	731.667	410	423.333	232	708.333	243.667
625.297	710.667	410.333	421.333	225	707.667	249.333
625.592	685.333	399.333	406.667	217.667	694.333	242.666
625.887	702.667	393	396.333	222.333	688	238.667
626.182	699.667	388.333	380	224.333	675.333	232.333
626.477	702	388.333	373.333	222.333	657.667	233.667
626.772	675.667	385	353.667	200.667	648	230.667
627.067	667.667	377.333	351	190.667	623.667	219.334
627.362	652	371.333	343.334	178.333	624.667	216.667
627.656	646.333	365	345.334	176	609	213
627.951	647.667	367.333	343	176.333	602.667	207.333
628.245	652	360.333	348.333	178.333	589.333	203.667
628.54	642.667	343.667	342.334	183	577.667	197
628.834	620	333.333	337.334	186	569	204.667
629.128	607.333	332.667	313.333	194.333	547	199.334
629.423	599.667	345.333	312.334	191	555	198.334
629.717	603.333	342.333	297	170.667	551.667	185
630.011	595.333	326.667	295.333	163.333	554.333	187.334
630.305	576	307.667	294.667	151.333	547	192
630.599	559.333	299.667	289	158.333	537.667	199.333
630.893	552	296.333	290.333	166.667	535.667	189.667
631.186	537.333	298	288	170.667	536.333	178.333
631.48	521	299	292.666	167	520.333	170.666
631.774	507.333	295.667	286.666	141.667	501.333	173.333
632.067	519	298.667	274.667	133.333	478	176.334
632.361	527.667	292.333	257.667	138	481.667	185
632.654	521.333	292	248.667	162	487.667	178.333
632.947	516	273.667	256.667	161.667	485	182
633.24	494.333	267.333	270	147.333	485.333	178.334
633.534	486	264.333	274.333	130	477	180.334
633.827	480	265	261.333	128	459.667	174
634.12	479.333	260.333	258.333	137.333	445.667	166.667
634.413	474.667	257.333	254.667	133.333	441	167
634.705	461	252.333	255	139.333	446	165
634.998	448	245.333	249.667	134	448	154.333
635.291	434.667	230.333	239	127.333	430.667	153
635.584	431	224	236	123.667	422	151.333
635.876	443	224	227.334	119.667	403.667	165.667
636.169	434.667	226	230.667	131	399.333	163.334
636.461	427.667	231.333	226	136	387.667	171.334
636.753	411.667	231.333	222.667	135	376.667	168.666
637.045	406.333	226.667	217.667	125.667	371.667	167.667
637.338	393.667	219.333	212.667	119.333	369.333	162.666
637.63	378.667	216	216.333	122.667	367	163
637.922	374.333	216.667	218.334	119.333	362.333	156.666
638.214	372	211.333	208.666	122.333	348.333	143
638.505	377.667	211	197	120.333	338.667	134
638.797	372	201.667	204.666	118	342.667	151.666
639.089	369.333	203.667	209.667	122.667	348.333	155.333
639.381	359.667	202.333	212	121.667	359	158.667
639.672	355.667	202.333	198	110.667	348.667	138
639.964	356.333	193	196.667	99.333	343.667	128
640.255	351.667	182.333	192.667	92.333	329.333	129.666
640.546	347	182	186	95.667	333	131
640.838	337.333	181.333	176.333	86.667	320.333	140.333
641.129	331.667	182.667	168.667	91	326.333	131.667
641.42	329.333	178.333	175	90	309	135
641.711	325	181.333	172.667	90.667	310	138
642.002	327.333	185.667	171.333	93	285.333	138.334
642.293	330.667	184.333	157	92	302.333	131.667
642.583	331.333	184	153.333	80.667	290.333	124.333
642.874	335.667	178.333	143.666	69.333	309.333	116.333
643.165	327.667	184	153	71.333	302	116.667
643.455	317	181.333	162	87.333	308.667	117.334
643.746	301	175.333	172	78.667	286.667	119.667
644.036	293.667	164.333	168	83.667	270.333	115.333
644.327	292	158.667	165.333	73.667	267.667	121.666
644.617	286.667	160	159	90.333	278.667	127.667
644.907	287.333	167.333	148.667	95	272	128.333
645.197	280.333	163.667	147	101	269.333	121.667
645.487	288.333	162.667	144	92.667	257.667	121.333
645.777	287.667	151.333	151	85.333	267.667	121.333
646.067	287.667	151.333	142.667	74	270	110.334
646.357	283	147.667	142.667	73.667	270.333	105.667
646.647	265.333	153.667	137	68.667	266.333	96
646.936	262.667	148	145.667	67	269.333	96.334
647.226	250.333	155.667	138.667	63.667	266.333	97
647.515	263.333	157.667	138.333	60	249	96
647.805	259.333	158	129	61.667	224.667	100.334
648.094	256.667	152	127.334	63.667	229	91.333
648.383	246.333	138.333	131.333	74.667	230.333	96.333
648.673	239	145	124.334	84.333	233.333	88.666
648.962	241.333	142.667	125.667	92	206.667	92
649.251	241.333	145	117	86	208	88.666
649.54	240.333	141.333	117.667	73.333	203.333	94.666
649.829	238	133	126.334	71.667	214.667	86.666
650.118	231.333	133.667	121.666	68.667	199.667	95.666
650.406	230.333	127.667	122	57.667	198	99.667
650.695	221.667	126.333	117	49	198.667	109.334
650.984	225	127.333	123.667	45.667	215.667	96.666
651.272	224	120.667	119	69	222	95.333
651.561	226	128.667	112	61	219.667	103.333
651.849	228.333	116.667	106.334	65	218.667	108.334
652.137	231.667	121.333	116.333	57	215.667	95.333
652.426	229.333	116	117.333	61.333	207.667	76.667
652.714	221.333	122	106	53.333	189	80.667
653.002	211.667	123.667	92.333	62	193	75.333
653.29	205	120	88	67.333	201.333	73.667
653.578	192.667	112	96.333	68.333	202.667	54.333
653.866	189	114.667	93.667	59.667	199.333	66.333
654.153	185	113	93	50.667	189.667	71
654.441	189.667	116.333	94	47.333	192	80.666
654.729	189.333	103	104.333	42.667	180	70.666
655.016	190.333	101.333	108	49	178.667	73
655.304	181	93.333	102.666	50.333	179.333	70.667
655.591	174.333	94.667	105	48.667	174	70
655.879	176.667	96	95.667	54.333	171.667	70.333
656.166	174	107.667	91	55.333	163	73.667
656.453	178.667	106	82.333	56.667	167.667	82
656.74	173.667	96	79.666	39.667	155.333	73.333
657.027	177.667	95.667	82	38	159	69
657.314	174	99	73.667	39	149.333	62.333
657.601	172.333	107	77.333	55	148	73
657.888	164.333	107.333	75.667	64	153	74.333
658.175	158.333	110.667	88.667	70.667	143	78
658.461	152.667	105	86	58	147.333	77
658.748	166.333	100.333	94.667	45.667	135.667	80.333
659.034	172.667	93	81.667	37.333	146.667	81.666
659.321	172	91	86.666	36.333	146.667	79.334
659.607	148	83.667	81	33.667	146	78
659.894	145	77.667	87	37	151	81
660.18	143.667	82	75.333	32.667	156.333	76.334
660.466	149.667	84.333	75	33.667	148.333	77.666
660.752	144	85.333	64.333	31.333	135	80.666
661.038	137	84.667	71	41.667	117.667	76
661.324	139.333	83.667	58.666	48	116.667	63.667
661.61	143	87	63	56	117.333	54.667
661.896	141.667	83	62.333	52.333	115.667	54.334
662.181	137	83.333	71.333	48.667	103	57.334
662.467	137	76.667	70	39.333	97.667	53
662.753	132.333	75.333	68	42.667	103.667	56.333
663.038	140.667	79.333	60.333	46.667	113	61.333
663.323	130	81.333	61.333	40.667	109	63
663.609	132	78	66	33.667	109.333	65.667
663.894	125.333	70.667	74.334	34.333	122	65.667
664.179	124	72.333	79.667	39	135.667	73
664.464	126.333	73.667	80	47.667	137.667	61.333
664.749	121	68.667	74.333	44	131.667	65.334
665.034	127	69.333	69.334	44	116	53.333
665.319	123.667	65.333	67.334	39.333	109	59.333
665.604	123	71.333	67.667	43.667	102.333	52.334
665.889	110.667	72.667	68.666	44	106.333	55.333
666.173	109	70.667	67.667	42.667	100.667	60
666.458	111	67.667	73.334	35.667	107.333	55
666.743	116.333	65	68.667	30.333	112	60.667
667.027	115.333	76	63	45	109.667	63
667.311	115	73.333	59.667	45.333	97.333	65
667.596	113.667	73.333	61	49.667	91.667	58.333
667.88	111	63.333	59.666	37	99	50.333
668.164	105.333	63	53.667	36.667	95.667	61.333
668.448	101	58	57	43.667	96	58.333
668.732	107	64.333	54	39	86	57.666
669.016	97	68.333	59.334	36	88	47
669.3	99.333	69.667	55.667	28.667	88.667	52.333
669.584	96.667	61.667	51.666	31	87	56.333
669.867	99.667	54	55	34.333	91.667	54
670.151	95.333	46	51	29.333	75.333	46
670.435	93.333	48	58	34	70.333	47.334
670.718	99.333	46	58.334	32.667	65	47.666
671.002	101.667	47	52	37	84.333	55.333
671.285	99.333	54	53.666	33	95.667	49.333
671.568	98	54.333	40	32.333	90	51.334
671.851	92	63.333	48	22.667	73.667	46
672.135	96.667	45	48	19	70	39
672.418	95.667	48	51.333	16.333	63	31
672.701	97.667	38	56	29	68.667	33.667
672.984	93	39.667	59.667	28.333	66	39.667
673.266	89.333	33.667	59.333	28.667	78.667	51
673.549	87	40.333	55	25	67.667	46.666
673.832	83.333	39.333	40.666	30	66.667	47.667
674.114	84.333	45	39	31	49	38.334
674.397	86	48.333	34	28	67	46.333
674.679	84.333	59	32.334	25.667	59.333	48
674.962	87.333	61.333	30.667	21.333	71.667	51.666
675.244	85	55.667	28.666	11.333	65.333	38.334
675.526	85.333	49.333	28.667	12.667	66	24.667
675.809	80.667	43.667	42.334	20	60.333	27
676.091	78.667	42.333	47.334	27	48.667	33
676.373	77	45.667	52.666	28	58.333	39.333
676.655	76	49.333	38	24	60	36
676.937	80.667	49.667	38.666	26.667	66.333	45.667
677.218	84.333	50	49	22.333	48.667	51
677.5	77	44.667	55.666	25	51.333	49.666
677.782	72	42	51.333	16.667	43	26.667
678.063	66	38	46.666	14.333	51.667	25.334
678.345	70.667	44	52.334	10.333	50.667	25.333
678.626	61	41.667	57	20.667	62.667	35
678.908	55	42.333	53.667	21.333	55.667	39
679.189	51.333	38.667	43.667	26.667	53.333	49
679.47	60	40.667	35	29	42	48.667
679.751	57	44	31.667	30	57.333	36.666
680.032	52.333	46.667	31.667	26.667	63.667	33.666
680.313	41.333	43	33.333	21.333	68.667	44.333
680.594	46.333	41.667	35.667	23	53	43.666
680.875	57.333	41	40.667	25.667	40.667	37.667
681.156	58.667	47.667	41.333	23	24.667	29.333
681.437	56	43.333	36	23.333	33.333	29
681.717	52	32.667	25	15.667	32.333	20.667
681.998	48	26	32.667	16.667	47.667	22
682.279	51	26.667	43.667	15.333	40.667	30.333
682.559	46.333	25	49	25.667	49.667	29.333
682.839	47.333	26.333	47.333	23.667	45.333	22.333
683.12	46	29	42.333	22.667	40	8.334
683.4	48.333	31.667	47	13.667	39	15
683.68	44.667	29.333	42.666	26.333	42.333	16
683.96	38.333	30	40.667	31.333	57	20.666
684.24	39	35	33.667	32	56.333	12.333
684.52	54.333	37.667	40.333	38.333	39.333	12.667
684.8	57.667	38	32	28.333	34	23.667
685.08	50.333	32.333	33.334	33	34	34.667
685.359	39.333	35	31	18.333	46.667	44.333
685.639	40	30.667	42.333	23	50.333	33
685.918	50.667	39.667	35	8	44.667	30
686.198	57.667	34.333	26.667	7.667	43	33
686.477	59.667	34	11.667	10.333	35	31.667
686.757	41.667	29.333	19.333	27	31	41.667
687.036	35	30	20.666	32	21	27.666
687.315	33.333	25.333	32.666	25.667	19.667	34
687.594	46.667	28.333	38	19	23.333	20
687.873	42.333	25	36.667	13.333	38	24
688.152	39.333	30	33.667	19.333	41.667	26.334
688.431	27.667	24.667	24.667	31.333	52.667	35.667
688.71	34	20	27.667	28.667	43.667	47.666
688.989	40.667	22	31.333	29.667	48.333	41
689.268	37.333	24.333	33.333	22.333	27.333	30.334
689.546	36.333	34.333	29.666	35	29.333	14.667
689.825	31.333	31	31.334	26.667	21.667	20
690.103	35.667	33.333	25.333	17	25	19.333
690.382	30.667	35	27.667	10	35	26.666
690.66	31.333	32	23	17	34.667	34.667
690.938	34.667	27	39.334	21.333	41.667	35.333
691.216	32	19.333	33.333	14.333	30.333	21.333
691.495	24	17.333	43.333	10.333	33	3.667
691.773	23.667	17.333	38.666	19.333	22	-0.667
692.051	35.333	21.667	34	26.667	26	18
692.328	41.667	29.667	34.334	20.667	27	25
692.606	42.667	29.333	28	13.333	44.333	28.667
692.884	39.333	34.667	37.333	12.667	50	15.667
693.162	36	33	25	19	51.333	15.334
693.439	38.333	33.333	30.666	17	49.667	12.666
693.717	33.333	26.333	32	8.667	43.667	14.333
693.994	35	21.667	31.334	12.333	41.667	12.333
694.272	32	21	28	15.333	44.333	19
694.549	30	27.333	36.334	16.667	38.667	17
694.826	32	25.333	40	14.667	36.333	18
695.104	30.667	22.667	42.334	12	31	16.667
695.381	35	15	31	9	30.667	12.333
695.658	32	19.667	33	8.333	23.333	13
695.935	33.333	21.333	36	9	13.667	10.334
696.212	32	18.667	33.333	24.333	21.333	18.333
696.488	26.333	24.333	36.667	19	29.333	13.333
696.765	25.667	19	29.333	15	29.333	24
697.042	24.667	26.667	25	8.333	27.333	19.333
697.319	32.333	17.333	12	1.667	22.667	25.667
697.595	31	28.667	13	9	28	2.667
697.872	28.333	30.333	27.666	8.667	39	11.334
698.148	24.333	33	37	17.333	51.667	6.333
698.424	31.667	22.333	34.333	25.333	46.667	23.666
698.701	34.667	17	35.666	21	35	19.667
698.977	34.667	11.333	35	23.667	22.333	19.666
699.253	25.667	17.667	37.666	10.333	16	24.666
699.529	21.667	15.333	34.666	6.333	26.333	21.666
699.805	18.333	19.333	33.666	4.667	25	21.666
700.081	13	11.333	30.666	12.333	41	10.667
700.357	15.667	12.333	23	18.333	21.333	5.667
700.632	22	14.333	28	28.667	19.333	16.666
700.908	30	19.333	38.333	22.667	12.667	14.333
701.184	27	14.333	43.333	20.333	12.667	21.333
701.459	24	15.333	36	10.667	11.333	15.333
701.735	18.667	21	25	11	1.667	16
702.01	23.333	24.333	24.333	12.333	7.333	16.334
702.285	18.667	21.333	36	14.667	14	18.333
702.561	17	18.667	48	6.333	18.333	30.667
702.836	12.333	25.667	56	-0.667	30.667	29.666
703.111	20	25	52	-8.667	28.333	25.667
703.386	32.333	18	47	6.333	23	14.666
703.661	28.667	21.667	43	15.667	6.667	16
703.936	26.667	27	45	16.333	4.333	8.666
704.211	18	33.333	41.667	20	5	19
704.486	23.333	22	38.333	15.333	9.667	24
704.76	24	15	24.334	20	12.333	28.667
705.035	28.667	16.667	28.667	9	18.333	28.667
705.309	33	15.667	29	14	15.333	16
705.584	24.333	17.667	36.667	11	8.333	17.333
705.858	11.333	14.667	32.334	5.667	9.333	7
706.133	4.333	21.333	37.667	2.667	15	9.667
706.407	15	21.667	39.667	3.667	28	12
706.681	25.667	19.667	38	7	31	10.333
706.955	29.333	20	35.667	9	28.333	11.333
707.229	28.333	19.333	35	11.667	14	12.333
707.503	23.333	16.333	40.334	10	8.667	14.667
707.777	29.667	17.333	35.667	1.667	10	2
708.051	30.667	16.333	42	6.333	18.667	-11.333
708.325	39.667	23	36	5.667	8.333	-8.666
708.599	33.333	20.333	38.667	6.667	5.667	9
708.872	25.333	28	26.666	-3.333	-1.667	19.667
709.146	22	19.667	33.333	4	15	20.666
709.419	19.333	15.667	33	5	16.333	8.667
709.693	32.333	8	35	1	25.333	2.333
709.966	30.667	10.333	37.333	2.333	21	6.667
710.239	43.333	8	35.334	2.333	20.667	4
710.513	39.333	8	38.333	7.667	17	14.667
710.786	38	10.333	30	5	13	3.334
711.059	23	17	33.667	6.667	7.667	19.666
711.332	17	16	27.667	9	6.667	20.667
711.605	16	21.667	28	9	14	20.667
711.878	17.667	10.333	18.334	8.333	9.667	12
712.15	10	14.333	25.333	2.333	11.333	5
712.423	15.667	9.667	33	8.333	4.667	5.667
712.696	14.333	8.333	41	19	13	5.334
712.968	16	3.667	32.333	31.333	13	-4
713.241	4.333	-1.333	28.333	31.667	11	-5.667
713.513	11.667	1.333	34.667	34.667	13.667	-5.333
713.786	20.333	1.667	42	25	9	3.667
714.058	23	4	41	18.333	14	5.666
714.33	21.333	18.667	37.333	4	9	6
714.602	22.333	14	26.667	3	8.667	2.333
714.874	19	11.667	24.667	0.333	12.667	-0.333
715.146	21.333	2.333	19	-0.333	8.667	-1.667
715.418	10.667	13.667	25.667	-8.667	12.667	-3
715.69	13.667	20.333	26	-4.333	17.667	-0.667
715.962	5.333	24	30	-3.333	26.333	4
716.234	17.333	20.333	30.333	10	23	8.334
716.506	21.667	12	35.334	11	15.667	10.667
716.777	27.667	12.333	30.333	15.667	7.333	3
717.049	20	9.667	35	9	11	-0.667
717.32	10.667	21	28	-2.333	13.333	-1.666
717.592	13.667	16.333	25.667	-7.333	19.667	2.334
717.863	10.667	13.667	23.667	-14.333	29	-1
718.134	16.667	10	19.333	-6.667	19	-4.334
718.405	4	6.667	22.667	-5.667	24.667	-1.667
718.676	5	12	22.666	14.667	19.333	4.333
718.947	9.333	14.667	32	11	28	2.667
719.218	17.667	17.333	33.667	21.333	31.333	7
719.489	17.333	8.667	30.667	16.667	35.333	4.333
719.76	4.667	0.667	30.333	12.667	42	13.334
720.031	-1.667	-1.667	24.333	6	29	5.333
720.302	-2.333	-1	19	-4	24.667	10.334
720.572	8	1.333	5.666	-4.333	19	8.333
720.843	11.333	-2.667	13	-9.333	22.667	15
721.113	15.333	6.333	19.666	-4.333	29	16
721.384	13	14.333	31.333	7.333	30	11
721.654	8.667	18.333	33.334	2	30.667	7.333
721.924	9.333	12.667	29.666	4.667	29.333	11.334
722.195	15	2.667	28	2.667	29.333	20.667
722.465	14.333	-4.333	23.333	11	22.667	26.667
722.735	10	-5.667	33.666	7.333	19.667	26.334
723.005	-3	-3.667	31.667	1.333	11	26.333
723.275	5	5.333	31.667	1.667	19.333	17.334
723.545	5.333	8.667	24.667	2.667	19	9.667
723.814	11	9.667	32.334	2.333	25	5
724.084	4.333	14.333	30.334	6	19	7.333
724.354	2.333	9.667	29.334	6.667	11.667	10
724.623	-6.333	7.667	21	7	7	8
724.893	-6	0	25.334	-1.667	2	5.334
725.162	-9	-8.333	25.666	-12.667	4.667	-1.333
725.432	0	-14.333	32	-12.333	15.667	0.667
725.701	3	-10	36	5	21.333	2
725.97	11	6.667	41.666	13	32	15.333
726.239	7.667	15.333	34	18.333	18	12
726.508	11.333	9.667	29.666	-2.333	19.667	24
726.777	7	1	21	4.667	9	13.666
727.046	14.667	0.667	25	3.667	15.667	19.667
727.315	8	10	17.333	5.667	16	9
727.584	13	23.667	18.666	-5.667	14	5.666
727.853	4.333	25	19.666	-4	15.667	5.333
728.122	5.333	17.333	27.333	-2.667	11	6.333
728.39	5	7.333	20	7.333	9	7.667
728.659	13.333	8	13.333	12	3.667	10.333
728.927	10.667	10.333	9.667	27.667	14.333	9
729.196	3.667	13	24.667	13.667	17.333	17.333
729.464	-4	14.667	22.666	8	25	10
729.732	-7.667	14.667	25.333	-3.333	23	15
730	-5.333	7	10.333	7	22.333	15
730.269	2	-0.333	19.667	5.667	18.333	14.666
730.537	4.667	-4	16.667	10.333	10	9.666
730.805	11.667	-1.333	26	4	9.667	7.667
731.073	8	-7	25	-6.333	9.333	11.334
731.34	11.667	-12	23.667	-8	5	5.333
731.608	5.333	-12.333	25.667	3.333	2.333	-2
731.876	5.333	0.333	28.667	14	1.667	6
732.144	0.667	9.333	28.667	4.333	-4.667	13.334
732.411	4	8	21	1.667	-9.667	21.667
732.679	7.333	0	11.667	1.333	-9.667	7.333
732.946	13.333	0	7.334	9.333	2.333	-0.333
733.214	9.667	5	5.333	4	4	-8.333
733.481	4	4.333	7.333	-0.667	-7.333	4.333
733.748	2.333	-6	8.333	-7	-8.333	2
734.015	9	-11	21.666	5.667	0	7
734.282	14	-9.667	18	17.333	13.667	-9.334
734.549	19.333	-1	25.667	31	9.333	0
734.816	14	1.667	17	28.333	7.667	-3
735.083	10.333	2.667	18.667	12.333	6.667	1
735.35	6.333	-3.667	19.667	-1	5.333	-3
735.617	9	-2.333	19.333	-9.667	8.667	-2.333
735.884	12	-6.333	20.666	0.333	8	7
736.15	11.333	3.667	16.667	6.667	12.667	7
736.417	3.333	-2.667	20	6.333	1	13
736.683	0.667	-3	23	-1	-1.333	6.666
736.95	-1.667	-4	21.667	1.667	-8.667	16
737.216	7	1.333	23.334	2	-11.333	14.333
737.482	3.667	9.667	8.333	5.667	-20.333	7.334
737.749	11.667	6	18.667	1	-17.333	2.333
738.015	11	3	16.667	9	-11	6
738.281	16.667	6.667	31	6.333	5	14.667
738.547	8.667	14.333	23.333	6	7	5.334
738.813	4	14.667	26	-3	24.667	-3
739.079	4.333	11.333	25.666	2.667	20	-6
739.344	10.333	8	24.334	-2	36	-5.333
739.61	12.333	16.667	27	-9	15.333	-1.333
739.876	5.667	13	31	-6.667	4.333	-2.333
740.141	3.333	11	25.333	-7.667	-4.333	7.666
740.407	1.333	5	19	2.667	1	6
740.672	11.667	3.333	12.667	-5	4.333	8.666
740.938	7.667	0.667	30	4.667	13.333	1
741.203	11.667	-3	33	4	15.667	-2.666
741.468	5	-1.333	32.667	12.333	19.667	-3.333
741.734	11	3.667	26.333	10	4.667	8.333
741.999	12.333	3	23	4.667	1.333	9.333
742.264	15.333	-3	28	-2	2.667	-4
742.529	13.667	-12.667	35	-2.667	12	-9
742.794	9	-10.667	35	1	10.667	-4.667
743.059	4.667	-1	36	6.333	4.333	15.334
743.323	8.333	7.333	33.333	0.667	2.333	4.667
743.588	12.333	9.333	32.334	2.667	8.667	1.333
743.853	21	6	26	-5.667	10.667	-7
744.117	12	0	19	11.333	12.333	-2.666
744.382	10.667	-6	23.667	8	5.333	-0.333
744.646	5.333	-7.667	31.667	16	10	2.666
744.911	10	-9	35.334	2.333	11	1
745.175	4.667	-7.667	30.333	3.333	13	-4.333
745.439	2.667	-6.333	20.667	0.333	6	-12.334
745.704	0.333	2.667	13	3.667	-2.667	-6
745.968	-1.333	5.333	15.334	6	-5.333	-3.666
746.232	1	6.667	24.333	-1.667	-0.333	5
746.496	-1.333	0.667	27.666	-4.333	6.333	-1
746.76	6.333	8.667	28	-3	10.667	-5
747.023	1.333	20.333	24	-3	11	-12.333
747.287	0.667	21.333	21.333	0	8	-6.333
747.551	-2.333	20.333	20	-9.333	11.333	-8.333
747.815	6.333	12	22	5.667	19.667	-8
748.078	11	12.333	28	-0.333	23.333	-14
748.342	13.667	6	27.666	9.667	17	0.667
748.605	11.333	5.333	27.334	3.667	9.667	3.666
748.868	9.667	11.333	25.667	12.667	-3	8.334
749.132	2.333	13	21.333	7	1.667	-2
749.395	-6.667	5.333	17	2.333	-4	-11
749.658	-9.333	-1	19.666	-4	-2.667	-19.333
749.921	-10.333	-3.667	30	-1.667	-9	-16.333
750.184	-10	3	25.666	-1.667	-6	-11
750.447	-10.333	-1.333	21.333	0.333	2	-2
750.71	-4.667	-7.333	16.667	2.667	4.667	2
750.973	-1	-16.333	27.666	-2	9	1
751.236	3	-1.333	19	-1.667	13	-7.334
751.498	0	8.667	21.666	-4	3.333	-21
751.761	6.667	11.333	20.666	0	-0.333	-21.334
752.024	4.667	0.667	30.333	4.667	-2.333	-14
752.286	4.667	-1.333	34.667	9.667	11.667	-8.333
752.549	1.667	-7	26.333	8.333	7	-3.334
752.811	7.333	-5	25	-6.333	-3.333	-1.333
753.073	7.667	-7.333	18	-16.667	-6.333	6
753.336	3	-0.333	23	-12	4.667	17
753.598	-4	-11	18.667	-15.667	26	15.334
753.86	-7.667	-6	12.667	-13.333	31.333	2.667
754.122	-9.667	-11.667	19.666	-13.333	22	-19.667
754.384	-10.333	-3	19.333	-1	3.667	-20.667
754.646	3.667	-2.667	27.667	4.667	7	-15.333
754.908	8.667	7.667	26.667	-1	4.667	-5.333
755.169	10	7	28.666	-6	11.333	-9
755.431	1.333	6.333	25.666	-6	-1.667	-9.667
755.693	1.333	5.333	22.333	1	2	-5.666
755.954	12	5.333	28.333	5.333	-7	-9
756.216	6.333	-0.333	29.667	4.667	3	-7.667
756.477	6.667	-14	24.334	8.667	3.667	2.333
756.738	-2.667	-8	18.334	11.333	8.333	5.667
757	8.333	-4	24	15	0	13
757.261	6.667	0.667	30.667	11	-5.333	6.333
757.522	7.333	-9.333	26	11.333	-7.667	10.334
757.783	1	-18.333	21	10	-6.333	9.667
758.044	4.333	-8.667	20	8.667	7.333	3
758.305	3.333	-6.333	29.667	3.333	18.333	7.666
758.566	0.667	-0.667	24.667	5	18.333	8
758.827	-1	-11.333	13.333	7.333	19	18.333
759.088	-1.667	-11.333	12.334	10.667	15	14
759.348	0.333	-12	14.333	9	15.667	7.667
759.609	-3.333	-2.333	28.333	12	11.667	2
759.87	-9.333	1.667	22.666	10.667	3.333	6.333
760.13	-8.667	-2	23.334	3.667	10.333	2
760.391	-7	-9	20	0	9.333	0.333
760.651	0.333	-11.667	20.333	2	18	-2.667
760.911	0	-1	16.334	13	8.667	3
761.171	4.333	0.667	19	2.667	0.333	3.666
761.432	0.667	4.667	20	7	-0.667	5
761.692	0.667	0.333	21	-1.667	4.667	10
761.952	-5.667	-1	8.334	8.333	24.333	2.666
762.212	-2.333	-5.667	15	-0.333	19.667	-6.666
762.472	-2	-9.333	23.667	4	14	-12.334
762.732	0.333	-10.333	35	4.333	1	-5
762.991	-2.333	-10.667	33.666	8.667	-5	-0.333
763.251	-1.667	-15.333	32	3.333	-1	4.667
763.511	-3	-12.667	31.334	8.667	3	-1
763.77	-2.333	-13.333	32	5.667	6	7
764.03	-2.667	-9	31.334	8.667	12.667	8.667
764.289	1.333	-15.333	35	-0.667	0.333	11
764.549	5.667	-7.333	35.333	-1.667	8.667	-2.333
764.808	6.667	-9.667	33.333	-1	0.333	-10
765.067	2.333	-1.667	33.667	4	7	-18.666
765.326	-2.667	-0.333	30.333	5.667	-1.333	-10.333
765.585	-3.333	7	27.334	13.333	-1	-5
765.844	-0.333	5	22	15.333	4	10.333
766.103	2.667	-0.667	19.666	22.333	3	3.667
766.362	6.667	-3	22.333	15.333	8.667	-6.333
766.621	2.333	-1.667	28	17.667	1.333	-12.334
766.88	0.333	-1.333	30	19.667	-2.333	-15.333
767.139	-3.333	-1	34	19.333	-1.333	-11.333
767.397	-1.667	2	24.667	16.667	-5	-11.667
767.656	1.667	1.333	32.667	7.333	15.333	-5
767.914	-4.333	0.333	35.667	6	11.333	-0.666
768.173	2	4.667	37	-1.667	7.667	-2.666
768.431	-2	7.667	35.333	-0.667	-8.333	-6.334
768.69	5.333	15	26.334	-2.333	-3.333	-13.666
768.948	5	3	32.333	5	9.333	-22
769.206	14	1.333	25	11.333	11.333	-16.333
769.464	8	-8	36.667	24.333	3.333	-11
769.722	5.667	-8.667	32.666	15	2.333	-1.666
769.98	-0.667	-3	36.667	9.333	0	-13.667
770.238	3	6	29.667	-5	0.667	-10
770.496	2.333	17	22.666	0.667	-1.333	-12.333
770.754	9	10.667	32.333	10.333	7	-2
771.011	3	11	31.334	6.333	4.333	-2
771.269	6.333	6	43.667	12.667	10	-14
771.527	-1	7.333	26.333	6.333	-3	-20
771.784	3.333	4.333	27.333	15.667	-2.333	-20.333
772.042	-3	12.333	18.666	5.667	-2	-10.334
772.299	-3.333	14.667	24.667	-3.667	11	-5.333
772.557	5	18.333	23	-5.667	15	-11.667
772.814	7.667	13.667	22.667	0.667	15.333	-8.666
773.071	9	10.667	20	7.667	10.667	-11.334
773.328	7.667	-3	28	-1	10	-28.333
773.585	9	-10	38.333	-9	-0.667	-22
773.842	6	-5.667	40	-20.333	3.333	-20.666
774.099	7.667	9.333	35	-9.333	0.333	-10.667
774.356	5	8.667	32.667	-9	10.667	-11
774.613	6.667	9.667	30.333	3.667	4.333	-11.334
774.87	2.667	3	35.333	4	10.333	-14.666
775.126	1.333	9.667	26.333	4	3.667	-19.667
775.383	1.667	1.667	32.333	2.333	9	-26
775.639	3	-1	27	-9.333	1.667	-5.333
775.896	3	7.333	31.333	4	0	-4
776.152	0.667	12.667	29.667	-5.333	0.333	4.334
776.409	-1	16	36.334	-3	2.667	-4.334
776.665	3.667	13.667	47	-14	-5	-7.334
776.921	9.333	15.667	44.333	-5.667	1.667	-6.333
777.177	5	11.667	37	4.333	0	-4.334
777.434	2	2.333	17	8.333	18	-3
777.69	-0.333	5	17	1	7.333	2
777.946	1.667	11.667	16.667	-3	10	9
778.201	-0.333	11.333	25.666	2.333	3.333	-3.667
778.457	-1	2.333	27.334	9	7.333	-5
778.713	3.667	-6	30.667	9.333	3	-8.334
778.969	9	-4.667	30.334	8.333	-1.333	13
779.224	6.333	-3	25.667	-4.667	5.333	3.666
779.48	3	6	32	6.333	13	-5
779.736	1.333	9.333	33.333	7.333	15.667	-16.333
779.991	8	9.333	37.333	27.667	10	-3.667
780.246	12	8.333	21	12.667	4.667	-5.333
780.502	9.333	2.333	19.666	0	10.333	-8.666
780.757	3	-3.333	20.667	1.333	8	-19
781.012	-1.333	-4	26.334	-14.333	5	-7.333
781.267	5.667	-12.667	26.333	-9.667	5.667	-4
781.522	5.333	-5.667	23.666	-11.333	-2.667	1.334
781.777	6.667	-8.333	24.666	9	5.333	-11.333
782.032	1.333	0.333	33	13.333	-5.667	-2.666
782.287	5.333	5	40.333	11.667	1.333	-6.667
782.542	6.333	2.333	35.334	13	-2.333	-2.333
782.797	14.333	-2	26.667	14.333	-2.333	-5
783.051	13	-7.667	16.334	9	-5.667	-8.333
783.306	20.333	-12.333	16.667	7.667	-6	-6
783.561	14.667	-4.333	17.334	6.333	-2	-7.666
783.815	13.333	0.333	14.333	7	-4.333	-8.333
784.069	-6.667	7.333	20	3.667	-12	-13.333
784.324	-7.333	3.667	18	0	-12	-20.333
784.578	-11.667	-4	26	-10	-12.333	-17.333
784.832	-8	-9	22.666	-6.667	-6	-19.667
785.087	-8.333	-6.667	19.334	-8.333	-10.333	-21.333
785.341	-2	-10.333	12.667	-5	-13	-16.667
785.595	6	-6	11	-6	-14.333	-16.334
785.849	11.333	-1.333	20.667	0.333	-12.333	-9
786.103	9.333	1.667	19	14.333	-0.333	-15
786.356	5	10	18.667	11	8.667	-2
786.61	0.667	-1.333	18.667	4.333	13	-15
786.864	7.333	8.333	28.333	-7.333	5.333	-14.334
787.118	16	-1	24.667	-5.333	-6.667	-33
787.371	16	0.333	15.334	-3	-4.667	-21.334
787.625	16	-2.333	11.667	-10.667	-1	-21.334
787.878	9.667	1.333	13.667	-8.333	4.667	-12.333
788.131	3.333	3	13.333	-10.667	-1.333	-9.667
788.385	2.667	1	12.333	0.667	-3.333	-6.667
788.638	4.333	-7	15.333	-3	-12.333	-1.333
788.891	15	-4.333	20.666	6.667	-10.667	-4.333
789.144	15.667	-4	21.666	5.667	-7.667	-7.333
789.397	17	0	18.667	15.333	-1.667	-6.333
789.65	14.333	4.667	11	10.333	9	0.667
789.903	7.333	0.667	10	11.667	3.667	-7.667
790.156	13	3	5	-0.667	13.333	-10
790.409	9.667	-3.667	13.333	-10	-11	-7.334
790.662	21	-8.333	15.333	-14.667	-13.667	10
790.915	15	-8.667	28.666	0.667	-23	4.667
791.167	14.667	-4	29	0	-6.667	-8
791.42	4.333	6.667	23.666	4.667	9.667	-13.667
791.672	2.667	3.333	11.334	-4.333	7.333	-5.667
791.925	7.333	1.667	8	0.333	4.667	4
792.177	11.333	-0.667	5	-8.667	-7	1
792.429	12	4	5.667	-2	-5.667	7
792.682	1	8.667	13.667	0.667	-8	7
792.934	-0.667	8	20.667	13	-10.333	3.333
793.186	-0.667	12	21.667	4	-10.667	-4
793.438	-0.667	7.333	20.667	8.333	-8.333	-2.333
793.69	6.333	8.667	18.333	3	-2	6.333
793.942	8	3	17	4.667	-8	3.333
794.194	17.333	13.667	9	-4	-6.333	4
794.446	8	10.333	7.667	-5.333	0.667	3.333
794.697	11.667	12	14	-5	2	11
794.949	12.667	6	21.334	-0.333	-6.667	-3
795.201	7.667	8.667	24	11.667	-17.667	-5
795.452	3.667	10	26	8	-5.333	-3.666
795.704	3.333	9.333	30.333	11.333	-1.333	3.333
795.955	13	7.667	35.667	1.667	-10.667	6.333
796.206	9.667	7.333	36.333	-2.667	-21.667	-8.334
796.458	4.667	6.333	21.333	4.667	-15.667	-3.334
796.709	0.667	2.333	14	0	-2.333	-0.334
796.96	5.667	6	16	11.333	2.667	7
797.211	3.333	4.333	14	-1	0.667	5
797.462	5.667	7.667	25	4	-10	10
797.713	15.333	9.333	25.666	-1.667	-23.667	12.333
797.964	20.667	10.667	26.667	-4.333	-25.667	8.333
798.215	19.333	8.667	21.666	-6	-14.333	2.333
798.466	2	2	17.667	-8.667	4.667	4.667
798.716	2.333	1.333	22.334	3	8.333	13.667
798.967	3.667	-1.333	18.667	-1.333	-1	9
799.218	9	5.667	15	-0.333	-4.333	-5.333
799.468	5.667	12.667	24.333	-14.333	-5.667	-6.666
799.719	3	20	26.667	-4	1.333	6
799.969	5.667	13.333	27	3	3.333	28
800.219	4.333	2.333	16.334	12.667	6.667	18.333
800.47	4.667	4	19	14.333	7.333	11
800.72	3.333	8.333	22	13.667	2.667	-2.334
800.97	5	12.333	27	1.667	-6	-4
801.22	2.333	15.667	27	-6.667	-8	-4.334
801.47	0.667	17.667	25	-13	-6	2.667
801.72	12.333	12.667	24.333	-6.333	-7.667	17
801.97	7.333	9.333	23.666	-6	-7.333	7.333
802.22	3.667	3.667	30	0	-16	-1
802.47	-12.667	13.333	35.667	-3.667	-20	-11
802.719	-4.333	5	38.334	-6.667	-20.333	-8
802.969	1.667	5.667	37.666	-17.333	-22.667	-2
803.219	6.667	-1.333	34.667	-19.333	-10.667	2
803.468	-1	1.667	32	-19.667	-15.667	1
803.718	-8	4	27.667	-7	-6.667	-5
803.967	-7.667	7.667	19.666	-3.667	-6.333	-8.666
804.216	-9	16	16.334	2.667	-7.667	-9.334
804.466	-12	7	17.666	0.667	-4.333	-9.666
804.715	-11.333	9.333	19	2.333	1	-11.667
804.964	3.667	4.333	21.666	6.333	22.667	-12
805.213	8	12.667	22.667	-3.333	22.667	-11
805.462	-0.667	15.333	32	-9.667	19	-5.667
805.711	-2.333	14.333	28.666	-22.667	6.333	1.666
805.96	-0.333	13.667	22.667	-19.667	8	3.334
806.209	0	8.667	18.333	-6.667	4.333	10.667
806.458	-12.333	6.667	29.333	6	14	7.333
806.706	-7.667	9	34	10.667	9.667	9
806.955	2.667	4.333	34.333	5.667	1.667	6.666
807.204	9	7.333	28	1.667	-2.333	2
807.452	0.667	-0.333	25.333	-2	-5.333	7
807.701	-5	0	18.666	2.667	5.667	5.333
807.949	-4.667	-1.333	18	4	-2	12
808.197	-7.333	-3.333	20	9.667	7.333	2.333
808.446	-9	3.333	35	4	5	-3
808.694	-14.333	3	35.666	2	12.333	-3.667
808.942	-17.333	11	38	-2.333	3	-4
809.19	-15.333	3.667	24.334	0	-1	-11.667
809.438	-2.333	2.333	19.333	0.333	-13.667	-11.334
809.686	0	-1.667	18.334	4	-15.667	-11.667
809.934	4.667	-1.667	27	5.333	-13.667	-5
810.182	-11.333	-2	32	5	-3.333	-1.666
810.43	-8	-2.667	33.333	-7	4.667	-4.334
810.677	-11.667	-3	23.333	-10.667	11.667	2.667
810.925	-6.667	-7.667	31.667	-12.333	6	-1
811.173	-13.667	-11.667	28.333	-6	-3	12
811.42	-12.333	-11.333	39	4.667	-5	0.334
811.668	-11	-2.667	33	7	-8.333	-2.333
811.915	-3.333	3.667	32.666	14	-0.333	-10.667
812.162	-6.667	-1	32	11	-1	-5
812.41	-7	-3	21	12.667	1	-2.333
812.657	-11.667	-6.333	30.666	12	-0.333	-7.333
812.904	-17	3	31.333	7	4.667	2
813.151	-16.667	2.333	34	9.333	7.667	1
813.398	-14.667	5	30.334	-0.333	-3.333	4.667
813.645	-10.667	-0.667	20.667	-1.667	-11.333	-12.333
813.892	-10.667	1	25.667	-7.333	0.667	-19.334
814.139	-6.667	-4.333	21	-1.667	10	-17.667
814.386	0.333	-5	25	-3.333	16.333	-8
814.632	0.333	-13.333	24.667	-0.333	3.667	-7.333
814.879	2.333	-8.667	31.334	6.667	14	-5
815.126	-3.333	-6.333	27.333	10.333	9	-1.334
815.372	-2	4.333	18.334	11.667	6.333	8.333
815.619	-12.667	3.333	16.333	1	6	8
815.865	-7.333	8.667	14.333	-5.333	-0.333	-4.333
816.111	-3.333	10.667	20	-8	2.333	-7
816.358	5.333	10.667	14.334	3	4.333	-8.666
816.604	7.333	2	22.334	-0.333	7.333	-6.667
816.85	5.667	-10	28.333	5.333	4.333	-6.333
817.096	4.333	-12.333	34.333	-6.667	0	-8.333
817.342	1.333	-9.667	29	0.333	1	-8.666
817.588	-4.667	-9	19.667	-7.333	4.667	-10.667
817.834	2.333	-8	20	-6.667	-1	-16.667
818.08	1.333	-11.667	28.333	-8	-8.667	-9.666
818.326	12	-10.333	36.667	-10	-4	-6.334
818.572	6	-15.333	36.334	-11.333	-10.333	-2.333
818.817	5.333	-11.667	29.667	-11	-10	-10.334
819.063	-1	-13.667	28.667	5	-22.333	-14.666
819.309	-1.333	-5.333	28.667	8.667	-16.333	-4.333
819.554	-7.333	-9.333	32.334	11.333	-8.333	2.667
819.799	-6.333	-7.667	29.333	-1	4.333	4.333
820.045	-8.667	-15.667	28.667	6.333	-4.667	0.333
820.29	-4.667	-12.333	28.333	9.667	2.667	-3.666
820.535	-11.333	-11.667	29	3	-7	-10
820.781	-9.667	-5.667	25.667	-5	-0.333	-9
821.026	-6	-6.667	23.667	-8	-14	-7.333
821.271	-7.667	-7	31.667	1.333	-15.667	-0.334
821.516	-6	-4.667	31.667	-2.333	-16	-1.334
821.761	-8	-4	36	-15	-19	1.667
822.006	1.333	-4.333	37.667	-20.667	-17.667	4.666
822.25	2.667	-7	33.333	-19	-16.333	5.333
822.495	1.333	-4	34.667	-6.333	-3.667	-8.667
822.74	-0.667	-7.333	23.666	-2.667	0.333	-16.667
822.985	-1.333	-4.667	30.333	4.667	0	-29
823.229	-0.667	-1.667	24.667	-2.333	1.667	-16
823.474	-3.333	0.333	30	-6.333	3.333	-11.666
823.718	-2.667	3.333	28.333	-11	5.333	2.666
823.963	-3.333	-0.667	26.667	-5.667	-4.667	8.333
824.207	-5.333	-3	23.333	1	-16.667	7
824.451	-4	-13.667	19.334	1	-15.667	4
824.695	-0.333	-11.667	25.667	5.667	-4.667	-7.334
824.939	-3.667	2	19	2	11.333	-2.667
825.184	-8	1.667	20.334	9	4.333	-9
825.428	-6	-2.333	11	-1.333	4.667	-11.334
825.672	-1	-4.333	19.333	1	2.333	-19
825.915	-6.667	-9.333	19	-5.333	6.667	-9.333
826.159	-14.333	-11	14.667	-4.333	-5	-2.666
826.403	-9.667	-21.333	16	-6.333	0.667	-5.333
826.647	-8	-14.333	20	-5	-0.667	-9.667
826.891	-3.667	-10.667	28.333	2.333	4	-2
827.134	-3	-5.667	28.667	0.333	3	11.333
827.378	-3	-2	20	0.667	7	14.333
827.621	2	-2.333	19	1.333	20	6
827.865	3.667	-3.333	22.333	-8.667	17.333	0.334
828.108	14.667	-12	23.666	-6.333	15.333	-1.333
828.351	9	-15	23.667	-8	0.667	-2.334
828.594	3.333	-13.333	25	10	-16	-0.333
828.838	-2.333	-5.667	26.334	10	-9	1
829.081	0.333	-6	44.334	3.667	-2.667	11.333
829.324	-1	-11.667	36	-2	15	5
829.567	3.667	-17.333	36.667	-2.667	14.667	-2.333
829.81	5.667	-18	11.334	8.667	2.333	-8.666
830.053	8.333	-14.333	8.334	9	2	-6.334
830.295	5.667	-10	-0.334	-1.667	-2.667	-5.666
830.538	-6	-11.667	12.333	-15	8.333	-6.333
830.781	-3	-12	17.667	-19.333	0.667	-5
831.024	-6.667	-8	27	-14.333	7.333	-3
831.266	2	-1.333	22	-9.333	-1	5
831.509	-0.667	-1.667	21.333	-1	8	2.666
831.751	2.333	-2.667	19.334	7	2	11.333
831.994	0	2.667	22.333	8	8	4.667
832.236	4.667	8.333	19.666	6.333	-0.667	2.333
832.478	-2.333	10.667	21.667	-2	-1.333	3.667
832.72	1.667	2.333	28.333	-5.333	0	-2.334
832.963	-6.333	-0.667	29.334	-8.333	3.333	9.666
833.205	0.333	-2	32	-5	3.667	2
833.447	-0.333	0	16.334	-2.333	4.667	8.666
833.689	3.667	4.333	15	-7	-0.333	7.667
833.931	5.333	2.667	10	-3.333	-1.333	11.667
834.172	2.333	0.333	18.333	4	0.667	8
834.414	-3.667	-6.333	14	18.333	0.667	9
834.656	-14.667	-4.333	26.334	20	-4.667	4.667
834.898	-9	7	29	21.333	-3.333	14.333
835.139	-10.333	10	34	7.333	5.667	1
835.381	4	-1.333	30.333	0.333	15.667	7
835.622	3.333	-2.333	26	-9.333	8.333	-2.667
835.864	13.667	-4.667	28.333	11.667	9.667	4
836.105	9.333	-3.667	39.667	15	6.667	-0.333
836.346	2	-5.667	38	23.667	10	7
836.588	-3.333	-3.333	38	1.667	9.667	6.333
836.829	-8.333	-0.333	23.333	-1.667	9	4
837.07	-6.667	-5.333	19	-11.667	13	6.333
837.311	-1.333	-11	17	-11	14.333	12.667
837.552	5.667	-1.333	12	-7.667	13.333	18
837.793	7	0	23	1	11.333	18.334
838.034	10.667	4.333	25.667	5.333	12	13.666
838.275	12	-3.333	26	4.333	18.667	12.333
838.516	17.333	-5	33.333	-5	14	17.667
838.756	3.333	-1	28	0.333	12.333	24.666
838.997	6.333	4	32	6	3.333	19.334
839.238	1	5	17.667	11.333	7	14.666
839.478	9.667	-2.333	25.334	10	4.667	15.666
839.719	0.333	-2	24	-3	22.667	27.334
839.959	0.667	3.333	26.333	9	17	28.666
840.199	-3	9.333	23.334	1.667	16.667	16.666
840.44	3.667	10.667	19.334	9	-0.667	14.334
840.68	5.667	7	19	-10	2	12.667
840.92	12.333	13.667	15	-4.667	-3	7.667
841.16	13.333	10.333	18.666	-2.667	-3.667	6.667
841.4	13.667	5	24.333	-3.667	-3.667	-1
841.64	15	-3.333	25	-9.667	-6.333	16
841.88	12	-7	27.334	-16.333	4	13.667
842.12	9	-6.667	14.667	-1.333	-2	19.333
842.36	6.333	0.333	19	7	3.333	0.667
842.6	7	3.333	19.667	11.333	-11.333	3.333
842.839	10	11	32.667	3.333	-6.333	1.667
843.079	7.333	3.667	24	11	-4.333	10.667
843.319	2.667	3.667	18.667	9.667	5.333	2
843.558	1.667	1.667	22.667	4	6.333	-2.667
843.798	1.333	4.333	28.334	-4	1	-2.334
844.037	-1.333	8.333	26.666	-0.667	-1.667	3.667
844.276	-2.333	6.667	15.334	0.333	-10	1.667
844.516	-6	7.333	14	-3	-3.667	11
844.755	-5	2.333	21.667	-2	-1	-3
844.994	-3.333	-1.667	19	-2.333	6.667	4
845.233	1.667	-6	21	3.667	2.333	-9.333
845.472	9.333	-2.667	16.333	-1	-1.667	-1.666
845.711	5	-4.333	25.666	9	1.333	-7
845.95	12	1.333	25	-11.667	6.333	-3
846.189	11	5.667	27	-2.667	11.667	-6
846.428	18	10	21	-6.333	3.667	-7.667
846.667	13.333	2.667	23.333	3.667	-3	1.667
846.905	20	-3	18.667	-5.333	-3.667	6.333
847.144	21.333	3.333	20.333	-9	1.667	8.333
847.383	24.667	6.667	18	-2.667	4.667	-4.667
847.621	13.667	11.333	17.666	-10.333	-3.667	-2
847.86	8	11.667	9.667	-10.333	-5.333	-9
848.098	0.333	11	12.666	-11.667	-12	-12.333
848.336	8.333	15	15	-7	-7	-8.666
848.575	10.667	12.667	24.333	-5.333	-3	4
848.813	12	5.667	13.667	-1.333	-2.333	12.667
849.051	9.333	-3.333	10	2.667	2	4.334
849.289	3	-6.667	2.333	-3.667	5.333	-3
849.527	-3	5	5.667	-4.667	11.333	1.667
849.765	-8	6.333	10.334	-0.667	13.333	6.333
850.003	3	10.667	15.334	-3.667	6.333	7.333
850.241	12.333	5	7.666	-5.667	9.333	6.666
850.479	13.333	1	10.667	-11	7	6
850.717	11.667	-2.333	5.667	-1.333	11.667	1.333
850.954	12.667	-1	15	-8.667	1.667	2
851.192	17.333	-1.333	6.334	-16	1	2
851.43	20.333	-7.333	8.666	-11.333	-8.667	17
851.667	17	-11.667	8.333	1	3.667	14.667
851.905	17.333	-15.667	11.667	4.333	1.667	15.667
852.142	10.667	-19	18.667	4.333	11.333	-3.334
852.379	7	-18	19.666	-8	4.667	-12.667
852.617	3.667	-8	20.666	-6	18.333	-7
852.854	4.333	-2.333	16.667	-11	22.667	4.334
853.091	12	-1.333	17	-9	26.667	6.667
853.328	12.667	-8	19.666	-8.333	10.333	6.666
853.565	16.333	-6	19.333	-9.667	7.667	3
853.802	12.333	3	14.666	-12.333	-0.667	-4.334
854.039	10	7.333	9	-7	6.333	-10.667
854.276	11	7.667	8.667	-1	4.667	-4
854.513	17	2.333	9.667	1	6.667	10
854.75	21.667	-2	12.333	-7.667	4	17
854.986	12.667	-2.667	10	-17.667	9	17.667
855.223	6.667	2.333	15.333	-21	12	17
855.46	4.667	8.333	11.666	-7.667	15	18.667
855.696	16.667	3.333	16	0.333	6	8.666
855.933	13.333	-11	14	11	3.333	7.666
856.169	10.333	-11.333	22.667	1.667	-7.667	9.333
856.405	-1.667	-4	24.333	-1.667	-0.333	11
856.642	8.333	-2.333	25.667	-7	9.333	12.333
856.878	12.667	-7	28	-0.333	16.333	-1.333
857.114	17.333	-6.667	15.667	-1	8.667	8.667
857.35	8	0	11	-1.333	9	6.667
857.586	5	11.667	15.333	2	4.667	15.333
857.822	6	15.667	23.666	-0.333	8.333	5
858.058	13.333	11.667	19.334	-1.667	-2.333	1.334
858.294	12.667	4	0.334	-2.667	7	-9.333
858.53	11	1.333	6	-4	5.667	-4.666
858.766	6.667	-1	23	-7.333	10.667	4
859.002	11.333	0.667	34.333	-14.333	0.333	-4.667
859.237	10.333	3	25	-7.667	9.333	-8.333
859.473	8	7.667	13	-7.667	17.667	-13
859.709	5	-0.333	6	-4.333	27	-3
859.944	0.333	-6	11.666	-6.333	21	-2.333
860.179	-1	-0.333	19.667	-0.333	11	-4.333
860.415	-0.333	0.333	23.333	-3.333	4.667	2.667
860.65	4	-1.667	19	-2.333	0.333	3.333
860.885	-1.667	-9	10.333	-3.667	-1.333	7.667
861.121	-1.667	-6	15	-5.667	3.333	12.667
861.356	0	1	15.667	-5.333	8	15.667
861.591	7.667	2.667	21.333	-4.333	8	5.333
861.826	8.667	3.333	10.333	-1.667	7.333	-8.667
862.061	4.667	1.667	20.666	-5	8	-5.333
862.296	7	5.667	19.333	3	-2	9
862.531	5.667	11.667	31.667	0.333	-5.333	18
862.765	15	7.667	17	-1	-7.667	7.333
863	14	1	15.667	-14	6	-5.333
863.235	13.667	-6.667	9.666	-17.333	0.667	-5.667
863.47	13.333	0.333	20.333	-18.333	-7.333	-4
863.704	11.333	7.667	17.667	-6.667	-10.333	-5.333
863.939	11.667	8.333	22.334	-3.333	3	-10
864.173	0	2	12.667	5.667	11.333	-6.666
864.408	7.667	-3.333	14.666	1.333	13.333	1.667
864.642	7.333	1	15.333	3	14	-2
864.876	21.667	6	27.333	-1.667	5	-5
865.11	14.667	11.333	31	-8.333	3.333	-0.667
865.345	18	13.333	25.333	-16	-5.333	4.333
865.579	15	9.333	23	-15.667	1.333	2
865.813	15	4.667	20.667	-15.333	2.667	-7.667
866.047	12	3	15.333	-3.333	5	-7.666
866.281	6	4	18.334	-4.667	12.333	-8
866.515	7.333	10.667	20.667	-1	16.333	-11
866.748	5	4.667	31.666	-6	21.667	-11
866.982	2.333	12.333	26.333	-7.333	18.667	-11.667
867.216	6.333	5.667	16.666	-8.667	13.333	-4.667
867.45	7.333	10.333	4.667	-8.333	7.333	-12
867.683	12	5.667	1.666	0	4	-12.334
867.917	9.667	8.333	12	-0.667	11.333	-10.666
868.15	11.667	10.333	30.667	-0.333	7.667	-9.667
868.384	13.333	5.667	33.667	-7	0	-9.667
868.617	6.333	3.333	30.333	-4	-2.333	-16.334
868.85	9	3.333	26	-12	-3.667	-16
869.084	3.333	3	23.333	-20.667	8.667	-16.333
869.317	10.667	5.667	30.333	-23	0.333	-8
869.55	3.667	8.333	24.667	-14.667	-0.667	-8.334
869.783	5	11	23.333	-14.333	-2.333	-4
870.016	4	9.667	21.667	-8.333	11.667	-2.666
870.249	6	1.667	22.334	-8.667	5	8.334
870.482	10	1.667	26.334	2.667	2	11
870.715	7.667	1.333	13.667	-4.667	-14	-2.334
870.948	5	4	16.667	-5.333	1.667	-8
871.18	-1.667	3.667	18.333	-6	-9	-18
871.413	2.333	6.667	33.667	-2	-2.667	-11
871.646	2.667	11	30.666	-4.333	-13	-1.334
871.878	5.333	8.667	28	-2.667	-8	2
872.111	3.667	9.333	28.333	-2.667	-11.667	4
872.343	4.333	2	28	-2.333	-7.333	-8.666
872.576	0.667	6	26	-0.667	4.333	6.667
872.808	1.333	6	18.333	-1.333	14	4.666
873.04	8.667	9	19.667	4.667	24	6
873.273	13.667	9	22	0.667	21	-2.667
873.505	11	7.333	19.333	-0.667	17	-1.667
873.737	4	2.333	18	-0.667	15.333	4.667
873.969	5.333	3.333	16	-1	19.333	5.667
874.201	6.333	1.333	22.333	8.667	12.667	-6.667
874.433	10	5.333	22	4.333	17	-13
874.665	3	3	28	13.333	5.667	-10.667
874.897	0.333	5.667	21.666	10.667	11.333	-7
875.129	-6.333	8	13	5.333	6	-6.333
875.36	-0.333	13	7.333	-7.333	12.667	-9
875.592	1	11.333	2.667	-16	10	-3
875.824	2.333	12.667	13.333	-10.667	0	-4.667
876.055	-5.667	5.333	15	-8	9.667	-9.667
876.287	-2	8	25.666	-10.333	24.667	-10.333
876.518	-0.667	7	22.667	-21.333	19.333	-17.334
876.749	4	7.333	20	-10	7.667	-14.334
876.981	1.333	-6.667	18.333	0.333	-0.333	-7.334
877.212	1.333	-18.333	18.667	9.667	11.333	-6.667
877.443	1.333	-21.667	28	3.667	12	-3
877.674	-1.667	-7.667	27.667	-5.667	8.333	-7
877.906	-4	-0.333	26.334	-1.667	17.333	2.667
878.137	-7.667	-1.333	20.667	0	22.333	-2
878.368	-4.667	-7	16.666	3.333	24.667	-6.666
878.599	3	-7.667	17.667	-2.667	12.667	-8.333
878.83	10	-3.333	5.667	-4.667	9.667	-0.334
879.06	9.333	-4.667	10.334	1.667	-3.667	4
879.291	6.333	-4.333	7.333	9	8.333	8.333
879.522	5.667	-2.667	17.333	2.333	8.667	4.334
879.753	0.333	-5.667	11.333	3.333	19.333	5
879.983	2.667	-3.667	17	-7.333	7	-2.334
880.214	-2	-4.667	23.334	-10.333	2.333	-9
880.444	2.667	7.667	28	-15.333	-2.667	-16.333
880.675	0	8.667	31	-12	-3.333	-12
880.905	0.667	7	16	-14.333	5.667	-1.333
881.135	9	2.333	15.334	-10.333	1.667	11
881.366	7.333	5.667	10.667	4.333	2	6.333
881.596	7.667	7.333	24.666	10.667	-4.333	-2.333
881.826	-0.667	16	28.667	7.667	9	-6
882.056	2	12	27.667	-7	7.667	-11
882.286	-4.333	9	29	-8.667	15	-11.667
882.516	3.667	-7	27.333	-17	9	-11.667
882.746	4	0.333	23.666	-9	16.667	-3.666
882.976	4	8.667	12.333	-11.667	6	-7
883.206	-5.333	19.333	11.667	-11.667	3.333	-2
883.436	-6.333	14.667	12	-27	-1.667	-1.334
883.665	-0.667	8.667	12.667	-13.333	-0.667	7.333
883.895	-0.333	11.333	9.333	-10.333	2	-0.334
884.125	-4.667	12.667	15.666	0.667	0.333	3.667
884.354	0.667	12	17.667	-4.667	-1.667	-6.667
884.584	-8	9.333	21	-3	2.667	-13
884.813	-10	3	21.666	-3.333	1.667	-16
885.043	-11.333	4	21.667	-2	-6	-3
885.272	-1.667	-2.333	20	2.333	-10.333	-1
885.501	6	-3.667	14	1.667	-11.667	-0.667
885.73	4	-1.333	25	-2	-7.667	-6
885.96	3.333	1.667	26.333	-7	-8.333	-0.667
886.189	-2	9	29.667	-7.333	-7.333	-6
886.418	5.333	6	12	-6.333	-13	1.667
886.647	7.667	5.667	14	-8.667	-15	4.333
886.876	5.333	-3.333	14.333	-11	-21.333	6.666
887.105	0.333	-3	14.666	-21.333	-1	3
887.333	-0.667	-8.333	15.667	-17.667	3.667	1.666
887.562	3.667	-8.333	16	-8.333	20	5.334
887.791	-2	-7.667	26	2.667	9	-2
888.02	-1	-4.667	25.334	-3	7	-1.334
888.248	-0.667	-6.333	28.667	-8	4	-5.667
888.477	-4.333	-3.667	25.333	-8	11	-3.333
888.705	-2.333	-3.333	19.334	-3.667	17.333	2.333
888.934	-7.667	0.667	20.667	-5.333	21.333	2.667
889.162	-9.333	0.333	20	-7.333	22.667	2
889.39	-17.333	-4.333	22.333	1.667	20.667	1
889.619	-14.333	-2.333	15	-9.667	13.667	6
889.847	-4.667	-4.667	18.333	-7.333	6.333	13.334
890.075	-6.333	-5.667	24.333	-17.667	-6	13.334
890.303	-8.333	-6	22	-3.333	-0.667	8.333
890.531	-10	-5.667	28.334	-6.333	-17.333	15
890.759	-9.333	4.667	24.667	-1	-14	13
890.987	-0.333	6.667	39.333	-2.333	-20.333	19.667
891.215	-7.667	4.667	32.334	-3	8.333	15
891.443	-4	-5.333	38	3	10.333	7.333
891.671	-9	-9	25.667	2.333	3.667	8.333
891.898	-1.667	-5.667	12	11	-15.333	4.334
892.126	2.333	2.333	6.333	1.333	-16	7
892.354	3.333	2.667	10.333	5	-8.667	7
892.581	4.667	-0.333	22.667	-14.333	0	2
892.809	4	-11	25.333	-23.333	4.333	2
893.036	0	-5.333	31	-32.667	2.667	1
893.264	5.333	-10.667	32.333	-25	-5	3.667
893.491	8	-4.667	36	-13.667	-12.333	1
893.718	12.333	-10	37	-15	-17.333	-5
893.946	8	-5.333	32.333	-15.333	-8.333	-12.666
894.173	1.667	-8.333	26	-24	-14	-6
894.4	2.667	-8.333	20.334	-13.667	-3.667	2.333
894.627	2.333	-7.667	27.667	-11	-7.667	11.666
894.854	9	1.667	27.334	-3.333	2.333	11.333
895.081	2.667	0.667	29.333	2.333	-10.667	8.333
895.308	6.667	-1	27.333	3.333	-14	10
895.535	-2.667	-3.333	25.333	6.667	-2	10.333
895.762	11	1.333	17.333	-2.667	1.667	0
895.988	3	8.333	20.667	5	10	0.666
896.215	8	2.333	28.667	7.667	-2	2.667
896.442	-1	0.333	36.334	10	0.667	7.333
896.668	-1.333	-9.667	32.333	-6.667	0	3.333
896.895	-1.667	-13.667	29.333	-15	-2	-5.333
897.121	4.333	-17	24.334	-22.667	-2	-12
897.348	11.667	-16.667	29	-16.667	-3	-21
897.574	18	-11.667	26	-2.333	8	-22
897.8	15.333	-10.667	27.667	6	11.667	-6.666
898.027	13.333	-9.667	17.667	3.333	14	1.333
898.253	7.333	-10	17.334	-8	0.667	1.667
898.479	7.667	0	14.666	-10	2	-2.666
898.705	10.667	4.333	16.666	-6.333	3.667	-10.334
898.931	3.667	10	16.667	-1.333	4	-2.666
899.157	1.333	7.333	10	-2.333	-3.667	-2.333
899.383	0.667	3.667	20.333	5.333	-1.667	7
899.609	6.333	-3	24.667	-1.333	5.333	4.333
899.835	4	-14.667	32.333	-5.667	0	-1.666
900.061	3.333	-7.333	20	-16.667	-7.333	-2
900.286	10	-1.333	14	-12.333	-8	-3.667
900.512	13.333	1.333	13.333	-7	7.333	-1
900.738	17	-1.667	19	0	7.333	-2.333
900.963	22.333	-1.333	16.667	2.667	9	1.333
901.189	13.333	5.333	18	8.667	9.333	4.333
901.414	-0.667	0.667	16	4	16.333	10.333
901.64	-15.333	-0.333	24.666	-4.667	12	8.667
901.865	-11	-10.333	29	-13.333	1	10
902.09	-5.667	-7.667	26	-3	-7.667	8
902.316	1.333	-9.667	14	0.667	-6.667	3.666
902.541	0.667	1.333	7	6.667	2.667	2.333
902.766	7	-3	12.667	-5.333	2	5
902.991	2	-4	13.667	-7.333	-5.667	4.667
903.216	4	-5	11	-9.333	-6	3.334
903.441	-1.667	-5.333	15	-0.333	-3.667	3
903.666	-3	-4	24.333	-3.333	-2.667	1
903.891	4	-6	24.333	-7.333	-6.667	-4.333
904.115	1.667	-6.667	21	-10.333	-8	-10
904.34	2.667	0.667	21.333	0	-3	-4.666
904.565	2.333	-5	26	-3	0.667	3.333
904.79	10.333	-1.333	18.667	-11	12	4.333
905.014	14.333	-5	15.333	-13.667	20	9.333
905.239	9.333	-2.333	14.667	-17	12.667	0
905.463	2.333	0.333	16	-18	-1	-2.333
905.688	4.667	0.333	12.667	-13	-12	-12.333
905.912	5	10	14.667	-2.333	-9.333	-14.333
906.136	10.667	5.667	14.667	5	-11.667	-18.667
906.361	8	5.333	19.334	7	-11.667	-19.667
906.585	11.667	3.667	20.334	12.667	0	-14.667
906.809	8.333	9	25.667	5	5.667	-7.666
907.033	8	4	24.333	3.667	15.333	3.334
907.257	4.333	-4.333	18.334	3.667	1.333	12.334
907.481	0.333	-6	20	26.667	-8.667	13.333
907.705	-3.667	-6.667	21.667	24.667	-7.333	8.334
907.929	-5.667	-3	34.334	18.333	-6	-1
908.153	-8.333	-4.333	40.666	6.333	0	4
908.377	-10	0.667	40.667	1.333	-17.667	10.667
908.6	-11.667	-0.333	25.334	-3.667	-13.333	22.666
908.824	-5.333	-0.333	19.666	-2	-9	5.334
909.048	-2	0	20.667	-7.667	-9	1.666
909.271	-1	-2.667	30	-2.333	-16.667	-5.334
909.495	-1	1	32.333	-0.667	-19	1
909.718	2.333	6	32.333	4.333	-4.333	-1
909.942	5.667	11.333	28.667	-0.667	8.667	-4.334
910.165	1	2.333	27	-3.333	15.333	-6.666
910.388	0.667	-6.333	23.667	-9	11	-4
910.612	3.667	-4	30.334	0.667	1.667	3.667
910.835	6	-6	25.334	-2.333	-14.667	2
911.058	8	-12	22.333	11	-22.333	1.666
911.281	-0.667	-19	25	12.667	-18	-6.334
911.504	4.667	-10.667	26.333	12.333	-5	3.333
911.727	-0.667	-6.667	25.667	13.333	10.333	-2
911.95	4.333	-3.667	20.666	6	13.667	0.333
912.173	8.667	-3.333	23.667	17	5.333	-5
912.396	15	-8	33.334	6.667	3.333	-3.333
912.619	17.333	-1.667	35.334	3	-6	-4.667
912.841	15.333	0.667	33.666	-4.667	6	-4.334
913.064	10.667	5.667	27.667	-12.667	7.667	-7
913.287	8	-1.333	25.667	-4	8.667	-10.334
913.509	4.333	-3	20.333	-5.667	0.333	1.333
913.732	12.667	-1	29.334	7.667	-17	11.334
913.954	19	6.667	25.334	7	-19.333	16
914.177	15.333	6.667	27	-2	-28	12.667
914.399	11.333	4	11	3.333	-20	8.667
914.621	10.333	1.667	13	1.333	-18.667	16.333
914.844	12	-2	23.333	14.667	-7	12
915.066	8.667	-0.333	28.667	4.667	0	11.333
915.288	8.667	-13.667	35	-1.333	4	2.667
915.51	14	-12.667	20.667	-0.667	1.333	-1
915.732	19.667	-5	27.333	5.333	-7.333	5.333
915.954	21	6	30.334	7	-11.333	10.667
916.176	17.667	6.333	41.333	-0.333	-15	5
916.398	16.667	6	40.667	-7	-9.667	-6.667
916.62	8.667	8.667	37	-3.667	-10	-15.333
916.842	7	10.333	34.667	-5.333	-6.667	3.333
917.063	1	-2	35	-1.333	-12	2
917.285	-1.333	-5	24.666	5.667	6	11.333
917.507	3	-9	23.666	13.333	10.333	3
917.728	7.667	1.333	24	4.333	13.667	14.333
917.95	16	-3	20.333	2.333	6	11.667
918.171	14	0	10.667	-10	9	5
[truncated: 74 more rows]

## Sheet: Figure 3 Data
Device	D1	D2	D3	D4	B6				Design	Plot Params	Peak Positions (nm)
	E8	J12	J13	J16	J7			E8	D1 10:10	10	473.8	498.5	530.1	666.9	700.2
Mirror Thickness Ag:Al (nm)	10:10	15:15	20:20	25:25	30:30			J12 Redo	D2 15:15	15	480.4	502.8	527.3	635.4	671.8
Voltage | Current	12V 10mA	12V 25mA	10V 47mA	10V 57mA	12V 86mA			J13	D3 20:20	20	515.9	522.4	532.3	617.9	650.1	765.5
Power (mW)	120	300	470	570	1032			J16	D4 25:25	25	514.3	521	530.9	617	627.2	763.8
Wavelength (nm)	Counts	Counts	Counts	Counts	Counts			J7 Redo 2	B6 30:30	30	495.4	506.6	522.3	580.3	593.2	631
344.772	3	-7	-5	2	5			Sim Raw	D1 10:10	10	468	503	541	681	736	870
345.141	0	-9	-3.667	-1.667	1			Sim Raw	D2 15:15	15	480	505	534	642	674	710
345.509	-0.667	-7.667	0.333	-3	-0.334			Sim Raw	D3 20:20	20	491	507	528	619	641	665
345.876	-27.333	-4	-7.667	-1	-0.666			Sim Raw	D4 25:25	25	501.5	512	527	603	619	633
346.244	-15	-6.667	1	4.333	2.333			Sim Raw	B6 30:30	30	511	519	526	590	600	618
346.612	-24.667	-6.333	2	10.667	2
346.98	-0.333	6.667	18.667	9.667	0.334
347.347	-21	13.667	6.667	8	-6.334				DOS Experiment Data
347.715	-8.667	19.333	6	2.667	-8.334				Device	Thickness	Lower Peak (nm)	Upper Peak (nm)	Δλ	Lower Peak (eV)	Upper Peak (eV)	ΔE
348.082	-23.333	10	2.333	-1.333	1.666			Bandwidth	D1	10	473.8	700.2	226.4	2.61503	1.76949	0.845533
348.449	-44.667	7.667	4.667	-10.333	1.667				D2	15	480.4	671.8	191.4	2.5791	1.8443	0.734802
348.816	-46.667	-2.667	1	-7	5.667				D3	20	515.9	650.1	134.2	2.40163	1.90586	0.495768
349.184	-36.333	-7	-8	-3	-10.333				D4	25	514.3	627.2	112.9	2.4091	1.97545	0.433653
349.551	-15	-8.667	1.333	-0.667	-7				B6	30	495.4	593.2	97.8	2.50101	2.08867	0.412338
349.917	-33	-2.333	3.333	-12.333	-10.333				D1 Sim Raw	10	468	736	268	2.64744	1.68342	0.964012
350.284	-27.333	-3.333	0.667	-9.333	-5				D2 Sim Raw	15	480	674	194	2.58125	1.83828	0.742971
350.651	-13.667	-0.333	-10.333	-3.667	0.667				D3 Sim Raw	20	491	641	150	2.52342	1.93292	0.590504
351.017	-7	-2.667	-21.333	-9.667	11.333				D4 Sim Raw	25	501	619	118	2.47305	2.00162	0.471438
351.384	-14	0	-20.667	-12.333	21.333				D5 Sim Raw	30	511	600	89	2.42466	2.065	0.359658
351.75	-34.333	-1.667	-6.667	-9.667	19			Separation	D1	10	473.8	530.1	28.15	2.61503	2.33729	0.138866
352.117	-28.667	8.667	6.667	-1.333	19				D2	15	480.4	527.3	23.45	2.5791	2.34971	0.114697
352.483	-40.333	7	4.333	-9.667	12.666				D3	20	515.9	532.3	8.2	2.40163	2.32763	0.0369967
352.849	-36.667	10.667	-3.667	-0.667	12				D4	25	514.3	530.9	8.3	2.4091	2.33377	0.0376635
353.215	-32.667	-0.667	1.667	0.333	-1.667				B6	30	495.4	522.3	13.45	2.50101	2.3722	0.0644047
353.581	-32	5	7.333	11.667	-11				D1 Sim Raw	10	468	541	36.5	2.64744	2.2902	0.178616
353.947	-24.333	-0.667	16.667	6	-14				D2 Sim Raw	15	480	534	27	2.58125	2.32022	0.130513
354.313	-55.333	-0.333	14.667	9.333	-9				D3 Sim Raw	20	491	528	18.5	2.52342	2.34659	0.0884153
354.678	-40.667	5	16.667	7.333	5				D4 Sim Raw	25	501.5	527	12.75	2.47059	2.35104	0.0597723
355.044	-60.333	15.667	10	4.333	5				D5 Sim Raw	30	511	526	7.5	2.42466	2.35551	0.0345721
355.409	-65.333	25	6.333	12.333	0.333
355.775	-95	29	8.333	10.667	-1.333
356.14	-99.333	20	10	16.333	-2.334
356.505	-71.333	14.667	9.333	8	-2
356.87	-79	6.333	1.333	15.333	-6.333
357.235	-75.333	9	-15.333	-0.333	-9.334
357.6	-65.333	9	-17.333	8	-4.667
357.965	-30	4	-16.333	-0.667	1
358.33	7.667	10.333	-4.667	1.333	5.667
358.694	-1.667	14	-6	-5.333	2.333
359.059	18.333	13.333	-2.667	-7.333	-7.333
359.423	8	6.333	9.333	-2.667	-11.667
359.788	-17	5	15.333	4.333	-10.334
360.152	-23.333	15.667	30	6	-8.333
360.516	-28.667	18.667	25.333	9.333	-3
360.88	-0.667	17.667	26	11.667	-3.333
361.244	-26.667	15.333	11.333	10.333	0.333
361.608	3	2	7.333	5.667	6.667
361.972	-32.333	13.667	1.333	-16.667	15
362.335	-15.667	17.333	3.667	-14.333	23.666
362.699	-29.333	33.333	-2	-23	15
363.062	-12	33.333	0.333	-3	16.333
363.426	-18.667	26.667	-3.333	3	14.667
363.789	-44.333	18	1	14	16.333
364.152	-18	12.333	1	17	1
364.515	-36.667	3.333	6.333	13.333	-4
364.878	-20.333	6	8.333	9.333	-9.667
365.241	-31	-6	14	-5.667	-7.334
365.604	7.667	-2.333	10	-11.667	-12
365.967	-10.667	0.667	10.333	-7	-10.334
366.329	4.333	9.667	1	1.667	2.667
366.692	-29	20.333	-0.667	7.667	9.333
367.054	-20.667	21	-3	8.333	13.666
367.417	-51	8.667	0	9.333	11
367.779	-28	4	1.667	9.667	5.334
368.141	-37.667	-5	-2.667	0	11.333
368.503	5	4.333	-7	-11.667	6
368.865	-16.667	-5	2.333	-4.333	12.667
369.227	-29.667	1.667	20.333	14.667	13.334
369.589	-60.667	3.333	28	23.667	8.333
369.951	-58	12.667	16.667	11	11.334
370.312	-32	13.667	2.333	-6.333	4.667
370.674	-2.667	5.667	3.333	-11	12.667
371.035	-4.667	10	8.667	-19.667	15
371.397	-3.333	14	9	-18.667	12.667
371.758	-17.667	32.333	1	-13.667	14.666
372.119	-4.333	31	1.667	0	6.334
372.48	7.667	23.333	1.667	5	15.333
372.841	-9.667	18.333	-1.667	0	11.667
373.202	-44.333	15.333	-0.667	-7.333	19.333
373.563	-66.333	20	-3	8	16.667
373.923	-61.333	6	0.667	6	13.666
374.284	-42.333	6	-4	14.333	13.666
374.644	-55.667	8.667	3.333	3	22.334
375.005	-30.667	21.667	9.333	8.667	26.667
375.365	-17.667	25	2.333	8.667	26.333
375.725	16	22	-7	12.667	15
376.085	-7	16	-4.333	16.333	11
376.446	-9.667	16.667	9.667	11.333	5.667
376.805	-49	11.667	12.667	5.667	9
377.165	-57.667	17	8.667	4.333	12
377.525	-61.667	9.667	0	7.333	12
377.885	-34	10	-0.667	9.667	11.333
378.244	-8	5.333	-8.333	0.333	9
378.604	21.667	5.333	-2.667	0.333	-7.666
378.963	3.667	5.667	7	-10.333	-11
379.322	-59.333	0	17.667	-7.333	-15
379.682	-65.667	9.667	22.333	-11.667	3.334
380.041	-83.333	10	21.667	-12	-2.333
380.4	-35.667	10.667	12.333	-7.333	0.333
380.759	-36	1.667	9	-12.333	0
381.117	12	-1	-3.667	-8.667	2
381.476	11	-8.333	-0.333	-13.333	7
381.835	-6	-3	-0.667	-1.333	5.666
382.193	-31	-4	5.667	-7	2
382.552	-42.333	9.667	12.667	-7	2.667
382.91	-35.333	12.333	11.333	-23.667	2.333
383.268	-26.333	24	13.667	-16.667	7.667
383.627	-21.667	14.667	14.667	-14.333	1.666
383.985	-30.333	9.333	18.667	-6	-12
384.343	-51.333	-1.333	17.667	-6.333	-13
384.7	-6.667	1.333	18	5.333	-16.667
385.058	-23.333	-12.667	15.667	8	0.667
385.416	9	-13.333	13.667	8.667	-2.667
385.774	-40.333	-10.333	22.667	-0.333	1.333
386.131	-46	0	29.667	-5	-11.333
386.489	-54.333	2.333	31.667	1	-11.666
386.846	-64	-4	15	-2.333	-0.667
387.203	-38	-5	-1.667	7.667	13
387.56	-37.333	4	-1.333	-1.667	14.666
387.917	-13	11.667	-7	-3	4.333
388.274	-2.667	6.667	-5	-10.667	-7.667
388.631	-5.333	1	-7.333	-5.667	-5.666
388.988	-41.667	2	-3.333	-8	-7.667
389.345	-39.667	-8.667	5.333	-10	2
389.701	-33.333	-14.333	6	-9.667	2
390.058	-9	-22	10	-10.667	10
390.414	3.333	-2	0.333	-3.333	3
390.77	-7.667	12.667	0.333	-3	3
391.127	2.667	20.667	1	-1.667	-6.334
391.483	-22	20.667	5	-5	3.333
391.839	-15.667	11	5.333	-1.333	-7.667
392.195	-7.667	1	3.667	5.333	-0.333
392.551	-6	-3.667	3.333	11.667	-6
392.906	-14	-0.667	12.333	7	9.666
393.262	-22	6	14.667	10.333	9
393.618	-35	20.667	25.667	-0.333	10.333
393.973	-34.667	10	8.333	3	1.334
394.329	-53	10.333	7.667	-3	8.333
394.684	-59	-3.333	-3	5	7.667
395.039	-40.667	1	10.333	0	6.333
395.394	-34.333	-1.667	6	1	-4.334
395.749	-16.667	-1.333	9.667	-10.333	-4.667
396.104	-31.667	3.667	8	-3.667	4.666
396.459	-17.333	2.333	19.333	-8.667	18.334
396.814	-5.667	9.333	26	-1.667	15.667
397.168	16.333	2	19.333	-9.333	12.334
397.523	-11.333	10.333	8.667	-2.667	8.333
397.877	-8.333	-1.333	5.667	2	20
398.232	-39	12.667	15	7.667	17.334
398.586	15.667	8.667	16.333	5.333	13.667
398.94	-22.333	23	8	11.333	2
399.294	-24.333	15.333	-0.667	-1.667	9
399.649	-58.667	10.667	0.667	-2.667	-3
400.002	-66.333	4	6.333	-14	2.333
400.356	-76.667	3.333	7.333	-5.333	7
400.71	-70.333	1.333	10.667	-16	15.666
401.064	-6.333	-10.333	11.333	-13.333	8.667
401.417	11.333	-7	14	-17	3.667
401.771	17.667	-2.667	6.667	-1.667	10
402.124	-25.333	7.333	1	-5	10
402.477	-86.333	3	-4	-1.667	1.333
402.831	-86	10.333	-3	-4.667	-1.333
403.184	-83.667	10	-13.333	-2	5.333
403.537	-7.333	15.667	-17.333	0.333	12.334
403.89	-33.667	4.333	-16.333	0.333	9
404.242	-27.667	0	-14.333	-4.333	2
404.595	-37	-4	-5.667	-8.667	-0.334
404.948	-3.667	2.667	-6.667	-4.333	-1
405.3	-19	9.667	-0.667	-3.333	5
405.653	-39.667	15	0.667	-7	8.334
406.005	-46.333	17.667	6.667	-13.333	13.667
406.357	-25	14	-1.333	-13.333	6.334
406.71	3.667	7	-9.333	-12.667	-7
407.062	0.333	5.333	-5.333	-10.667	-6.334
407.414	-11.667	2.667	6.333	-23.667	-7.666
407.766	-36.333	5.667	5	-28.667	-8.667
408.117	-36	3.667	-0.667	-32.333	-15
408.469	-42	8	-2.333	-16	-6.666
408.821	-29.333	10.667	11	-2	8.334
409.172	-35	15	17.333	2.667	15.333
409.524	-21	12.333	20.667	-6.333	5.667
409.875	-40.667	6.667	15	-9.333	10.334
410.227	-46.667	2	3.667	-13.333	0.666
410.578	-47.333	2.667	-2.667	-6.667	9.333
410.929	-36.333	4.667	-2.667	-2.667	1
411.28	-25	7.333	2	-5	9.334
411.631	-38	11.667	6	-4.667	2
411.982	-8.667	7	9.667	-13.667	-6
412.332	-44.667	15.667	10	-11	-4
412.683	-17.667	10.667	13.667	-15.667	8.333
413.033	-27.333	17.333	12	-5	18.333
413.384	-8.667	15.333	5.667	0.333	8.667
413.734	-20	23.333	10.667	13.333	6.667
414.085	-45.333	22.667	-0.667	0.333	13.666
414.435	-51	13	3.667	0.667	8.334
414.785	-61.667	3	-7.333	1.667	3.334
415.135	-63	7.333	-6.333	9	-6
415.485	-32.667	16.333	-7.333	3	4.333
415.835	-18.333	24	-10	-7.333	17
416.184	-2.333	7.667	-2.333	-4	14.334
416.534	-7.333	-3.333	-0.333	-6	5.333
416.883	-10	-7.667	0	4.667	0
417.233	-2.667	9.333	-3.333	1.667	11
417.582	-2	9.667	4.667	12.667	10
417.932	-8.667	2	18.333	19	7
418.281	-34.333	-1.667	26	15	9.334
418.63	-53.667	1.667	17	-2.667	15.333
418.979	-69	7	9	-20.333	16.334
419.328	-45.667	9.667	3	-15.667	8.667
419.677	-31	8	1	4.667	16.667
420.025	-18	13.667	-4.667	24.667	19.334
420.374	-24.667	11.667	5.333	17.667	22
420.723	-42.333	10	19.333	11.333	21.334
421.071	-73	11.333	28.333	-5.667	16.333
421.419	-82.667	6.667	16.333	4.667	16
421.768	-96.333	13	1	-2.333	10
422.116	-23.667	9.667	4	9.667	3
422.464	-1.333	13.667	0.667	9.667	1.334
422.812	42	25	2	19.333	-2
423.16	25.667	21.333	2	14.333	11
423.508	-7.667	14	9	9.333	9.667
423.855	-8	0.333	16	7.333	10.667
424.203	-34.667	5.333	7	3	9.333
424.551	10	13	15.667	12.333	13
424.898	19	11.333	16.333	-0.333	23
425.246	27.333	16.667	22.667	7.667	12.667
425.593	-3.667	21.333	21	-3.667	-2.333
425.94	-25.333	25	13.667	7.333	-10
426.287	-17.333	18.667	8	-0.333	-2
426.634	-8	13.333	-2.333	6	16
426.981	-10.667	21	-6	4	20
427.328	-8.667	20.667	-13.333	6	18.666
427.675	-14	21.667	-6.667	-2.667	14
428.021	-36.667	14.333	-5.667	0.667	17.334
428.368	-46.667	15.667	12.667	5.333	13
428.714	-37.333	11.333	10.667	13.333	4.667
429.061	-14.667	16	19.667	10.667	-2
429.407	11.667	29.333	4	2.333	-9
429.753	-3.667	30	7	0.333	-5.667
430.099	20	20	4.333	18.667	-10
430.445	-18	4.667	11.667	23.333	-3
430.791	-3	4.667	6	22.667	3.333
431.137	-51.667	4.667	-1	-5.333	8.667
431.483	-49.333	7.667	0.667	-7.333	9.666
431.829	-56.667	9	-2	-7	2
432.174	-19.333	13.333	3.667	9.667	-4.667
432.52	-1.333	15	1.667	12.333	-4
432.865	26	22.333	14	10.333	2.333
433.21	17.333	17.333	14	-3	14.334
433.556	18	15	14	1.333	24.667
433.901	-17.667	0	-11.333	8.333	22.333
434.246	-27.333	9.333	-9	11.333	10.666
434.591	-35.667	6.333	-12	2.667	2.333
434.936	-33.667	18.333	-7.333	-0.333	5
435.28	-41.667	6.667	-12.667	1	7.666
435.625	-30.333	5.667	-10	-7	-7
435.97	-0.333	-3	5	-3.667	-19.667
436.314	54	3	12.667	-5.333	-14.666
436.659	53	12	21.333	0.667	2.334
437.003	39	21	24.333	-6	12
437.347	19.333	17.667	21	6	8.666
437.691	39.667	25	7.333	10	-5.333
438.035	59	27	-6.333	15	-1.333
438.379	47	38	-4.333	3.667	-5
438.723	26.333	27.667	5.667	12.333	-2
439.067	37.333	19.667	13.333	9.667	4.333
439.411	38.667	13	10.333	16.667	4
439.754	80.667	9	3	11.333	9.667
440.098	103.667	21.333	11	4.667	5.334
440.441	142.667	31	17.333	-1	10
440.785	128	27.333	28.333	-4.333	16.333
441.128	90.333	17	26.333	-2.667	4.667
441.471	88	11.667	24.333	-3	4
441.814	119	18.667	19.333	-19.667	-7.334
442.157	131.667	19.333	12.667	-16.667	-10
442.5	138.667	26.333	14	-12.333	-6.333
442.843	127.667	32	19	5.333	-2.333
443.185	166.333	37	25.667	-4.333	7
443.528	209.667	45	29.333	2	9.334
443.871	243.667	44	19.667	8.333	6.666
444.213	248	39.667	12.333	31	-5.333
444.555	241.333	34.333	5.333	25.667	-8.333
444.898	234	32.667	8	12.333	-5.333
445.24	267.333	53.333	17.333	8.667	7.334
445.582	292.333	55	27.667	15.333	19.334
445.924	339.333	60	30.333	20.667	29.666
446.266	377	48.333	22.667	14	26.334
446.608	410	50	5	7.333	16.333
446.95	426.667	58	2.667	15.333	6.334
447.291	407.333	78.333	9	24.667	11.333
447.633	426	79.333	6.333	36.333	9.334
447.974	477.667	83.667	14	31	16.334
448.316	579	68.333	7.667	40.333	27
448.657	624	80	13.667	31.667	31.666
448.998	616.333	89.333	6.667	42.333	30
449.339	639.333	103.667	1.667	24.667	22.333
449.68	677.667	103.667	2.667	18.333	21
450.021	771	106.333	8.333	11	11
450.362	805.667	99.667	17.667	13.667	21.334
450.703	871.667	106.667	20.333	16	25.667
451.043	915.333	115	14.333	15.333	28.667
451.384	961	133.667	20.333	22.333	11
451.725	1040.33	145.333	24.333	23.667	15
452.065	1133.67	147.333	24.333	24	22.667
452.405	1241	140.333	17.667	11.667	37.666
452.746	1318.67	139.333	8.333	18.667	28
453.086	1433.33	139.667	1.333	17.333	28.667
453.426	1552	157	-5.667	21.667	21
453.766	1617.33	174.333	0	22.667	29
454.106	1667.67	197.667	9.333	23	33.667
454.445	1775	210.667	14.333	24.667	32.333
454.785	1917	213.667	9.333	18.333	18.667
455.125	2066.33	225	12.667	27.333	10.667
455.464	2209.33	238.333	16.333	28.667	8.334
455.804	2336	250.333	23.333	21.333	23.334
456.143	2483.67	269	19.333	11.667	29.667
456.482	2617.67	280	29.667	16.333	38.334
456.821	2840	304.667	30.667	24	35.333
457.161	3032	320	35	26	41.333
457.5	3239.33	340	16.667	22.333	45.667
457.838	3464	348	12.333	25.667	42.667
458.177	3690	362	9	27	40
458.516	3916	382.667	22.333	27.667	27.333
458.855	4152.67	408.333	28	27.667	38.667
459.193	4446	441.667	29	27.667	34
459.532	4758	480.667	29	38.333	34.667
459.87	5067.67	515	26.667	49.667	36
460.208	5386.33	545.667	30	58.667	34
460.547	5718.67	585.333	27.667	47	48.333
460.885	6083.67	622.667	35	35.333	41.334
461.223	6470	648.333	41	27.667	61.667
461.561	6915.33	669.333	42.667	34	68.666
461.898	7365	712	37	39.333	72.667
462.236	7833.33	762	30	53	66.334
462.574	8336.67	814.667	31.667	53.333	63.333
462.912	8829.67	885.333	39	50.667	63
463.249	9384.33	935	45.667	37.333	62
463.586	9929	1001	41	43.333	68.334
463.924	10529	1041.33	38	58.333	83
464.261	11153.7	1109.33	33.333	75	92
464.598	11823.3	1174.67	49	82	91.334
464.935	12510	1230	52.667	84	92.334
465.272	13300.7	1314	62	72	100
465.609	14048	1391.33	63	67	116.667
465.946	14842.3	1498.33	69.667	66.333	117.333
466.283	15594.7	1592	75.667	76.667	111.667
466.619	16417.7	1687.33	67.333	82.333	105.333
466.956	17287.3	1801	62.667	84.667	106.667
467.292	18146.7	1908.67	55.667	93	115.666
467.629	19000	2048.33	64.333	93.333	122.333
467.965	19902.3	2193.33	81.333	103.333	133.667
468.301	20748.7	2359.33	95.333	96.667	137.333
468.637	21713.7	2517.33	91	98.667	139.667
468.973	22691	2683.33	80	94.333	145
469.309	23715.3	2840.33	86.667	98	155.334
469.645	24731	3026	102.667	98.667	165.666
469.981	25726	3233	104	99	168.333
470.316	26769.7	3442.67	102.667	113	174.333
470.652	27876.3	3677.67	101.333	118	193.666
470.987	28947.3	3917.67	118.333	142	209.333
471.323	29990.7	4241.67	121.333	140.333	217
471.658	31017	4545	128.333	162.667	210.333
471.993	31983.3	4914	122.667	151.333	220.334
472.328	32927.7	5251.67	124.333	161.667	244.334
472.664	33619.7	5649	122.333	155	261.666
472.998	34273.7	5979.67	130.667	170.333	275.667
473.333	34725	6387.67	130	165.333	272.333
473.668	35038	6797	131.667	171.333	291.667
474.003	35223.3	7293.33	138.333	166.333	298.667
474.337	35399.3	7799.67	137	161	318
474.672	35443	8381	150.667	177	330.334
475.006	35296.3	8971	156	172.667	353.667
475.341	35004.3	9622	170	194.667	376.667
475.675	34653.3	10248	172	199.333	396.666
476.009	34253.3	10965.3	179	224	411
476.343	33862	11685.3	179.667	219.667	442.667
476.677	33457.3	12533.3	195.667	222.333	462.667
477.011	33076.7	13372.3	194.667	217	484.667
477.345	32517.3	14312.3	205	232	503.667
477.679	31949.3	15277	205	236.667	535
478.012	31361.3	16235.7	219.333	246	576.666
478.346	30867	17111	218	258.667	594
478.68	30457	17944.7	220.333	262	620.333
479.013	30006	18784.3	215	272.667	648
479.346	29554.3	19633.7	226.667	286	704
479.679	29185	20306.3	244	285	743.334
480.013	28886	20846	254	316.333	781
480.346	28591.7	21122	276.667	323	797.333
480.679	28214	21182.3	274	357.333	823
481.012	27857.7	20895.3	289.667	343	857.333
481.344	27649.3	20409.3	280.333	357.333	912.667
481.677	27522.7	19836.3	299	361.667	958.333
482.01	27474.7	19101	310.333	375.667	1005.67
482.342	27316	18275.7	327.333	379.333	1044.33
482.675	27153.7	17239.7	325.333	380.667	1086.67
483.007	27030	16269	328.333	406.667	1139.67
483.339	26980	15189	340	429.667	1202.33
483.671	26884.3	14213.3	361.667	448	1265.67
484.004	26884.7	13228	375.333	445.333	1314
484.336	26824.7	12323.3	389.667	456.333	1360
484.667	26883.7	11444	393	483.667	1424.33
484.999	26867.3	10663	404	505	1487.33
485.331	26989.7	9979	418	521	1565
485.663	27063	9349.67	437	545.333	1638.67
485.994	27096	8792.67	453	566.667	1744.67
486.326	27185.3	8319	462.667	590.333	1818.33
486.657	27279.3	7838.33	475.333	601	1897.67
486.989	27402	7405	489.667	630.667	1961.67
487.32	27507.3	6994.67	516.333	648.667	2056
487.651	27728.7	6714	539.333	663.667	2153.67
487.982	27758.3	6464.67	554	673.667	2251.33
488.313	27850.7	6228	563	706.333	2358.33
488.644	27989.3	6036	579.667	727.333	2478.67
488.975	28245.7	5853	594.667	746.333	2626
489.305	28472	5759.67	618.667	774	2765
489.636	28605	5686.67	622.333	796	2886.33
489.967	28902.3	5639	646.667	833.667	2990.67
490.297	29099.3	5580.67	655	844	3094.33
490.627	29348.3	5560	688	883	3240
490.958	29547.3	5568.67	714.667	906.667	3402
491.288	29782	5595.67	744.333	945.333	3559
491.618	29922.7	5649	758.333	983	3671.67
491.948	30052.7	5749.33	789.333	1003	3795.67
492.278	30235.7	5845	809.667	1029	3911.33
492.608	30394.3	5920	829.667	1052.67	4055.67
492.938	30564.7	5983	857.333	1092.33	4201.33
493.267	30799.3	6139.67	893	1135.67	4363.33
493.597	31086.3	6316.67	943.667	1172.67	4488.67
493.926	31311.7	6532.67	976.333	1223	4611
494.256	31498	6718.67	1004.67	1252	4726
494.585	31670	6929	1032.33	1280.67	4866
494.914	31856.3	7160.33	1051.67	1319.33	4968.33
495.244	32076	7455.67	1093.33	1375.33	5102
495.573	32355.3	7695.33	1122	1435.33	5219.67
495.902	32624.3	7959	1160.33	1499.33	5315
496.231	32785.7	8163.33	1198.33	1521.67	5420.67
496.559	32901.3	8500.67	1258.33	1577.33	5518.33
496.888	33064.3	8810.33	1301.67	1624.67	5627
497.217	33241.3	9146.67	1342.33	1709.33	5692.33
497.545	33403.3	9406.33	1378.33	1769.67	5773.67
497.874	33564	9708	1447	1831.67	5897.33
498.202	33679.7	10005.3	1528	1898.33	6025.67
498.531	33727.3	10328.7	1589.33	1968.67	6160
498.859	33905.3	10646.3	1639	2035	6259.33
499.187	34049.3	10947.3	1672.33	2119.67	6407.67
499.515	34223.7	11226.3	1745	2206	6527
499.843	34258.7	11499.3	1805	2334.67	6688
500.171	34268.7	11775.3	1867.67	2454	6847.33
500.499	34325.7	12049.7	1941	2577.67	6983
500.826	34397.7	12269	2042.33	2650.67	7143.33
501.154	34550	12516.7	2147.33	2739.33	7275.67
501.482	34702.3	12700.3	2222.67	2858	7508.33
501.809	34788	12900.7	2325.33	3027.67	7722
502.136	34740.3	13056.7	2437	3151	7924.67
502.464	34692.7	13172.3	2557.67	3284.67	8087
502.791	34715.7	13260.3	2663.33	3403.67	8188
503.118	34843.3	13327.7	2780.67	3579.67	8306.67
503.445	34885.3	13407.3	2928.67	3736.33	8430.33
503.772	34864.7	13402.3	3054.67	3884.33	8555.67
504.099	34773	13336	3185.33	4064.33	8664.67
504.426	34740.7	13297	3309.67	4241.67	8735
504.752	34732.3	13220.3	3463	4437	8802.33
505.079	34777.3	13131.7	3618.67	4620.67	8818.33
505.406	34717.7	13031	3772.67	4803	8899.33
505.732	34701.3	12914.3	3920.33	5027	8955.67
506.058	34648	12822.3	4109	5230.67	9037.33
506.385	34702.3	12688	4302	5471	9021
506.711	34713.7	12539.3	4514.67	5706.67	9005.67
507.037	34632.7	12297.7	4716.33	5964.33	8954
507.363	34474.3	12071	4910.33	6278.33	8926.33
507.689	34293	11901.3	5137	6558.33	8922.33
508.015	34250.3	11750	5395.67	6866.67	8869
508.34	34288	11558.3	5641.67	7178	8815.33
508.666	34303.7	11288	5872	7484.67	8707.67
508.992	34164.7	11025	6101	7804	8619.67
509.317	34058.7	10745.3	6379.67	8124.33	8498
509.643	33959	10564.7	6648.67	8509.67	8357
509.968	33956.7	10382.3	6919	8884.33	8180.33
510.293	33891.3	10172.7	7197.67	9242.67	8007.33
510.618	33787.7	9930.67	7542.67	9613.67	7815
510.943	33635.3	9663.33	7911	10047.7	7669
511.268	33510	9500.67	8255	10452.3	7498
511.593	33441.7	9297	8592	10882.7	7331.67
511.918	33399.7	9144.33	8904.33	11257	7132
512.243	33254	8904.33	9307	11691.7	6907
512.568	33125.7	8701.67	9702	12079.7	6738.33
512.892	33086	8443	10163.3	12491	6550.33
513.217	33068.7	8188	10576.3	12858.7	6407.33
513.541	32971.3	7941	10946	13239	6204.33
513.865	32888	7795.33	11358.3	13601	6044.67
514.19	32843.7	7675	11749.7	13976.3	5851
514.514	32767.3	7532.33	12243.3	14315.7	5702.33
514.838	32640	7359.67	12637	14649.7	5536
515.162	32481.3	7170	13070.3	15007	5377
515.486	32353	7028.67	13439.7	15381.7	5211.67
515.81	32236.3	6829	13791.3	15663.3	5078.33
516.133	32186	6679.67	14156.7	15881	4979.33
516.457	32186	6521	14542.7	16142.7	4841
516.781	32152.3	6394.33	14935	16498	4742.67
517.104	32161.7	6261.33	15272	16954	4612
517.427	32117.7	6121	15590.3	17350.3	4486.67
517.751	32027.3	6018.33	15860.7	17735.3	4358.33
518.074	31899.7	5894.67	16249	18199.3	4248.67
518.397	31741	5802.33	16643	18657	4171
518.72	31645	5684	17159	19186.3	4035
519.043	31542.7	5602	17595.7	19636.3	3932.67
519.366	31473.3	5502.67	18097.3	20265.7	3839.33
519.689	31438.3	5375.33	18612	20786	3787
520.011	31362	5252.67	19204	21275.3	3706.67
520.334	31304.3	5145	19780.7	21604.3	3643.33
520.657	31250.7	5086	20334	21961.7	3563.33
520.979	31140	5011.33	20880.3	22107.7	3468.33
521.302	30977.7	4940.67	21357.3	22047.3	3393
521.624	30854	4855	21827.3	21709.7	3339.33
521.946	30800	4769.33	22075.7	21234.7	3306.33
522.268	30739.3	4675.33	22312.3	20651.3	3243.33
522.59	30711	4603.67	22241.3	19987	3151.67
522.912	30638.7	4561.33	22082.3	19284.3	3082.33
523.234	30589.3	4529.67	21673	18545	3029
523.556	30471.3	4475.33	21127.7	17799	2985.67
523.878	30359.7	4435	20468.3	17053.3	2940.67
524.199	30245.7	4357.67	19661	16314.7	2889.33
524.521	30173.3	4327.33	18839	15639.3	2837.33
524.842	30127	4269.33	18018.7	15054	2791.67
525.164	30083.3	4241.67	17249.3	14594	2734
525.485	30040.7	4193	16514	14223	2698.33
525.806	29995.3	4181.67	15788.7	13862.7	2648.67
526.127	29954.7	4144.67	15080.7	13522.7	2598.33
526.448	29779.7	4138	14514.3	13259	2564
526.769	29645	4048.67	14047.3	13048.3	2509
527.09	29521	4017	13728.7	12914.7	2482
527.411	29488.3	3933	13430.3	12759	2435
527.732	29420.3	3884.33	13160.7	12677.7	2397.67
528.052	29385.3	3826.67	12948	12582.7	2350.67
528.373	29292	3806.33	12786	12550	2321.33
528.693	29246	3791.67	12600.7	12442.7	2286.67
529.014	29131	3765.33	12449.3	12418.7	2264
529.334	29105.3	3725.33	12306.7	12326.3	2210.33
529.654	29020.3	3694.67	12243	12258.7	2205.67
529.974	29004.7	3659.33	12144	12060	2161
530.294	28882	3620.33	12040.7	11861	2147.67
530.614	28876	3610	11931.3	11712	2095.33
530.934	28748.7	3578.33	11850.7	11588.3	2053
531.254	28680.7	3547	11763	11499	2006.67
531.574	28519.7	3486	11685.3	11355.3	1963
531.893	28474.3	3419.33	11544.7	11144.3	1949.33
532.213	28452	3405	11418.3	10902.3	1908
532.532	28364.7	3361.33	11248.3	10625	1891.67
532.851	28318.3	3348.67	11038.7	10367.7	1862.33
533.171	28191.3	3267.67	10815	10142.7	1847.33
533.49	28124.3	3250	10561	9898.33	1794
533.809	27950.7	3200	10356.7	9673	1776
534.128	27901.3	3171	10124.7	9372.33	1755.33
534.447	27813.3	3116	9905.33	9136.67	1753.67
534.766	27839.7	3096.67	9647.33	8883.67	1714.67
535.085	27764.3	3054.33	9373.67	8626.67	1691
535.403	27725.7	3017	9161.67	8373.33	1664.33
535.722	27678.7	2961.67	8925	8152.67	1665
536.041	27601	2942	8685.33	7983.67	1642.67
536.359	27504	2918.67	8405.33	7769.67	1613
536.677	27388	2904	8163.33	7559.33	1566
536.996	27298.7	2873.33	7927.67	7350.33	1553
537.314	27231	2807.33	7714.33	7172.67	1534
537.632	27126	2776.67	7469.33	7007.33	1525.33
537.95	27037.3	2732.33	7261	6796	1501.33
538.268	26993	2714	7040.33	6617.33	1498.67
538.586	26895	2656.67	6845.33	6429.67	1493.67
538.904	26780	2638.67	6643	6273	1461.33
539.221	26656.7	2620.67	6453.33	6109.67	1437.67
539.539	26632	2607.33	6278	5946.33	1389.33
539.857	26633.3	2535.67	6118	5800.33	1378.33
540.174	26587.7	2492.33	5950.67	5635.67	1363.67
540.491	26496.3	2449.67	5765.67	5520	1368
540.809	26421.3	2422.67	5630	5379	1350.33
541.126	26256.7	2379.33	5466.67	5257	1321.67
541.443	26180	2357.33	5355.67	5117	1292.33
541.76	26053.3	2337	5206.33	4987.67	1289.33
542.077	26027	2316	5081.67	4844.67	1280.67
542.394	25927.3	2294.67	4948.67	4708.67	1271.33
542.711	25846	2281.33	4801.33	4586	1258
543.028	25734.7	2272.33	4696.67	4502.33	1247.33
543.344	25662.7	2205.67	4606.67	4410.33	1247.67
543.661	25576.7	2159	4507.33	4339.33	1225
543.977	25535	2129.33	4385	4226.33	1206.67
544.294	25386.7	2116.67	4261	4121.33	1195.67
544.61	25195.7	2115.33	4172	4044.33	1181.67
544.926	25133.3	2069.67	4085	3967.67	1191
545.242	25079.7	2054	3971.33	3876.67	1166
545.558	25075.7	2018.33	3842	3767.33	1164.67
545.874	24945.3	1999.67	3737.33	3693	1157.33
546.19	24764	1966.67	3659	3635.67	1164.67
546.506	24748	1937.67	3606.67	3558.67	1148.67
546.822	24648.7	1917.33	3522.33	3500.67	1132
547.137	24622.3	1897.67	3440.33	3458.67	1121.33
547.453	24487.3	1881	3378.67	3406.67	1109.33
547.768	24326.7	1865	3300	3313.67	1094
548.084	24252	1842	3251.33	3225.33	1074
548.399	24114.3	1807	3171.67	3169	1083.33
548.714	24061	1779.67	3118	3107.67	1084.67
549.03	23937	1749.67	3061.33	3026.33	1076.33
549.345	23797	1740.33	2989	2977	1056.67
549.66	23673	1710.67	2953	2944	1050.33
549.975	23546.3	1703	2875	2896.67	1050.33
550.289	23544.7	1674	2832.67	2805	1054.67
550.604	23506	1660	2737.67	2762.33	1049.33
550.919	23429.7	1629.67	2699.67	2722.67	1045.33
551.233	23294.3	1624.67	2627	2684.33	1051.67
551.548	23074.7	1607	2602.67	2609	1034
551.862	22999.7	1589	2543.33	2573	1032.33
552.177	22802	1551.67	2512.67	2542.33	1015
552.491	22767	1521.33	2466	2491.67	1029.67
552.805	22613.3	1499.67	2435.33	2449.33	1029
553.119	22505.7	1483	2394.33	2408	1035.67
553.433	22347.3	1450.67	2339.67	2379.67	1035.67
553.747	22232.3	1439.67	2284.67	2334.67	1032
554.061	22165.3	1439	2243	2310.67	1031
554.375	22034.7	1439.33	2231	2291.33	1032.67
554.688	21958	1417.67	2200.33	2281.67	1046.67
555.002	21866.7	1397.33	2175.67	2260.67	1041.33
555.315	21790	1391	2136.67	2240.67	1029
555.629	21615	1367.67	2106.33	2178.33	1014.67
555.942	21426.3	1341.33	2073.33	2125.67	1018.33
556.255	21279	1308	2040	2085.33	1032
556.569	21163	1311.33	2007	2065	1042.33
556.882	21112	1304.67	1968.33	2051.33	1045.33
557.195	21005.7	1296.67	1944	2017.67	1053
557.508	20905.7	1273	1921	1997.67	1047
557.821	20800.3	1249.67	1883	1959.67	1047.67
558.133	20663.3	1226.67	1841.67	1940.33	1035.67
558.446	20482	1211	1826.33	1896.67	1040.33
558.759	20295.7	1190.67	1827.67	1875.33	1039.33
559.071	20202	1188.67	1801.33	1873	1053.67
559.384	20107.7	1176	1776.33	1865.67	1064.33
559.696	19941.7	1172.33	1757.67	1839	1087.67
560.008	19741.3	1172.33	1732	1797	1074.67
560.321	19619.3	1157.67	1696	1781.67	1079
560.633	19530.3	1143	1668.33	1775.33	1073
560.945	19444.7	1133.67	1681.67	1753	1077
561.257	19326.3	1108	1671.67	1736	1088.67
561.569	19203	1105.67	1650.67	1704	1091.67
561.88	19054.3	1078	1631.33	1679.67	1119
562.192	18909	1095	1604	1652	1095
562.504	18776.3	1077	1580.33	1634.67	1113.67
562.815	18682.7	1054.33	1555	1613	1117
563.127	18554.7	1035.33	1531	1603.33	1148
563.438	18424.7	1010	1527	1597.33	1140.67
563.749	18273	1007.33	1486	1603	1147.33
564.061	18120	1003.67	1482	1572.67	1165
564.372	17955	1009.33	1466.67	1556.67	1182.33
564.683	17796.3	1000	1494.33	1542.67	1202.67
564.994	17657	991.667	1460	1538.67	1203.33
565.305	17527.7	984	1432.33	1523	1197
565.616	17365.7	963	1383	1491.67	1211
565.926	17255.7	954.333	1388	1483.67	1224
566.237	17156.7	937	1377.33	1442.67	1245.33
566.548	17106	938.667	1362.67	1417.67	1244.67
566.858	16998	933.333	1317.33	1384.67	1247
567.169	16877	933	1298.33	1387.67	1256.33
567.479	16721.7	918	1288.67	1376.67	1250.67
567.789	16557.7	900.333	1299.67	1365.67	1265.33
568.099	16420.3	871.333	1275.33	1339.33	1267.33
568.41	16240.3	874.333	1261.67	1329.67	1272.33
568.72	16129.3	859	1233.33	1313	1286
569.029	15978.7	865	1214	1321.67	1310.33
569.339	15942	855.333	1180.33	1301.33	1315.67
569.649	15808	840.667	1181	1278.33	1309
569.959	15625.7	828	1170.67	1240.67	1308.33
570.268	15468.3	806	1166	1235.33	1318.67
570.578	15352	811.667	1145.67	1228.67	1333
570.887	15319.3	817.667	1137.33	1239.67	1348
571.197	15157.3	814.667	1126.67	1232.67	1350.67
571.506	15053	815	1105.67	1217.33	1357
571.815	14854	796.667	1082	1204.67	1355.67
572.124	14760.7	795.667	1069	1179	1385
572.433	14550	774.333	1054.33	1170.67	1392.33
572.742	14475.7	777.667	1040.67	1138.67	1391.67
573.051	14365.3	766.333	1030.33	1120.33	1404
573.36	14313.7	762	1028	1097.33	1411.33
573.669	14194.3	760.333	1007.67	1078	1422.33
573.978	14035.3	765.333	1002.67	1073.33	1423
574.286	13923.7	733.333	993.667	1072.67	1417
574.595	13752.3	724	1013.67	1074.67	1426
574.903	13621.3	717.667	1001.33	1063	1437.33
575.211	13462.7	722.667	992.333	1043.33	1444.67
575.52	13358.7	724	961.333	1028	1458
575.828	13303	716	940	1014.33	1437.67
576.136	13241	742	941.333	1006.67	1443.67
576.444	13167.3	720	933.333	985	1428.33
576.752	13029	717.333	930.333	983.333	1451.33
577.06	12909.7	691.667	901.333	987.333	1459.67
577.367	12766.7	681.333	887.333	996.667	1455.33
577.675	12643.3	672.667	881.333	992.667	1431.33
577.983	12500	666.333	872	986.333	1440
578.29	12408.3	661.333	885.667	972.667	1465
578.598	12356.7	662.333	874	962.333	1472.33
578.905	12262.3	656.333	852.667	951.667	1468.33
579.212	12160.7	661.667	843	952	1463.33
579.52	12019.3	651.333	833.667	936	1458.67
579.827	11909.3	647.667	849.667	924.667	1454.67
580.134	11833	656.667	831	921.667	1420
580.441	11726.3	651.333	818.333	928.667	1406
580.748	11590.7	659.667	810.333	907.333	1396.33
581.054	11434.3	638.333	799.333	878	1385
581.361	11361.3	640	806.333	870	1387.67
581.668	11298.7	624	806	857	1372.33
581.974	11229	625.333	811.333	864	1399.67
582.281	11121	631.667	803.667	857.333	1379.33
582.587	11080.7	633.333	796	878	1372
582.894	10966.3	634.667	779.333	874.667	1340
583.2	10838.3	626	774.333	868.333	1357.33
583.506	10648.3	633.667	764.667	849.667	1362.33
583.812	10582	614.333	759.667	855	1363.67
584.118	10493.7	591.333	749.667	848.333	1327.33
584.424	10463	566.333	756	844.333	1306.67
584.73	10369	569.333	756.333	845.333	1298.67
585.036	10308.3	577.667	761.333	835.667	1310.33
585.341	10165.3	595	748.667	836.333	1297.67
585.647	10083.7	590	762.333	814.667	1274.67
585.952	9959.67	591.667	753.667	819.333	1271.33
586.258	9887	586.333	757.667	814	1240.67
586.563	9781.67	592.333	738.667	809.667	1238
586.869	9660.33	588.333	735	814.333	1204.33
587.174	9609.67	571.333	719	816	1218.67
587.479	9517.33	581.333	734.333	820	1229
587.784	9470	585	722	806.667	1231.33
588.089	9295.67	589.667	730	793.667	1213.33
588.394	9151.67	573.333	711.333	779.667	1188.67
588.699	9078	565	724.667	769.333	1170
589.003	9074.33	570.333	720	791	1153.67
589.308	9037.33	584.333	733.667	807.667	1126.33
589.613	8949	572.333	728	806	1139
589.917	8835.67	571	731.333	815.667	1139.67
590.221	8735.67	555	715.333	798.333	1132.33
590.526	8675	560.667	716	804.333	1095.33
590.83	8586	569.667	712.333	780	1070.67
591.134	8531	574	734	793.667	1053.33
591.438	8429.33	584	743	795.333	1050
591.742	8393.33	567.333	746.333	792	1040.33
592.046	8346.67	561	728.333	778.333	1044
592.35	8254.33	551.667	731	789	1023.33
592.654	8129	553	729.667	797.333	1021.33
592.958	8034.67	556	731.333	801	1006
593.261	7939	560.333	732.667	791	990.333
593.565	7904	560.667	746	806.333	984.667
593.868	7834.33	560.333	751.667	821	967.667
594.172	7792.33	554.333	756.667	822.667	958
594.475	7680	555.667	740.333	813	950.333
594.778	7664	560.667	739	814	939.334
595.081	7644.33	566.667	734.667	828.667	939
595.384	7621.33	558	745.667	839	923
595.687	7488	548	754.667	836.333	914.334
595.99	7390	539	765.667	835.667	897.333
596.293	7353.67	545.667	780.333	822.333	886.667
596.596	7269	538	794.667	838	877
596.899	7188.33	556.333	798.333	841.333	866
597.201	7118.33	558	796.667	866	864
597.504	7079.33	560.667	798.667	880.667	860.333
597.806	7042	563.667	795.667	895.667	858
598.109	6984.33	560.333	803.667	894.333	840
598.411	6928.33	574.333	795.667	896.333	821.667
598.713	6880.67	566	799.333	895	801.667
599.015	6763.67	571.333	816.667	908	790.666
599.317	6694	563	830.333	922.667	779
599.619	6591.33	559.333	849.333	943.333	779
599.921	6549	556	838	944.333	760.667
600.223	6537	559.667	854.667	936	757.333
600.525	6517.67	562	847	946.667	743.667
600.826	6449.33	563	865.667	962	747
601.128	6327.33	558.667	872	982	728
601.429	6238	552.667	890.333	974	717
601.731	6159.67	554.667	911	1005	702.667
602.032	6141.33	565.333	935	1007.67	695.667
602.333	6122	557.667	949.667	1032.67	690.666
602.635	6098.67	566	950	1015	678.667
602.936	6038.33	579	926.333	1022	683.333
603.237	5985.33	590.333	941.333	1034.67	683.333
603.538	5945	591	957.333	1055.67	660.333
603.839	5869.67	566	994.667	1091	645.334
604.139	5794.33	572.333	1009.67	1111	628.666
604.44	5715	553.667	1019.33	1135.67	633.666
604.741	5716.33	565.333	1029.33	1136.33	622.666
605.041	5700.33	557.333	1040	1155.33	600.333
605.342	5681	568	1053	1158	581.666
605.642	5593	579.333	1077	1195.67	583
605.942	5496	581.667	1098.33	1209	584
606.243	5442.67	585.333	1124.67	1234	573.333
606.543	5442.67	585.333	1139.67	1244	557
606.843	5410	606.667	1159	1272.67	545.666
607.143	5368	614	1174	1314.33	555
607.443	5297.33	612	1182.67	1353.33	544
607.743	5253.33	596.333	1190.67	1352.67	553.334
608.042	5199.67	589	1197.67	1344	536.333
608.342	5154.33	591.333	1235.33	1347.33	542.667
608.642	5125	601.333	1260.67	1373	532.666
608.941	5099.67	608.667	1290.33	1411.67	521
609.241	5081	601.333	1294.33	1432.67	508.333
609.54	5037.33	592.333	1298	1453.33	501
609.84	4987.33	586.333	1322	1474.67	497
610.139	4942	595.333	1353	1499	490.333
610.438	4897.67	612.333	1375.67	1518	461.334
610.737	4897.33	637	1391	1535.67	448
611.036	4857.67	635.333	1404.33	1551.33	438
611.335	4805	624.667	1427.33	1574.33	462.667
611.634	4738.33	602	1451.33	1612.33	463.667
611.932	4678.33	605.667	1473.33	1611.67	453
612.231	4662.67	620	1500.67	1652.33	430
612.53	4628.67	638	1504	1655.33	427.333
612.828	4577.67	642.333	1517	1718.33	420.667
613.127	4483.33	637.667	1530	1726	409
613.425	4462	638.333	1554.67	1737.67	406
613.723	4497.67	640.667	1565	1734	397.334
614.022	4539.67	651	1574.67	1742	403
614.32	4464.67	653.333	1603	1726.33	404
614.618	4359.67	661.333	1618.33	1721.33	404
614.916	4332.33	659.667	1636.67	1723.33	408
615.214	4318.33	672.667	1660.67	1761	386.333
615.512	4339	670	1683.67	1795.67	382.666
615.809	4308.33	675	1714.33	1805	360
616.107	4306.33	678	1722.33	1811.67	364.667
616.405	4265.67	678.667	1720	1795.33	350.334
616.702	4244.67	688.333	1719.33	1796.67	353
617	4230	677.333	1685.67	1787.33	349
617.297	4185.33	676.333	1694.67	1776	357
617.594	4126	662.333	1681	1776.33	352.667
617.891	4114	670.667	1691	1772	357.667
618.189	4099.67	688.667	1689.67	1766.67	356
618.486	4088.67	711	1699	1758	348.334
618.783	4029.67	705	1705.67	1752.67	335.333
619.08	3990.67	706	1708	1736.33	312.334
619.376	3963	699	1695	1708	312.333
619.673	3931.33	711	1699.33	1692.33	307
619.97	3922	716.667	1664.67	1690.67	311.667
620.266	3902.67	730.333	1654.33	1677.33	302.334
620.563	3851	758.333	1608.67	1648.33	296.333
620.859	3811	765.333	1629	1634	297.333
621.156	3780.33	770.667	1623.33	1614	291.333
621.452	3815	750.667	1641.67	1613.33	290.333
621.748	3800.33	750.333	1593	1572	284
622.044	3829	744	1559.33	1560.33	278.333
622.34	3818.33	742.667	1500.33	1538	269.667
622.636	3776.33	742	1477.67	1523.33	269.667
622.932	3691.67	753	1462.33	1490.33	265
623.228	3649.33	780.667	1463	1475.33	264.667
623.524	3648.33	799.667	1462	1450	256.333
623.82	3635.67	812.667	1426.33	1451.67	263
624.115	3608.33	807	1410.33	1381	256.333
624.411	3608.67	797.667	1377.67	1351	251.667
624.706	3581	793	1358.67	1316	245.333
625.001	3574.33	796.333	1325.67	1306.67	243.667
625.297	3535	805.333	1301.67	1289	249.333
625.592	3540.67	819	1285.33	1263.33	242.666
625.887	3492.33	826	1248.33	1245.67	238.667
626.182	3494.33	831	1218.33	1226	232.333
626.477	3470.67	837.333	1197	1186.33	233.667
626.772	3483	830.667	1166.33	1157	230.667
627.067	3432.33	835	1149.33	1141.33	219.334
627.362	3421.67	814.333	1125	1128	216.667
627.656	3359	823.667	1121	1093.67	213
627.951	3341.33	827.333	1113	1062.33	207.333
628.245	3321.33	844.667	1090.67	1034.67	203.667
628.54	3331	847	1063.33	1057	197
628.834	3329.33	849.667	1022	1048.67	204.667
629.128	3311	865	1008	1039	199.334
629.423	3273.33	882.333	1016.67	1019	198.334
629.717	3287.67	877.333	1008	989.333	185
630.011	3235	877	1002	975	187.334
630.305	3221.33	863	964	943	192
630.599	3175.67	872.667	937.667	919.667	199.333
630.893	3172.33	856.333	898.667	894	189.667
631.186	3178.33	860.667	888	889.667	178.333
631.48	3169.33	863.333	882.333	880	170.666
631.774	3145	868.333	862.333	869	173.333
632.067	3132.67	870.333	846.667	843.333	176.334
632.361	3088	853.667	838.667	837.667	185
632.654	3084.33	847.333	842.333	829.333	178.333
632.947	3066	848	822.667	821	182
633.24	3074.67	862.667	797.333	818.333	178.334
633.534	3075.33	874.667	778.667	802.667	180.334
633.827	3047.67	870.333	758.667	783	174
634.12	3055	867.333	740.333	747.333	166.667
634.413	3051.33	856.333	725.333	730.333	167
634.705	3025	860	724.667	728.667	165
634.998	2976	868.333	718.333	727.667	154.333
635.291	2933.33	861.667	714	715.667	153
635.584	2954	858.667	703.667	704.667	151.333
635.876	2935.33	852	703.667	700.333	165.667
636.169	2949.33	860.333	680.667	691.667	163.334
636.461	2926.67	846.667	670	670.333	171.334
636.753	2946.67	849	639	651.667	168.666
637.045	2930.33	843	631.667	647.333	167.667
637.338	2899.67	853.333	611.333	643.667	162.666
637.63	2879.33	843.667	601	650	163
637.922	2877.33	847.333	592.667	646.333	156.666
638.214	2893.67	853	593	635	143
638.505	2859.67	856.333	594	615	134
638.797	2848	856.667	579	597.667	151.666
639.089	2799.67	854	558.667	588.333	155.333
639.381	2835.33	839.667	542.333	573	158.667
639.672	2828	843.667	548.333	566	138
639.964	2847	838.667	527	554.667	128
640.255	2796.67	835.333	531.333	557.333	129.666
640.546	2788.33	810.333	508.667	543	131
640.838	2805	799	507.667	537.333	140.333
641.129	2826.33	786	489.333	519.333	131.667
641.42	2832.67	790	486	516.333	135
641.711	2831.33	781	485.333	501.667	138
642.002	2794	794	479	503.667	138.334
642.293	2752.33	786.667	474.333	497.333	131.667
642.583	2692.67	791.333	485	498.667	124.333
642.874	2700	779	485	484.667	116.333
643.165	2701.33	774.667	478.667	476.333	116.667
643.455	2687.67	760.333	453	468.333	117.334
643.746	2699	752	446	458.667	119.667
644.036	2703.33	752.667	413.667	454.333	115.333
644.327	2740.67	744	407	439.333	121.666
644.617	2714.33	750	397	436	127.667
644.907	2705.67	750	408.667	427.333	128.333
645.197	2695.67	766.333	412	417.667	121.667
645.487	2684.67	760.333	396	412.667	121.333
645.777	2688.67	748.667	392.333	401	121.333
646.067	2670.67	739.333	382.333	401.333	110.334
646.357	2710.33	739.667	370.333	402	105.667
646.647	2693.67	743.667	354	393.667	96
646.936	2653.67	729.333	345	386	96.334
647.226	2617.67	718.667	353.333	374.333	97
647.515	2609	712.333	360.333	375.667	96
647.805	2625	722.667	359.667	382.333	100.334
648.094	2641.67	719.667	356	361.333	91.333
648.383	2604.67	703	353.333	365.667	96.333
648.673	2646.33	689	342.667	351	88.666
648.962	2614.67	681.667	343	365	92
649.251	2640	678.333	328	359.333	88.666
649.54	2603.33	682	331.667	352	94.666
649.829	2582.67	687	316.333	340	86.666
650.118	2555.67	679.333	311.333	330.667	95.666
650.406	2548.33	667	322.667	315.333	99.667
650.695	2569.33	659	317.333	325	109.334
650.984	2590	670	319.667	322	96.666
651.272	2601.33	676.333	289	341.333	95.333
651.561	2599	657	297.667	321.667	103.333
651.849	2593.67	639.667	296	312.667	108.334
652.137	2563.33	622.667	302.667	307.667	95.333
652.426	2571.67	631.667	287	303.667	76.667
652.714	2535.67	630.667	282	295.333	80.667
653.002	2548	629.333	263	288.667	75.333
653.29	2525.33	621.333	257.333	271.333	73.667
653.578	2585.33	612.667	252.333	269	54.333
653.866	2597	600	255.333	259.333	66.333
654.153	2546.67	602	257.333	280	71
654.441	2522	619.667	248.667	283	80.666
654.729	2491.67	606	251	279	70.666
655.016	2496.33	595.667	247.333	272.667	73
655.304	2465	582.333	245.667	259	70.667
655.591	2479.67	585.667	230.667	262.667	70
655.879	2513	577.333	217	253	70.333
656.166	2517.33	569.667	216.667	258.667	73.667
656.453	2499.67	569.667	211	249.667	82
656.74	2485.33	565.667	213.667	250	73.333
657.027	2490.33	559	197	245.667	69
657.314	2474.67	550	202.667	255.333	62.333
657.601	2491.33	545	191.333	254	73
657.888	2467	536.333	201.333	256.333	74.333
658.175	2461	530.333	204	243.667	78
658.461	2395.33	525.667	213.667	227	77
658.748	2432.33	516	210.333	215.333	80.333
659.034	2437.67	507	195.333	208	81.666
659.321	2456.67	511.333	193.333	209.667	79.334
659.607	2404.33	509	188.667	213.333	78
659.894	2362.33	505.333	203.667	209.333	81
660.18	2367.33	494	211	216.667	76.334
660.466	2370	487.333	214	206.667	77.666
660.752	2363	481.667	187	208.333	80.666
661.038	2380	495	168.667	206.667	76
661.324	2364.33	491.667	160.667	203.333	63.667
661.61	2392	481	172.667	202.333	54.667
661.896	2336.33	447.333	181	196.333	54.334
662.181	2339	434	165.333	191	57.334
662.467	2280	433	157.333	189.667	53
662.753	2286	442.667	152.667	183	56.333
663.038	2258.33	457.667	160.333	187	61.333
663.323	2287.33	454.333	160.333	181.333	63
663.609	2268	456	156.333	181	65.667
663.894	2297	453.333	158.667	171.333	65.667
664.179	2268.67	463.667	162.333	169.333	73
664.464	2280	449.333	156.667	172.667	61.333
664.749	2237.67	433	148.333	172.667	65.334
665.034	2268.33	427.333	152.667	162	53.333
665.319	2263.67	423.667	157.333	158.333	59.333
665.604	2247.33	437	160	159.667	52.334
665.889	2207.67	434	140.333	167.333	55.333
666.173	2185	429	136	154	60
666.458	2167	403.333	149.333	142.667	55
666.743	2169.67	387	152.333	138.667	60.667
667.027	2166.33	385	146	143	63
667.311	2139	394	126.667	142.667	65
667.596	2138.67	393.667	126	137.333	58.333
667.88	2152.67	382.333	124.667	135	50.333
668.164	2176.67	376.667	127.667	146.667	61.333
668.448	2131.33	380	132.333	142	58.333
668.732	2096.67	393.667	128.667	136.333	57.666
669.016	2097.67	386.333	132.667	128.333	47
669.3	2123.33	382.667	122.333	125	52.333
669.584	2109.33	365.667	127.667	128.333	56.333
669.867	2104.67	365.667	111	121.667	54
670.151	2059	349.333	109.667	125.333	46
670.435	2032.33	351	105.333	125.333	47.334
670.718	2021.67	347.667	105.333	133.667	47.666
671.002	2008.67	361.667	108.333	133.333	55.333
671.285	2054.33	355	94.667	127.333	49.333
671.568	2003.33	357.333	100	112.333	51.334
671.851	1999.33	350.667	95.667	115.333	46
672.135	1981	347.333	100	113.667	39
672.418	2025.67	337	95	114	31
672.701	2018.33	332.333	96	111.333	33.667
672.984	1959.33	330	98	115.333	39.667
673.266	1926.33	319.333	91.333	120.333	51
673.549	1941.33	316.667	83.333	118	46.666
673.832	1962.33	316.333	91.333	113.333	47.667
674.114	1947.33	332.333	94.667	104.333	38.334
674.397	1940.67	328.667	100.667	109.667	46.333
674.679	1910	330.667	87.667	101	48
674.962	1899.67	309	91	106.667	51.666
675.244	1835	303	97.333	85.667	38.334
675.526	1839.33	292.667	96.667	93.333	24.667
675.809	1810.67	290.667	93.333	96	27
676.091	1844.67	300	79	104.333	33
676.373	1797.33	297	73.667	101.333	39.333
676.655	1771.67	299.667	71.333	99.333	36
676.937	1736.33	299.667	72.333	93.667	45.667
677.218	1748.33	295	68	91.667	51
677.5	1748.67	297.333	79.667	86.667	49.666
677.782	1710	273.667	89.667	84	26.667
678.063	1691.67	269	104.667	88.333	25.334
678.345	1691	265	94.333	90	25.333
678.626	1697.33	268.333	84	91.333	35
678.908	1729	268.667	60.667	86	39
679.189	1705	270.667	60.667	77	49
679.47	1722	264	55	72.333	48.667
679.751	1689.33	258.333	60.667	72.667	36.666
680.032	1722	238.667	53	74.667	33.666
680.313	1692.33	243.333	48.667	76	44.333
680.594	1717	252.333	49.333	73.667	43.666
680.875	1691.67	266	47.333	75.667	37.667
681.156	1669.67	264.333	47	78.333	29.333
681.437	1627	261	51.333	70.667	29
681.717	1646.33	243	60.333	78.333	20.667
681.998	1674.33	236.667	68	82	22
682.279	1672.33	230.667	71	85.333	30.333
682.559	1612.67	228.333	55	73	29.333
682.839	1607.33	227.333	50.333	76.667	22.333
683.12	1599.67	227	53.333	70.333	8.334
683.4	1580.67	234.667	63.667	80.333	15
683.68	1572.67	234.667	67.667	66.667	16
683.96	1547.67	224	64.667	65.333	20.666
684.24	1563	228	60.667	54.333	12.333
684.52	1532.67	226.333	66	49	12.667
684.8	1525.67	222	58.667	41.667	23.667
685.08	1501	210.333	57.333	37	34.667
685.359	1500	200	48.333	54.333	44.333
685.639	1483	206.333	46	61.667	33
685.918	1486.67	198.667	37.667	69.667	30
686.198	1478	207.667	36	60.333	33
686.477	1477.67	197.667	33	61.667	31.667
686.757	1456.33	195	32	59	41.667
687.036	1440	180.667	35.333	68	27.666
687.315	1435.33	173.333	46.667	69	34
687.594	1394.33	174	58	74.333	20
687.873	1372.33	175.333	58.667	59.333	24
688.152	1340.67	190	51.667	60.667	26.334
688.431	1397.33	187.333	49.333	54.333	35.667
688.71	1390.33	188.667	34	52.333	47.666
688.989	1389.67	172.333	32.667	47.667	41
689.268	1360	171.333	29.333	46.333	30.334
689.546	1351.33	161	36.333	44	14.667
689.825	1351	168.667	34.333	38.333	20
690.103	1334.33	171	44	39	19.333
690.382	1316.67	175	38.667	44.333	26.666
690.66	1307	180	37.667	51.333	34.667
690.938	1323.67	177.333	28.667	40.333	35.333
691.216	1343.67	173.333	31	40	21.333
691.495	1346.33	166.333	34.667	33.333	3.667
691.773	1314.67	169.333	32	34.667	-0.667
692.051	1326.67	162.667	27.333	26	18
692.328	1260.33	153	20.333	44.667	25
692.606	1252.67	154.667	16.333	45.333	28.667
692.884	1216.33	160.333	21.667	49.667	15.667
693.162	1249.67	171	25	31.333	15.334
693.439	1252	163	27.667	30.667	12.666
693.717	1268	163.667	29.667	37.333	14.333
693.994	1243	155	42.333	48.667	12.333
694.272	1229	144.667	49.333	52.333	19
694.549	1189	137.667	33.667	47.667	17
694.826	1162	122.667	20.333	42.333	18
695.104	1120.33	130	10.667	47	16.667
695.381	1087.67	128.667	20	38	12.333
695.658	1106.33	135.667	13.667	38.333	13
695.935	1109.33	128.667	16.333	38.333	10.334
696.212	1121.33	135	28.667	48.333	18.333
696.488	1116	134	33.333	43	13.333
696.765	1125.67	136.333	36.333	38	24
697.042	1138	126.333	30.667	35.667	19.333
697.319	1117.33	135.667	32.333	33	25.667
697.595	1084	122	29.333	31	2.667
697.872	1053	122.333	32.333	20.667	11.334
698.148	1055	113	31	24.333	6.333
698.424	1051.33	124	25.333	24.667	23.666
698.701	1062.67	125.333	14	45.667	19.667
698.977	1040	121.667	16.333	41.667	19.666
699.253	1062	115.667	27.333	40.333	24.666
699.529	1033	109.333	30.333	35	21.666
699.805	1044	106.333	32	42.667	21.666
700.081	1006.67	104	21.667	52.667	10.667
700.357	1018	109.667	28.333	37.333	5.667
700.632	1018	113.667	26.667	33	16.666
700.908	1014.33	115.667	27	29	14.333
701.184	1000.33	108	33.333	40.333	21.333
701.459	988.333	100	25.333	36.667	15.333
701.735	993	97.667	26.333	21.667	16
702.01	1020	101.667	17	10.667	16.334
702.285	998	100	15.333	14.667	18.333
702.561	990.667	104.333	13.667	28.333	30.667
702.836	935	103.667	15.333	24.333	29.666
703.111	962.667	113.667	26.667	23	25.667
703.386	950.667	115.667	22.333	7.667	14.666
703.661	971	101	27.333	21	16
703.936	910	93.333	18.333	13.667	8.666
704.211	877	87.667	16	16.667	19
704.486	834.667	112	18.333	13.333	24
704.76	841.667	122.667	24.667	8.333	28.667
705.035	857.667	123.333	36	25.333	28.667
705.309	870.667	113.333	23.333	32	16
705.584	871	114.333	20	43.333	17.333
705.858	879.667	107	19.667	28	7
706.133	867.333	97.333	26.333	21.333	9.667
706.407	855.667	86	32	21	12
706.681	826.333	99.333	43.333	18	10.333
706.955	815.333	101.667	30.667	36.333	11.333
707.229	798.333	90.667	28	34.667	12.333
707.503	811.333	74.667	10	49	14.667
707.777	840.667	69	24.333	40.333	2
708.051	856.667	73.333	20.667	36.333	-11.333
708.325	835.333	69.667	28.333	23.667	-8.666
708.599	771.333	73	17.667	11.667	9
708.872	775.667	70.333	20.333	8.333	19.667
709.146	792.333	67	16	11.333	20.666
709.419	843.333	72.333	30.667	11.667	8.667
709.693	822.667	69.333	28.333	16.667	2.333
709.966	826.667	73.333	33.667	19.333	6.667
710.239	775.333	68.667	14	10.667	4
710.513	762.333	75	19.333	15	14.667
710.786	740	83	11.667	12	3.334
711.059	754	80.667	25	29.333	19.666
711.332	771.333	76.667	26	22	20.667
711.605	772.333	69	37.333	12	20.667
711.878	786.333	63.333	31	5.667	12
712.15	765	65.667	23.333	8	5
712.423	775.667	70	11	23	5.667
712.696	752.667	71.333	13.333	7.333	5.334
712.968	766	71.333	19.667	12	-4
713.241	732.667	71.333	28.667	6.667	-5.667
713.513	718.333	75.333	28	26	-5.333
713.786	690	67.333	20.667	24.667	3.667
714.058	669	60.667	27.333	20	5.666
714.33	657.667	66	37.667	14.333	6
714.602	636.667	64.667	46	12.667	2.333
714.874	665.333	65.667	29.333	22	-0.333
715.146	661.667	52.667	14	19.667	-1.667
715.418	667.667	62.333	17	18	-3
715.69	619.333	57.333	20	20.667	-0.667
715.962	633.333	55	7.667	25.333	4
716.234	660.333	49.667	0.333	15.333	8.334
716.506	668.333	48.667	4.667	6.333	10.667
716.777	687.667	54	28.333	1.667	3
717.049	650.667	43.667	27.333	9	-0.667
717.32	642	48	27.333	10.667	-1.666
717.592	585.667	42.333	19.333	12.667	2.334
717.863	565.333	48.667	16.667	14.333	-1
718.134	566.333	54.333	10.667	23.333	-4.334
718.405	546.667	57.333	18.667	26.333	-1.667
718.676	561	63	20.333	28.667	4.333
718.947	548.667	51.667	16	23.333	2.667
719.218	576	53.667	4	17	7
719.489	577	54	7.667	21.333	4.333
719.76	582	63	16.333	19.667	13.334
720.031	553	62	24.667	17.333	5.333
720.302	555.667	58.667	25.667	8.667	10.334
720.572	534.667	53	28.333	2.667	8.333
720.843	566	53	26.667	-4.667	15
721.113	533.667	57.333	28.333	-4.333	16
721.384	545.667	61	24	2	11
721.654	550.333	59.667	23.333	6.333	7.333
721.924	547.667	65.667	17.667	3.667	11.334
722.195	558.333	57.667	20.667	6	20.667
722.465	539.333	50.333	23.667	10.667	26.667
722.735	545	42	27.333	6.667	26.334
723.005	530	45.333	24.333	6	26.333
723.275	515	50.667	17	1.667	17.334
723.545	515	43.667	22.667	18	9.667
723.814	492.667	45.667	22	18.667	5
724.084	476.667	39.333	14.333	21	7.333
724.354	470.667	40.667	6.667	8	10
724.623	502	40	7.667	0.333	8
724.893	530.667	40.667	15.333	9.667	5.334
725.162	512.667	49.667	12.667	8	-1.333
725.432	500.333	47.333	12	6.667	0.667
725.701	471.667	56	9.333	3	2
725.97	470.333	44	7.333	1.667	15.333
726.239	455.333	51	14.667	16.667	12
726.508	467.333	52.333	22.333	2.333	24
726.777	468	52	20.333	8.333	13.666
727.046	479.667	37.333	14.333	-17	19.667
727.315	476	35	13	-2	9
727.584	471	44.333	20.333	1	5.666
727.853	460.333	45	13.333	7.333	5.333
728.122	417.333	31.667	22.333	20	6.333
728.39	402	29.333	16.333	15.667	7.667
728.659	371.333	26.333	20.667	23.333	10.333
728.927	393.333	39.333	6.333	-2.667	9
729.196	421	29.667	12.333	-0.667	17.333
729.464	424	29.667	16.333	-0.333	10
729.732	431.333	23.333	17.333	10.667	15
730	430	23.333	10.667	14	15
730.269	447.667	28.667	11	13	14.666
730.537	436	17.667	13.667	16.667	9.666
730.805	460.333	15.667	25.667	20	7.667
731.073	421	20.333	26	11.333	11.334
731.34	421.333	31	25	10.667	5.333
731.608	375.667	35.333	16.667	4.333	-2
731.876	402.333	28.333	10.667	12.333	6
732.144	387.667	24	8.667	5.667	13.334
732.411	377	22.333	6.333	3.333	21.667
732.679	386	21.333	-3	8	7.333
732.946	390.667	22.667	6.333	9.667	-0.333
733.214	385.333	21	12	12	-8.333
733.481	342.667	21	24	-7.667	4.333
733.748	349	34.667	24	-3	2
734.015	350	42.667	23.667	-10.667	7
734.282	370	54.333	18.333	0.333	-9.334
734.549	334.667	35.333	22	-6.333	0
734.816	338.667	33.333	15	-4.333	-3
735.083	314	26	20	-1.667	1
735.35	342.333	31.333	9.667	12	-3
735.617	339.667	33.333	10	10	-2.333
735.884	382.667	34	9	12	7
736.15	361.667	32.667	-0.667	5.667	7
736.417	372.667	26.667	10.667	9	13
736.683	345.667	22	14.333	14	6.666
736.95	374.667	23.333	23.333	11.333	16
737.216	372.667	22.667	18	13	14.333
737.482	380	22.333	19	2.667	7.334
737.749	365	22	27.667	-7	2.333
738.015	343.667	13	30.667	-1	6
738.281	295.333	19.667	29.333	-3	14.667
738.547	296	27.333	24.667	0	5.334
738.813	277.333	38	30.333	-9.667	-3
739.079	325.333	30.667	32.667	-1	-6
739.344	306	22	29.667	8.333	-5.333
739.61	347.667	23.333	19	19	-1.333
739.876	323	19.667	27.333	14.667	-2.333
740.141	330.667	20.667	31.667	13.333	7.666
740.407	287.333	18.667	31.667	9	6
740.672	296	14.333	12.333	16	8.666
740.938	294	7	4	19.667	1
741.203	317.667	13	-1.667	17.333	-2.666
741.468	285.667	27.667	-1	18.667	-3.333
741.734	275	33.667	0	10	8.333
741.999	230	30	-1	5.333	9.333
742.264	253.667	30.667	7.667	1.667	-4
742.529	241	29.667	4.333	5.667	-9
742.794	234	22.667	2	16.667	-4.667
743.059	221.333	17	-2.667	20.333	15.334
743.323	233.667	18.667	0.333	25	4.667
743.588	253.667	29.333	5.667	20.333	1.333
743.853	251	26	-1.333	10.667	-7
744.117	239.333	30.667	-3	4.333	-2.666
744.382	254.333	22	-6.333	7	-0.333
744.646	260	26.667	1	11.667	2.666
744.911	241.667	26	6	18.667	1
745.175	241	23.667	11	8	-4.333
745.439	256.667	25	6	4.667	-12.334
745.704	288.333	26.667	2.333	3.667	-6
745.968	286	29.667	10.667	6	-3.666
746.232	262	24	9	18.333	5
746.496	252.667	24.667	10.667	13.667	-1
746.76	238	22.667	-2	22.667	-5
747.023	244	15.667	11.333	3	-12.333
747.287	238.333	10.333	6.667	-7.333	-6.333
747.551	254	10	15	-9	-8.333
747.815	245	14.667	13.667	-5	-8
748.078	243.333	8	19.333	-5	-14
748.342	252.667	13.667	31	-9	0.667
748.605	265.667	13.667	30.333	-3.333	3.666
748.868	228.333	17.667	24	8	8.334
749.132	197.667	17.667	6	10.333	-2
749.395	163.667	14.667	4.667	7.667	-11
749.658	185.333	21	18	3.333	-19.333
749.921	162	24.667	25.333	-7	-16.333
750.184	175.667	40	19.667	-0.333	-11
750.447	164	39	11.667	1.333	-2
750.71	191	30.667	13	12	2
750.973	201.667	21.333	12	3.667	1
751.236	209.667	18.667	3.333	-6.667	-7.334
751.498	224	12.333	-6.333	-1.333	-21
751.761	212	9	2	6.333	-21.334
752.024	208.667	5.667	12.333	17.667	-14
752.286	204	14.667	18	15.667	-8.333
752.549	180.667	-2	18.333	17	-3.334
752.811	173	-3.333	19.667	19.667	-1.333
753.073	154.667	-11.667	19.667	21.667	6
753.336	160.667	14	21.333	6	17
753.598	151.667	14	13.333	-4	15.334
753.86	146.333	12	9.333	-6	2.667
754.122	169.333	-3	9.333	7.333	-19.667
754.384	170	0.667	17	8.333	-20.667
754.646	165.333	11.667	9.333	-1.333	-15.333
754.908	162	14.667	12.667	-6.333	-5.333
755.169	147	17.667	11.333	-8.333	-9
755.431	146.333	11.333	20	0.667	-9.667
755.693	120.667	18	3.333	-4	-5.666
755.954	167.667	14	-0.667	-5.667	-9
756.216	169	9	-10.333	-9	-7.667
756.477	161.667	8.333	-10	-3	2.333
756.738	137.667	19	-5.667	-2	5.667
757	122	22	10	5.667	13
757.261	148	19.667	17	7.667	6.333
757.522	126	8	12.667	11.667	10.334
757.783	160.333	4.333	3.333	-2.333	9.667
758.044	134.667	10.667	4.333	-7.667	3
758.305	140.333	16.333	9	-13	7.666
758.566	120.333	24.667	7	-13	8
758.827	140.667	29.333	0	-13	18.333
759.088	148.333	9.667	4	-1.333	14
759.348	136.333	3	16	4.333	7.667
759.609	139.667	-11.333	12.667	5	2
759.87	166	3	11	-1.333	6.333
760.13	162	9	8.333	-0.667	2
760.391	145.667	14	25.333	-0.667	0.333
760.651	95.333	11.333	23	8.667	-2.667
760.911	99.333	1.667	14.333	13.667	3
761.171	107.333	7	11.333	9.333	3.666
761.432	139.333	9.667	1.667	-2.667	5
761.692	129	11	3.333	-4.667	10
761.952	118.667	3	-9.667	-4.667	2.666
762.212	117	0.667	-4.667	2.667	-6.666
762.472	139.667	6.667	4	-6	-12.334
762.732	131.333	8.667	7	4	-5
762.991	110	15.667	13.333	0.667	-0.333
763.251	103.667	18.333	20.333	12	4.667
763.511	128.333	21.333	27	3.333	-1
763.77	130.333	7.667	20.667	-0.667	7
764.03	95.333	0.667	11.333	-9.667	8.667
764.289	80.333	-2.667	-0.667	-2	11
764.549	83.667	3.667	-3	2.333	-2.333
764.808	115.667	-1	-14	9.333	-10
765.067	99.667	-1.667	-8	4.667	-18.666
765.326	125.667	-1.667	-9.667	11.667	-10.333
765.585	122.667	10.667	-6	9	-5
765.844	-144.333	4.333	-2.333	7.333	10.333
766.103	-164.333	19	6	-0.667	3.667
766.362	-164.667	10	6.333	0.333	-6.333
766.621	114.333	20.333	-6.333	13	-12.334
766.88	111.667	3	-9.667	15.333	-15.333
767.139	118.333	8.333	-2.667	17	-11.333
767.397	95.667	5.667	6.333	3.333	-11.667
767.656	96.333	8	-1.667	5	-5
767.914	71	9.333	-13.333	-2.667	-0.666
768.173	83.333	4.333	-5	0	-2.666
768.431	106.333	6.667	2	3	-6.334
768.69	103.667	-1.333	12.333	6	-13.666
768.948	99.667	6.667	4.667	6	-22
769.206	88.667	10	5.667	1	-16.333
769.464	100	23	0	-4	-11
769.722	93	17.667	0	2.333	-1.666
769.98	67.333	19	-4.333	0	-13.667
770.238	45.333	16.333	-0.333	3	-10
770.496	66	14	6	4.667	-12.333
770.754	74.333	10.333	12	-4.333	-2
771.011	122.333	-12.667	8	-11	-2
771.269	130.333	0	0.667	-17	-14
771.527	124.667	-4.667	-11.667	-8.333	-20
771.784	117.667	11.667	-10.667	4.667	-20.333
772.042	96.333	-1	-10.667	3.667	-10.334
772.299	65.333	-6.333	-6	-0.667	-5.333
772.557	27.667	-3	-5.667	-5.667	-11.667
772.814	31.333	-13	-0.333	-6.667	-8.666
773.071	40	-15	5.333	2	-11.334
773.328	70	-17.667	5.667	8.667	-28.333
773.585	75.667	-6.667	-3.667	6	-22
773.842	84.667	-4.333	0.667	11	-20.666
774.099	53.667	-8	-9	13.333	-10.667
774.356	65	-12.333	-14.667	15	-11
774.613	71.333	1.333	-17.667	9	-11.334
774.87	86.667	9	-11	0.333	-14.666
775.126	53.667	18	3	12.667	-19.667
775.383	77	8.333	-3.333	12.333	-26
775.639	51.667	4	-0.667	1.333	-5.333
775.896	82.667	-3	-3.333	-9.667	-4
776.152	36.333	2.333	4.667	-8.333	4.334
776.409	62	-5.667	7.333	2	-4.334
776.665	41.333	-8	8.667	3	-7.334
776.921	44.333	-14.667	6.667	3.333	-6.333
777.177	28.667	-7.333	-1.667	0	-4.334
777.434	32.667	3	-7.333	8.667	-3
777.69	68.333	2	-5	-2.667	2
777.946	87	5	-3.667	6.667	9
778.201	82	1.667	3	-3.333	-3.667
778.457	69.667	6	-1	2.333	-5
778.713	69	5.667	-2.333	-1	-8.334
778.969	83.333	0.667	-9.333	1.667	13
779.224	90	3.333	-16.333	5.333	3.666
779.48	60.667	5	-12.333	-10.333	-5
779.736	43.667	7.333	-4.667	-7	-16.333
779.991	40.667	6.333	3	-4.667	-3.667
780.246	66	18.333	3.667	10	-5.333
780.502	62.333	26.333	7.667	10	-8.666
780.757	20.333	20.667	2.333	5.667	-19
781.012	-4.333	14.333	7	8	-7.333
781.267	7.667	16.333	-10.667	-4	-4
781.522	30	19	-2	-3.333	1.334
781.777	53	20	-7	-7	-11.333
782.032	39.667	3.667	3.333	3.333	-2.666
782.287	47	0	3.333	1.667	-6.667
782.542	22.667	-16.667	-3.667	-0.667	-2.333
782.797	19.333	-6	-5.333	-12	-5
783.051	-11	8	-21.333	-11	-8.333
783.306	6.667	16	-12	-12.333	-6
783.561	4.667	16.333	-10.333	0.333	-7.666
783.815	24	6	7	2.333	-8.333
784.069	7	-1.333	11	4.333	-13.333
784.324	43	0.667	3.667	4.667	-20.333
784.578	57.333	-2	-5	-4.667	-17.333
784.832	48.333	0.667	-5.333	-5.333	-19.667
785.087	13.667	-9.333	1.333	-19.333	-21.333
785.341	33.667	-10	9	-4	-16.667
785.595	31	-10.667	-5.333	-8	-16.334
785.849	50.333	-2	-4	7.333	-9
786.103	14.667	7.333	-4.667	-1.667	-15
786.356	31.333	22	7.667	5	-2
786.61	7.667	19.667	8	8	-15
786.864	23	26.667	1.333	1.667	-14.334
787.118	39.333	16.333	0.667	-1.333	-33
787.371	31.333	10.667	0.333	-8	-21.334
787.625	42	-0.333	0.667	-4.333	-21.334
787.878	41.333	-1	-1	-6	-12.333
788.131	19.667	-6.667	-12.667	-2.333	-9.667
788.385	5.667	-0.333	-13.667	-0.667	-6.667
788.638	-15.667	-3.333	-14	4.667	-1.333
788.891	27.333	6.667	-13.333	1.667	-4.333
789.144	14	-2.333	-9.333	-7	-7.333
789.397	33.667	10.333	-17.667	-2.333	-6.333
789.65	42.333	8.667	-0.667	-6.333	0.667
789.903	74	12.333	-0.667	-0.667	-7.667
790.156	72	11.333	-0.667	-5	-10
790.409	64.667	17	-17.667	1	-7.334
790.662	14.333	29.667	-22.667	9	10
790.915	17.333	23.667	-30.333	8	4.667
791.167	1.667	14.667	-18.333	2.333	-8
791.42	39.667	-1.333	-9.333	0.667	-13.667
791.672	52.667	-3	5.667	4.333	-5.667
791.925	76.333	4.333	2.333	4.667	4
792.177	85	9.333	-8.667	9.667	1
792.429	75.333	4	-5	13.333	7
792.682	74	-7.667	-7	20	7
792.934	16.333	-13.667	-2	8.667	3.333
793.186	-18.333	1	-1.667	7	-4
793.438	-28.667	6.333	5	3.667	-2.333
793.69	-9.333	14	-1.333	9.667	6.333
793.942	47.333	-2.667	-8.333	0	3.333
794.194	67	2.333	-14	-12.333	4
794.446	58.667	4	-11	-8	3.333
794.697	20.667	13.667	-10.333	1	11
794.949	1	11	-12.667	13.333	-3
795.201	40.333	12.667	-14.667	1.667	-5
795.452	31.667	20.333	-12	1.333	-3.666
795.704	-3.667	15.667	-13	1.333	3.333
795.955	-36.667	10.667	-9.667	14.333	6.333
796.206	-8	-6.333	-10	5.667	-8.334
796.458	5.667	-1	-2.667	9	-3.334
796.709	14.667	-6	-2.667	4.333	-0.334
796.96	25.667	0.667	-1.333	9.333	7
797.211	12.333	-2	-8	-0.667	5
797.462	25.333	5	-7	-8	10
797.713	15.333	2.333	-13.667	-6	12.333
797.964	18.667	5.667	-0.333	0.333	8.333
798.215	39.333	11	-2	4.333	2.333
798.466	26.333	8	7	12	4.667
798.716	52.333	10.667	-2.667	16	13.667
798.967	42	0	0	18.333	9
799.218	37.333	3.333	-7.333	8.333	-5.333
799.468	19.667	-1	-10.667	5.667	-6.666
799.719	6.333	4	-16.333	12.667	6
799.969	3	12.667	-13.667	17	28
800.219	2	18	-6	12	18.333
800.47	-6.333	7.333	-4.667	-0.333	11
800.72	-28.333	2	4.333	-6.333	-2.334
800.97	-19	-4	0	-2	-4
801.22	4	6.333	-3.667	10.333	-4.334
801.47	28.333	3.333	-6	17	2.667
801.72	1.333	9.333	-4	19	17
801.97	-9.333	3.333	13.333	23	7.333
802.22	-2.667	3.667	2.667	28	-1
802.47	30.333	1.667	-1.333	24.333	-11
802.719	29	2	-7	15.667	-8
802.969	24.667	7.333	6	10	-2
803.219	27.667	9.333	14.333	3	2
803.468	19.333	14.667	1.667	-5.333	1
803.718	10	4.333	-1.667	-16	-5
803.967	-13	-6	-6	-2.667	-8.666
804.216	-16.333	-7.333	3.667	-3.667	-9.334
804.466	-16	-2	-2.333	4.333	-9.666
804.715	-1.667	19	-5	-4	-11.667
804.964	4.667	16.667	0.667	10.333	-12
805.213	-17.333	19.333	5.333	20	-11
805.462	-13.667	12.667	13	25.333	-5.667
805.711	-45.667	14	7.667	20.333	1.666
805.96	-34.667	20.667	7	15	3.334
806.209	-32.667	23.333	-0.333	3	10.667
806.458	-25	27	-3.667	9.333	7.333
806.706	-1	19.333	-8.333	4.333	9
806.955	11.333	6.667	-12.667	10	6.666
807.204	39.333	1	-6.667	6	2
807.452	41.333	2.333	-5.333	8.333	7
807.701	43.667	2	-3	13	5.333
807.949	31	2.667	-16.667	-2.333	12
808.197	10.333	-1.333	-10.667	-54.667	2.333
808.446	-8.333	-9.333	-5.667	-48.333	-3
808.694	24	-0.667	10	-35.333	-3.667
808.942	18.333	2.333	-0.333	8.667	-4
809.19	31	13.333	9.333	-4	-11.667
809.438	22.333	9.333	6.333	0.333	-11.334
809.686	16.667	3.667	17.667	4	-11.667
809.934	-3	-4.667	13.667	12	-5
810.182	-3.333	-5.333	15.333	7.333	-1.666
810.43	-22.667	-8.333	4.667	13	-4.334
810.677	-14.667	-2.667	-1.667	6	2.667
810.925	-32.667	-5.333	-5	7.667	-1
811.173	-3.333	-1	-2.333	10.667	12
811.42	14	-3.333	3	13.333	0.334
811.668	0.667	1	2.333	16.667	-2.333
811.915	13.333	-9.333	8.333	13.333	-10.667
812.162	-12.333	-4.667	4.333	16.333	-5
812.41	9	-15	8.333	6	-2.333
812.657	7.667	-4	3.333	7.333	-7.333
812.904	16.667	-0.667	1.333	8	2
813.151	31.667	-4.333	-1.333	6	1
813.398	5	0.667	1.667	14.667	4.667
813.645	-1.667	-4	1.333	2.333	-12.333
813.892	-28	-3.667	1.667	8	-19.334
814.139	-36.333	-13.667	-1.333	1	-17.667
814.386	-67	-15.667	-6.333	0.333	-8
814.632	-65.333	-18.667	-2.333	-9.333	-7.333
814.879	-49.667	-24.333	4.667	-13.333	-5
815.126	-23	-18.667	14.667	3	-1.334
815.372	-11.333	-10	4.667	18.333	8.333
815.619	5.667	4	-2.667	19	8
815.865	3.667	1	-4.667	16	-4.333
816.111	1	3.667	-5	6.333	-7
816.358	-20.333	-0.333	-6.667	3.667	-8.666
816.604	-21.667	-8	-13	-2	-6.667
816.85	-11.333	-6.333	3.333	9	-6.333
817.096	29.333	4.667	7.333	3.333	-8.333
817.342	40	8.667	10.667	3	-8.666
817.588	-4	7.667	-0.667	-2.667	-10.667
817.834	-37	-7.667	-4	9	-16.667
818.08	-33.333	-14.333	-5.667	9.667	-9.666
818.326	-12.333	-14.333	-21	7.667	-6.334
818.572	-19.667	-13.333	-26.333	0	-2.333
818.817	-32.667	2.333	-27.333	-0.667	-10.334
819.063	-20	-6.667	-14.333	1.667	-14.666
819.309	6.667	3.333	-6	4.333	-4.333
819.554	19.667	-8	-7.333	6.333	2.667
819.799	-6	-1	-10.333	3.667	4.333
820.045	-27.667	-5.667	-3.333	6.333	0.333
820.29	-32.333	-5.667	1.333	9.667	-3.666
820.535	-22.333	-3	9	19	-10
820.781	-50.667	6	3.333	14	-9
821.026	-30.667	2.667	3.333	21	-7.333
821.271	-17.667	0	1	16	-0.334
821.516	-6	-16.667	3	8.667	-1.334
821.761	-24.667	-8	-4.333	-11.333	1.667
822.006	-37.667	-17.333	-2.667	-11.333	4.666
822.25	-1	-7.667	-9	-4	5.333
822.495	-16.333	-13	-4.667	4.333	-8.667
822.74	-11	1.333	-2.667	4	-16.667
822.985	-37	-2	-6	11.667	-29
823.229	-46.667	-6	-11	15.667	-16
823.474	-42.333	-10.333	-13	11	-11.666
823.718	-27.667	-11.667	-12.667	10.333	2.666
823.963	-37.333	-4.667	-3.333	11	8.333
824.207	-49	-9.667	-4.333	10	7
824.451	-47	-1.667	1.333	9.333	4
824.695	-17	-1.333	8	1.333	-7.334
824.939	-17.333	6.667	7	3.333	-2.667
825.184	-20	-0.667	14.333	-1.333	-9
825.428	-54.333	-3.333	3.333	-6.333	-11.334
825.672	-42.667	-16.333	6.667	-3.667	-19
825.915	-46	-9.333	-5	-4	-9.333
826.159	-49	-3.667	2.333	6	-2.666
826.403	-36.333	2.333	-0.333	0.667	-5.333
826.647	-41.667	-9.333	-3	0.667	-9.667
826.891	-45	-19	-5	-6.667	-2
827.134	-39.333	-15	-11.333	-1.667	11.333
827.378	-27.667	-7	-7.667	-14	14.333
827.621	12	-1.667	-10.333	-9.333	6
827.865	-20	-3	-15	-11	0.334
828.108	-6.333	5	-14.667	3.667	-1.333
828.351	5.667	12.667	-20.333	5.667	-2.334
828.594	18	9.667	-17.667	14.667	-0.333
828.838	-29.333	-4.667	-14	14.333	1
829.081	-55.667	-17.333	-8.667	7	11.333
829.324	-61.333	-12.333	1.333	0.667	5
829.567	-15.333	-15.667	-10	0	-2.333
829.81	-8.667	-12.333	-12.333	15	-8.666
830.053	-22.333	-16	-13.333	10.667	-6.334
830.295	-40.333	-9.333	6.333	1	-5.666
830.538	-26.667	0	13	2.667	-6.333
830.781	0.667	5.333	18.333	7	-5
831.024	7.667	6.667	2	18	-3
831.266	8.667	-5.333	-1.667	8.667	5
831.509	11	-17.333	-7	3	2.666
831.751	16.667	-7.333	1	-2.667	11.333
831.994	0.667	4.333	-0.333	-2.667	4.667
832.236	-35.333	16.333	-2.333	-5	2.333
832.478	-54	13	2.333	-11.333	3.667
832.72	-56.667	17.667	0	-5.333	-2.334
832.963	-69.667	4.333	3.667	4	9.666
833.205	-88.667	-4.667	9	10.333	2
833.447	-60.333	-20.333	2.667	2.667	8.666
833.689	-9	-3.667	-2.667	7.667	7.667
833.931	23.667	-5.333	-11.333	11.667	11.667
834.172	12	4	-3	25	8
834.414	-43.667	-5.333	2.333	18.333	9
834.656	-10.333	0.333	1	20.667	4.667
834.898	-24.667	-4.667	-1.333	11.333	14.333
835.139	39.333	-6.333	-12.333	8	1
835.381	-16.333	-6.667	-10.667	9	7
835.622	-14.333	-11.667	-10.667	8.333	-2.667
835.864	-38.667	-9.667	-3.667	18	4
836.105	-30.667	-11	-9.333	13.667	-0.333
836.346	-38.333	-14.333	-9.333	20	7
836.588	-47	-8.667	-11	17	6.333
836.829	-42.333	-8.333	-11.333	14.667	4
837.07	-26.333	-4	-13.333	8.333	6.333
837.311	-49.667	-14	-17	4.333	12.667
837.552	-44.333	-23	-16.333	10.333	18
837.793	-61.667	-24.333	-21.333	12.333	18.334
838.034	-21	-13	-15.333	15.667	13.666
838.275	-13	-3.667	-22.333	14.333	12.333
838.516	16.333	5.333	-11.667	6.333	17.667
838.756	-41.667	5.333	-6.667	2.667	24.666
838.997	-59.333	10.333	-9.333	-3.667	19.334
839.238	-63	6	-6.667	-0.667	14.666
839.478	-34.333	2	-12.333	-2.333	15.666
839.719	-33.333	-1.667	-6.667	-7	27.334
839.959	-34.333	4	-10	-6	28.666
840.199	-29.667	6	1.333	-2.667	16.666
840.44	-36.667	1.333	7.667	7.333	14.334
840.68	-98.667	4	7	9	12.667
840.92	-89.333	-7.333	-7	8.667	7.667
841.16	-63	4.333	-7	-5	6.667
841.4	-17	-4	-1.667	-5	-1
841.64	-12	13	-2	-14.333	16
841.88	-9	9.667	-11	2.333	13.667
842.12	-33	11	-19	10.333	19.333
842.36	-54.667	-1	-21.333	16.333	0.667
842.6	-57.333	-9	-5.667	11	3.333
842.839	-59	-9.333	1	-1.333	1.667
843.079	-40.667	-4.333	5.333	-4.667	10.667
843.319	-51.333	-5.667	5.667	-8.333	2
843.558	-37.333	-6	2	-1.333	-2.667
843.798	-62	-10.333	5.667	12	-2.334
844.037	-80	-9.667	-2	22	3.667
844.276	-52.333	-6.333	-6.667	13.333	1.667
844.516	-29.667	-3	-12.667	1.333	11
844.755	-12.667	8.333	-1	-11.333	-3
844.994	-24	6.667	0.333	-4.333	4
845.233	-28	5.667	-6.333	-9	-9.333
845.472	-27.667	-3.667	-21.667	-4	-1.666
845.711	-11	-12.667	-17	-7.667	-7
845.95	10.667	-10	-15.333	-1	-3
846.189	10	-3	-13	-6.333	-6
846.428	8.667	12	-17	1.667	-7.667
846.667	-30	16.333	-5	-7	1.667
846.905	-29	13.333	-3.333	-10	6.333
847.144	-53	7	-3.667	-13.667	8.333
847.383	-28.333	3.667	-3	-9.667	-4.667
847.621	-40	1.333	-3	3	-2
847.86	-39	2.333	3.333	-2.667	-9
848.098	-36	-3.333	-1.333	3	-12.333
848.336	-18.667	7.667	-9.667	-1.333	-8.666
848.575	-16.667	12.333	-14	-5	4
848.813	-26.333	22.667	-17.667	-14.667	12.667
849.051	-15	14	-9.667	-11.333	4.334
849.289	8	22.667	-8.333	-1.667	-3
849.527	-8	25.667	-15.667	7.333	1.667
849.765	-32.667	27	-15	0	6.333
850.003	-58.333	12	-22.667	-1.333	7.333
850.241	-53.333	-8.333	-18.667	-6.333	6.666
850.479	-75.333	-7.333	-25.667	-17	6
850.717	-78.333	-12.333	-16	-26.333	1.333
850.954	-54.667	-9	-10.333	-30.333	2
851.192	-57.667	-3	-3	-14.333	2
851.43	-45.667	10.333	-1.667	-12.667	17
851.667	-69.333	21.333	7	1.667	14.667
851.905	-50	21.333	2.333	-2.333	15.667
852.142	-53	10.333	-9.333	3	-3.334
852.379	-49.667	9.333	-24.667	-3	-12.667
852.617	-50.333	5.333	-19.333	2.333	-7
852.854	-57.333	11.667	-7.667	0.667	4.334
853.091	-65.667	3.667	-4	-5	6.667
853.328	-54.667	4.333	-8.667	-4	6.666
853.565	-40	1.667	-5.333	-1.333	3
853.802	-14	8.667	2	7.333	-4.334
854.039	-4.667	-2	0.333	-2	-10.667
854.276	-29.667	-0.667	-13	5.333	-4
854.513	-26	-3.667	-13.333	0	10
854.75	-49	11.667	-14	3.667	17
854.986	-31.333	3.667	-10	-8.667	17.667
855.223	-45.333	9	-7.333	-3.333	17
855.46	-37.333	-1.333	-10.667	-4	18.667
855.696	-22	5	-14	2.667	8.666
855.933	-29.667	-2.667	-19.333	-4.333	7.666
856.169	-27.333	-4.333	-13	3.333	9.333
856.405	-51.667	-7.333	-12.667	-2	11
856.642	-68.667	-5.333	-10	1	12.333
856.878	-69.333	4	-16	-11.667	-1.333
857.114	-81.333	15	-15.333	-2	8.667
857.35	-58.333	21.333	-16.667	-1.333	6.667
857.586	-58	15.667	-12	-0.333	15.333
857.822	-39.333	5	-15.667	-7	5
858.058	-29.333	6.667	-22.333	-12	1.334
858.294	-63	3	-25	-7	-9.333
858.53	-33.667	10	-17	0	-4.666
858.766	-44.333	0.333	-10.667	9	4
859.002	-1.667	5.667	-3	3	-4.667
859.237	-30.333	2.333	6	-14.333	-8.333
859.473	-37.667	7.667	8.333	-17.333	-13
859.709	-68.667	6.333	8.333	-12.667	-3
859.944	-77	4.333	0.333	-3.667	-2.333
860.179	-67.333	9	-6.333	-1.333	-4.333
860.415	-68	10.333	-12	4	2.667
860.65	-54.667	21.333	-10	4.333	3.333
860.885	-38	18.667	-7	0	7.667
861.121	0.667	15.333	2.667	8	12.667
861.356	-0.333	4.333	-4.333	4.667	15.667
861.591	-22	-3.667	0	-5	5.333
861.826	-7.667	-6	-12.333	-17	-8.667
862.061	-26.333	-2.333	-6.333	-19.333	-5.333
862.296	-14.333	0.333	-7.333	-1.333	9
862.531	-52.333	-0.667	-7.333	10	18
862.765	-25	4.667	-4.333	18.667	7.333
863	-1.333	9.667	-9.333	7.333	-5.333
863.235	-9.667	17.667	-8	1.333	-5.667
863.47	-29	10.333	-13.333	-1.333	-4
863.704	-54.667	-1	-9.667	5.333	-5.333
863.939	-70	-0.667	1	-0.667	-10
864.173	-51.333	-4.667	0.333	-12	-6.666
864.408	-38.667	1.333	-3.333	-4.333	1.667
864.642	-18.333	-5.333	-5.667	-6.333	-2
864.876	-31.333	1.667	-9	3	-5
865.11	-27.333	5.333	-11.333	-10.333	-0.667
865.345	-10.667	7.333	-17.333	-2	4.333
865.579	-21.667	2.333	-14.667	-2.333	2
865.813	-46.667	-2.667	-21.667	1	-7.667
866.047	-48.667	-1.667	-22	1.333	-7.666
866.281	-61	2.667	-17.333	8	-8
866.515	-49.333	6.333	-9.667	12.333	-11
866.748	-43.667	6.333	-4	6.667	-11
866.982	-21.667	2.333	-19.333	-1	-11.667
867.216	-26	8.333	-10.667	-6.667	-4.667
867.45	-40.333	8.667	-7.667	-5.333	-12
867.683	-37.667	13.667	5	-8	-12.334
867.917	-10.667	13.667	-2.667	0.667	-10.666
868.15	0.667	4.667	-9.667	5.333	-9.667
868.384	-8	-3	-13.667	5.667	-9.667
868.617	-20.333	-15.667	-13.667	-10	-16.334
868.85	-37.667	-16.667	-6.667	-18.667	-16
869.084	-50.333	-6	-2.333	-16.667	-16.333
869.317	-52.667	-3	-1	-11	-8
869.55	-9.333	13.333	-8.333	-6.667	-8.334
869.783	-0.667	13.667	-18.333	2	-4
870.016	10.667	14.333	-7.333	5.333	-2.666
870.249	-30.333	4	-9.667	-0.667	8.334
870.482	-12.667	-4.667	-1	-12.333	11
870.715	-70	-2.667	-16	-14.667	-2.334
870.948	-36.333	-3	-10	-11	-8
871.18	-42.333	5.667	-13.667	-7.667	-18
871.413	8	8.333	-10.667	-18.667	-11
871.646	-24	16.333	-13	-14.333	-1.334
871.878	-50.333	15.667	-8	-6	2
872.111	-72.667	12.667	-11.667	8	4
872.343	-72.333	0.667	-9.667	6.667	-8.666
872.576	-32.333	-2.667	-2.667	-4.667	6.667
872.808	-63.667	-4.333	2.333	-12	4.666
873.04	-70.333	3	0	-20.667	6
873.273	-81	6.333	-12	-16.333	-2.667
873.505	-40	15	-5.667	-10.333	-1.667
873.737	-34	19	0	-1.667	4.667
873.969	-31.667	16.667	3	7	5.667
874.201	-61	3	-7	6	-6.667
874.433	-52	-4.667	-10.667	5.667	-13
874.665	-53.667	-8.667	-16	0.667	-10.667
874.897	-20.667	0.667	-11.333	2.333	-7
875.129	-39.667	7.667	-18	1	-6.333
875.36	-42.333	9	-11.667	-2.333	-9
875.592	-31.333	11.667	-3	-6.667	-3
875.824	-31	9	-2	-17	-4.667
876.055	-39	11.667	-12	-24	-9.667
876.287	-50.333	15.333	-23	-26.333	-10.333
876.518	-28.333	7	-23.667	-14.667	-17.334
876.749	-32.667	9.333	-8.333	-10.667	-14.334
876.981	-38.333	7.333	2	1.333	-7.334
877.212	-60.333	13	1	6	-6.667
877.443	-87	6.333	1	8	-3
877.674	-68	-6.667	-13	12	-7
877.906	-56.333	-9	-7.333	6.667	2.667
878.137	-68.333	-7.333	-9.333	7	-2
878.368	-90	3.333	-5.333	-3.333	-6.666
878.599	-109	9.333	-7	-1	-8.333
878.83	-52	-2.667	-18.333	-2.667	-0.334
879.06	-58.667	-8.667	-17.667	-0.667	4
879.291	-42.333	-20.333	-10	-8.333	8.333
879.522	-53.333	-0.333	-9.667	-3	4.334
879.753	-46	2.667	-1.333	-2.333	5
879.983	-49.333	14.667	-2.333	-4.333	-2.334
880.214	-24.667	8.333	7	2.333	-9
880.444	-45.667	0.667	5.333	-10.333	-16.333
880.675	-48.333	1.333	8.333	3.333	-12
880.905	-72.667	-1.333	4	2.333	-1.333
881.135	-78	3.667	3.333	16	11
881.366	-58.667	-1.667	-4.333	7.667	6.333
881.596	-51	2.333	1	1.333	-2.333
881.826	-49.333	11.333	-2	-6	-6
882.056	-65	1	-3.333	-9	-11
882.286	-59.667	-6.667	-12.333	-12.333	-11.667
882.516	-44.667	-20	-14.667	-2.333	-11.667
882.746	-18.333	-6.333	-14	7.333	-3.666
882.976	-54.667	4.667	1	15	-7
883.206	-26	11	3.667	15	-2
883.436	-37	9.667	5.333	10.667	-1.334
883.665	-28	-5	-3.667	3	7.333
883.895	-67.333	-3.667	-0.667	-6.667	-0.334
884.125	-69	-6	-9.333	-9.333	3.667
884.354	-62.333	9	-8.667	-3.333	-6.667
884.584	-32.667	5	-1.333	6.333	-13
884.813	-26	4.667	8	1	-16
885.043	-8.667	-6.333	14.667	-5.667	-3
885.272	-12.667	-8	5	-16	-1
885.501	-26.333	-7	11.667	-19.333	-0.667
885.73	-53.667	4.667	7.667	-9.333	-6
885.96	-55.667	1	12.333	-4.667	-0.667
886.189	-56.667	9.667	3.667	6.667	-6
886.418	-45.333	-2.333	3.333	0.667	1.667
886.647	-44.667	-1.333	3	1	4.333
886.876	-36.333	-13	5.333	-2.667	6.666
887.105	-63.667	-7.333	1	2.667	3
887.333	-62.667	-4	-4.667	6	1.666
887.562	-92.667	-4.667	-2.333	14.667	5.334
887.791	-45	-5	-4.333	8	-2
888.02	-88.667	7.667	-7.667	13.667	-1.334
888.248	-59	8.333	-4.667	7.333	-5.667
888.477	-62	11.333	-10	10.667	-3.333
888.705	-32	-2.333	2	-2.333	2.333
888.934	-51.333	5	6.333	0.333	2.667
889.162	-59.667	-6	14.667	-0.667	2
889.39	-68	1.667	5.333	1.667	1
889.619	-46.667	-0.667	-3.333	-1.667	6
889.847	-40	8	-6.333	3.333	13.334
890.075	-25.333	6.667	-8.333	1.333	13.334
890.303	-51	4.333	-6	2.667	8.333
890.531	-31	-5	-0.667	-8	15
890.759	-14.667	-14.667	-4	1	13
890.987	-8	-10.333	0.667	5.667	19.667
891.215	-39	-8.667	-1.667	4.333	15
891.443	-67	-2.667	10.667	-3.333	7.333
891.671	-69.333	-5.333	-2.667	-11	8.333
891.898	-78.333	-1.667	2.667	-18	4.334
892.126	-62	-1.333	-3.667	-13.333	7
892.354	-64.667	-7.667	0.667	-15.667	7
892.581	-59	-2.333	-8	-0.667	2
892.809	-52	5.667	-0.667	-0.667	2
893.036	-50.333	12	9.667	0.667	1
893.264	-33.667	12.667	9	0.333	3.667
893.491	-42.333	9.333	8.333	1.667	1
893.718	-41.667	6.667	6	11	-5
893.946	-54	1	20.667	9	-12.666
894.173	-93.333	-9	22.333	-2.667	-6
894.4	-74	-5.333	14	-10.667	2.333
894.627	-71	4.667	6.333	-17	11.666
894.854	-49.333	4	-4	-14	11.333
895.081	-74	-6	-7	-10	8.333
895.308	-110.667	-2.667	-11	2.667	10
895.535	-108.667	-1.333	-11.333	10.667	10.333
895.762	-86.667	10.333	-6.667	3	0
895.988	-66.333	-16.333	-11.667	-5.333	0.666
896.215	-34	-7.667	-12.667	-7.667	2.667
896.442	-37.333	-10.667	-11	3	7.333
896.668	-38	11.333	-7.667	12.333	3.333
896.895	-63	10.333	-0.667	11.667	-5.333
897.121	-82	12.333	-4.333	12	-12
897.348	-55	2.333	5.333	0.333	-21
897.574	-76.333	0	3	1.667	-22
897.8	-63.667	-4	14.667	-4.333	-6.666
898.027	-62.667	-1.333	11.333	6.667	1.333
898.253	-38.333	-3	14	7	1.667
898.479	-33.667	1.667	4	6.667	-2.666
898.705	-51.667	-0.333	0.333	-2.667	-10.334
898.931	-44.667	-2	-6	-9.667	-2.666
899.157	-43	-6.667	-4.667	-4.333	-2.333
899.383	-47.667	7	-7	2.333	7
899.609	-62.667	12	4	5.667	4.333
899.835	-56.667	12.667	12	8.667	-1.666
900.061	-63	-1	16.333	9.333	-2
900.286	-48.667	-6	1	17	-3.667
900.512	-43.333	-5.333	-9.667	9.667	-1
900.738	-28.667	2.667	-10.333	10.667	-2.333
900.963	-37.667	14.667	8	0.333	1.333
901.189	-66	12	0.667	5.667	4.333
901.414	-85	14.667	0	3.333	10.333
901.64	-84	13.333	-18.667	13.333	8.667
901.865	-82	7.667	-23	9.333	10
902.09	-51	0.333	-32.333	2.333	8
902.316	-55.667	-9.333	-17.667	-2.333	3.666
902.541	-73.333	3.333	-2	0.333	2.333
902.766	-93.333	1.333	7.667	10	5
902.991	-98	3	-4	8	4.667
903.216	-71.667	-3	-16.333	3.333	3.334
903.441	-54.333	2	-15.667	-0.333	3
903.666	-48.333	-4.667	-27.667	2	1
903.891	-52.667	5.333	-23	-0.333	-4.333
904.115	-54.333	-4.333	-26.667	8	-10
904.34	-43.667	0.667	-14.333	7.333	-4.666
904.565	-38.333	-11	-13.333	14.333	3.333
904.79	-44.333	-5	-17	7.333	4.333
905.014	-36	-1.667	-12.667	13.333	9.333
905.239	-49.333	-1.333	-9.667	13.667	0
905.463	-57.333	1.667	-8	11.667	-2.333
905.688	-76.333	-3.333	-5.667	12.667	-12.333
905.912	-42	-3	-6.333	12.667	-14.333
906.136	-37	-10.667	-3.333	13.667	-18.667
906.361	-5.333	-5.333	-9.333	6.667	-19.667
906.585	7.333	-8	-11.333	11	-14.667
906.809	2	-2	-11.333	11	-7.666
907.033	-35.333	6.333	-3.667	6.333	3.334
907.257	-50	7.667	-12.667	5.333	12.334
907.481	-59.333	7.333	-12.333	-11	13.333
907.705	-38.667	3.333	-27	-6.333	8.334
907.929	-55.333	4.333	-19.333	-3.333	-1
908.153	-47.333	4.333	-8.333	23.333	4
908.377	-75.667	4.667	-2	27	10.667
908.6	-66.333	5.333	1.667	12.333	22.666
908.824	-66	10.333	-9.667	6	5.334
909.048	-56.333	12.333	-8.667	-4.667	1.666
909.271	-66	24.333	-12	1.333	-5.334
909.495	-61.667	19.333	-16.333	-6.667	1
909.718	-74.333	8	-13	2.667	-1
909.942	-77.667	2.667	-13.667	9.333	-4.334
910.165	-120.333	4.667	-12	11	-6.666
910.388	-105.667	2.333	-14.667	9	-4
910.612	-61.333	-14.667	-21.333	8.333	3.667
910.835	12.667	-18.333	-13	14.667	2
911.058	12.333	-12	-16	12	1.666
911.281	-33.333	2.333	-4	4.667	-6.334
911.504	-66	3.333	-13.333	6.333	3.333
911.727	-82.333	-1.333	-7.667	11	-2
911.95	-89	6	-24.333	15.667	0.333
912.173	-96.333	4	-26	19.333	-5
912.396	-62.667	12.333	-20	27	-3.333
912.619	-52.333	9.667	-4.333	19.333	-4.667
912.841	-64	3	-0.333	16.333	-4.334
913.064	-62	8	-9.667	2.333	-7
913.287	-36.333	7	-17.667	4.333	-10.334
913.509	22.667	20.333	1.333	-3.667	1.333
913.732	8.667	14	5	10	11.334
913.954	-24	-2	11.333	20	16
914.177	-57	-5	-3.333	28.333	12.667
914.399	-41.667	-11.667	-9	21	8.667
914.621	-30.333	-4	-9.333	12.667	16.333
914.844	-41.667	-7	-7	5	12
915.066	-58.667	3.333	-7.667	-2.333	11.333
915.288	-65.667	3.667	-10.667	4.667	2.667
915.51	-62.667	0	-13.333	7.667	-1
915.732	-76.667	-10.667	-3.667	18	5.333
915.954	-99	-4	7.333	10	10.667
916.176	-106.667	-0.667	1.667	10	5
916.398	-109.667	3	-1.667	8.667	-6.667
916.62	-89	-12	-13.333	13	-15.333
916.842	-77	-14	-11.667	8.333	3.333
917.063	-78.333	-12	-22.333	3	2
917.285	-58.667	-8.667	-3.667	7.667	11.333
917.507	-29.333	1.333	-5.333	12	3
917.728	4	5.667	-1	5.667	14.333
917.95	-9.667	15.333	-17.333	0.333	11.667
918.171	-64	7	-17	-5	5
[truncated: 74 more rows]

## Sheet: Figure 4 Data
Device	P1	P2	P3	B6	D1	PA1	PA2	P1			Peierls Experiment Data
	J15	B7A	J21	J7	E8	E172	E174	J15			Device	Thickness	Lower Peak (nm)	Upper Peak (nm)	Δλ	Lower Peak (eV)	Upper Peak (eV)	ΔE
Mirror Thickness Ag:Al (nm)	10:30	15:30	20:30	30:30	10:10	10:15	10:20	10:30		Ag	Energy Separation	10	478.4	499.7	7.1	2.58988	2.47949	0.110395
Voltage | Current	15V 79mA	12V 46mA	10V 56mA	12V 86mA	12V 10mA	10V 33mA	?	15V 79mA				15	467	490	7.67	2.6531	2.52857	0.124533
Power (mW)	1185	552	560	1032	120	330	?	1185				20	492.7	510.5	5.93	2.51471	2.42703	0.0876825
Wavelength (nm)	Counts	Counts	Counts	Counts	Counts	Counts	Counts	Counts				30	495.4	523.7	9.43	2.50101	2.36586	0.135151
344.772	1	-12	7	5	3	1	70	1				10	482.5	500	5.83	2.56788	2.478	0.0898756
345.141	1.667	-8	7.333	1	0	5.333	57.333	1.667				15	490	507	5.67	2.52857	2.44379	0.0847844
345.509	-1	-3.333	5	-0.334	-0.667	8	53	-1				20	498	516	6	2.48795	2.40116	0.086789
345.876	-22	4.333	14	-0.666	-27.333	12	79.333	-22				30	511	526	5	2.42466	2.35551	0.0691442
346.244	-14.333	2	18	2.333	-15	11.667	107.333	-14.333			Band Gap	10	499.7	667.1	167.4	2.47949	1.85729	0.622195
346.612	-2	21	24.667	2	-24.667	17	145	-2				15	490	613	123	2.52857	2.02121	0.507364
346.98	10.333	0.333	18.333	0.334	-0.333	22	159.333	10.333				20	510.5	613	102.5	2.42703	2.02121	0.405825
347.347	1	0	17	-6.334	-21	37.333	166	1				30	523.7	578.7	55	2.36586	2.14101	0.224853
347.715	-11.667	-41	16	-8.334	-8.667	38.333	160.667	-11.667				10	500	697	197	2.478	1.77762	0.700382
348.082	2	-37.333	25.333	1.666	-23.333	35.667	160	2				15	507	654	147	2.44379	1.8945	0.549292
348.449	13	-60.333	20.667	1.667	-44.667	31	165.333	13				20	516	625	109	2.40116	1.9824	0.418763
348.816	20.667	-40.667	10.667	5.667	-46.667	34.333	166	20.667				30	526	590	64	2.35551	2.1	0.255513
349.184	12	-39.667	3.333	-10.333	-36.333	39	163	12		Al	Energy Separation	10	474.7	543	22.7667	2.61007	2.28177	0.328302
349.551	-1	-12	9.333	-7	-15	42.333	163.667	-1				15	487.3	526.1	12.9333	2.54258	2.35507	0.187516
349.917	-2.333	2.333	18.333	-10.333	-33	44.333	165.333	-2.333				20	482.7	516	11.1	2.56681	2.40116	0.165649
350.284	2.667	4	16.667	-5	-27.333	42.667	167.667	2.667				30	478.4	499.7	7.1	2.58988	2.47949	0.110395
350.651	16.333	-5.667	7.333	0.667	-13.667	40.667	158.333	16.333				10	468	541	24.3333	2.64744	2.2902	0.357233
351.017	7.667	-25	7.333	11.333	-7	30.667	156.333	7.667				15	472.5	522	16.5	2.62222	2.37356	0.248659
351.384	13	-31.667	-2	21.333	-14	29	167	13				20	476	512	12	2.60294	2.41992	0.183019
351.75	18.333	-3.333	7	19	-34.333	25	172	18.333				30	482.5	500	5.83333	2.56788	2.478	0.0898756
352.117	27	-11.333	5	19	-28.667	31.667	167.667	27			Band Gap	10	543	657	38	2.28177	1.88584	0.395923
352.483	28.667	-0.333	11.667	12.666	-40.333	31.333	158.334	28.667				15	526.1	650	41.3	2.35507	1.90615	0.448912
352.849	15.667	-25.333	4.667	12	-36.667	25.667	163.667	15.667				20	516	650	44.6667	2.40116	1.90615	0.495009
353.215	23	-2.667	0.333	-1.667	-32.667	19.333	175	23				30	499.7	667.1	55.8	2.47949	1.85729	0.622195
353.581	19.333	11.667	-9.667	-11	-32	28.667	169	19.333				10	541	681	46.6667	2.2902	1.81938	0.47082
353.947	26	14.333	-10	-14	-24.333	28.667	159	26				15	522	685	54.3333	2.37356	1.80876	0.564804
354.313	18	4.333	-3.333	-9	-55.333	32.667	152	18				20	512	689	59	2.41992	1.79826	0.621664
354.678	-5	-12	9.333	5	-40.667	25.667	160.333	-5				30	500	697	65.6667	2.478	1.77762	0.700382
355.044	-17.667	-27	9.667	5	-60.333	31	159.333	-17.667
355.409	-26.667	-15.333	7.667	0.333	-65.333	33.333	168	-26.667
355.775	-2.667	-16.333	3	-1.333	-95	33.667	156.666	-2.667
356.14	-9	-20.333	8	-2.334	-99.333	33.333	163.334	-9
356.505	1.667	-41.667	7.333	-2	-71.333	29.667	159	1.667
356.87	15.333	-26.333	8	-6.333	-79	28	167.334	15.333
357.235	24.667	-27	4	-9.334	-75.333	39.667	162.333	24.667
357.6	25	-32	9.667	-4.667	-65.333	46.667	161.333	25
357.965	4.333	-43.333	11.667	1	-30	45.667	167.333	4.333
358.33	11.333	-33.667	15.333	5.667	7.667	36.333	177.333	11.333
358.694	11	-20.333	2	2.333	-1.667	27.333	182.667	11
359.059	18	-29	-2.333	-7.333	18.333	24.333	178.333	18
359.423	17	-13.333	-10	-11.667	8	19.667	171	17
359.788	7.667	-11	8	-10.334	-17	25	172.667	7.667
360.152	10.333	2.667	20	-8.333	-23.333	35	177.666	10.333
360.516	-2.333	-12.333	26.667	-3	-28.667	41.333	178.334	-2.333
360.88	15.333	-22.667	16	-3.333	-0.667	43.333	173.667	15.333
361.244	-1	-36.333	2.333	0.333	-26.667	43	174	-1
361.608	4	-20.333	-4	6.667	3	38	173.667	4
361.972	-19.667	-29.333	-12.667	15	-32.333	29	176.333	-19.667
362.335	-10	-17.667	-16.667	23.666	-15.667	31	171.334	-10
362.699	10.333	-36.667	-10	15	-29.333	29.667	172.667	10.333
363.062	28.667	-23	0.333	16.333	-12	38.333	167.667	28.667
363.426	20.667	-46.333	11.667	14.667	-18.667	26.333	171	20.667
363.789	2.333	-46	10.333	16.333	-44.333	29.667	168	2.333
364.152	-2.667	-63	10.333	1	-18	22.333	164.666	-2.667
364.515	4	-48.667	0.333	-4	-36.667	24.333	165.333	4
364.878	1	-20.667	0.667	-9.667	-20.333	15	175.333	1
365.241	11.333	-4.333	-3.667	-7.334	-31	23.667	177	11.333
365.604	4	3	-4	-12	7.667	22.667	178.334	4
365.967	9.333	-7	-6.667	-10.334	-10.667	42	174	9.333
366.329	-8	2	-3.333	2.667	4.333	39.333	176	-8
366.692	5	-11	-4.333	9.333	-29	41	179.666	5
367.054	25.333	-22.667	-1.667	13.666	-20.667	36.333	178	25.333
367.417	39	-46.667	-12.667	11	-51	34.667	180.667	39
367.779	17.333	-39	0.667	5.334	-28	34.667	182.333	17.333
368.141	-7.333	-30.333	3	11.333	-37.667	30	179	-7.333
368.503	-0.333	2	12.667	6	5	22.667	182.667	-0.333
368.865	-5.333	-10.667	0	12.667	-16.667	17.667	171	-5.333
369.227	13.667	-31.667	-14.667	13.334	-29.667	19.667	173.333	13.667
369.589	-10.333	-47	-18	8.333	-60.667	26.667	165.334	-10.333
369.951	5.667	-38.333	-22.333	11.334	-58	34.333	162	5.667
370.312	-33.667	-58.333	-15.667	4.667	-32	36	163	-33.667
370.674	-20.667	-68	-10	12.667	-2.667	34	167.667	-20.667
371.035	-26	-57	1.333	15	-4.667	36	168	-26
371.397	3.333	-28.333	3.333	12.667	-3.333	28.667	166.333	3.333
371.758	0.333	-2.333	3.333	14.666	-17.667	35.667	160.666	0.333
372.119	35.333	-7	-3.333	6.334	-4.333	28	160.667	35.333
372.48	14	-3	-4	15.333	7.667	35.667	166.667	14
372.841	7.667	-24.333	-15.333	11.667	-9.667	25.667	171.333	7.667
373.202	-32.333	-33	-17.333	19.333	-44.333	34	176.333	-32.333
373.563	-13.667	-30.333	-15.667	16.667	-66.333	25	170	-13.667
373.923	-25.333	-21.667	-9.667	13.666	-61.333	28.333	170.666	-25.333
374.284	-25	-20.667	-15	13.666	-42.333	18.333	166.333	-25
374.644	-28.333	-20.333	-15.333	22.334	-55.667	24.333	165.334	-28.333
375.005	2	-27.667	-13	26.667	-30.667	21.667	156.333	2
375.365	2	-20	3.333	26.333	-17.667	26	155.667	2
375.725	6.667	-8.333	-0.667	15	16	23	148	6.667
376.085	-1.667	-29.333	3.667	11	-7	22	152.667	-1.667
376.446	-17.667	-41.333	-0.333	5.667	-9.667	20	150.667	-17.667
376.805	-22.333	-58.667	7.667	9	-49	18.667	163.666	-22.333
377.165	-23	-21.667	1	12	-57.667	28.667	162.333	-23
377.525	12.333	19.667	-8	12	-61.667	29.333	162.667	12.333
377.885	9.333	8	-8.333	11.333	-34	31	154	9.333
378.244	-5.667	-12	0	9	-8	27	146.667	-5.667
378.604	1.667	-55.333	15.667	-7.666	21.667	26.333	156	1.667
378.963	-21	-59	5.333	-11	3.667	19.667	159	-21
379.322	1.333	-67.333	-9.667	-15	-59.333	27.667	160.666	1.333
379.682	-12.667	-60.667	-23	3.334	-65.667	28	157.666	-12.667
380.041	1.333	-41.667	-14.333	-2.333	-83.333	26.333	156	1.333
380.4	-8.333	-30.333	-13.667	0.333	-35.667	14	161.667	-8.333
380.759	9	-13	-10.667	0	-36	15	163.333	9
381.117	13.667	-13	-10.333	2	12	18	161.666	13.667
381.476	9.667	-18.333	0	7	11	20	165	9.667
381.835	-26.333	-28.667	0.333	5.666	-6	25	158.667	-26.333
382.193	-12.333	-20	0	2	-31	28	160.334	-12.333
382.552	-2	-16	-4	2.667	-42.333	32.333	154	-2
382.91	13	-29	-4.333	2.333	-35.333	33.667	158.667	13
383.268	-7.667	-34.667	-5.667	7.667	-26.333	38.667	153.333	-7.667
383.627	-36	-43.667	-12.667	1.666	-21.667	30.333	153.666	-36
383.985	-40	-12.333	-15.667	-12	-30.333	23.667	142.666	-40
384.343	-12	-27.667	-18	-13	-51.333	22.667	153.667	-12
384.7	-1.333	0	-14	-16.667	-6.667	30.333	150.666	-1.333
385.058	19	-26.333	-16.333	0.667	-23.333	30.667	156.666	19
385.416	4	-9	-15.333	-2.667	9	33.333	144.667	4
385.774	6.667	-32.333	-23.667	1.333	-40.333	35.667	149.666	6.667
386.131	-22	-30.667	-11.667	-11.333	-46	41.667	151	-22
386.489	-20.667	-25	-9.333	-11.666	-54.333	39	157.333	-20.667
386.846	-39.667	-50.333	6.667	-0.667	-64	43	156.333	-39.667
387.203	-33	-61.667	10.333	13	-38	42.333	151.667	-33
387.56	-48	-83	15	14.666	-37.333	42	158	-48
387.917	-22.333	-62	14	4.333	-13	40.333	161.333	-22.333
388.274	-15.333	-45.333	9.667	-7.667	-2.667	28.667	164.333	-15.333
388.631	-27.333	-31	7	-5.666	-5.333	28	150	-27.333
388.988	-36	-23.667	5.333	-7.667	-41.667	18	148.333	-36
389.345	-45.667	-30	-1	2	-39.667	18.333	153	-45.667
389.701	-25	-42.333	-3.333	2	-33.333	17.667	161	-25
390.058	-11.667	-44.333	-2.333	10	-9	18.667	158.333	-11.667
390.414	-1.333	-30	6	3	3.333	28	150.333	-1.333
390.77	10.333	-29	3.667	3	-7.667	29.333	144.333	10.333
391.127	5	-20	5	-6.334	2.667	33	149.334	5
391.483	-0.333	-42.667	3	3.333	-22	32.333	159	-0.333
391.839	-17.667	-29	4	-7.667	-15.667	37.333	169.667	-17.667
392.195	-12	-31.333	2.667	-0.333	-7.667	39	167	-12
392.551	-24.667	-35	5.333	-6	-6	50.667	159.333	-24.667
392.906	-19	-32	-5	9.666	-14	47.667	156	-19
393.262	-28.667	-14.333	0.667	9	-22	50	154	-28.667
393.618	-11.667	-4.333	-2.667	10.333	-35	47	164.334	-11.667
393.973	-28	-22.667	-3.667	1.334	-34.667	45.333	171.333	-28
394.329	-16.333	-49.333	-13.333	8.333	-53	39.333	171.666	-16.333
394.684	-18.333	-41.333	-11.333	7.667	-59	33.333	164	-18.333
395.039	-27.667	-35	-5	6.333	-40.667	31.667	154.666	-27.667
395.394	-47	-14.667	-5.333	-4.334	-34.333	28.667	155.667	-47
395.749	-48.333	11	-7.333	-4.667	-16.667	35.667	152.333	-48.333
396.104	-8	24.333	5	4.666	-31.667	36	151.334	-8
396.459	-7.667	0.667	6.333	18.334	-17.333	41	147.333	-7.667
396.814	-8	-30	8.333	15.667	-5.667	20.667	153.667	-8
397.168	-37	-23.667	-1.667	12.334	16.333	24.667	160.333	-37
397.523	-33	-9	15.667	8.333	-11.333	26	161.667	-33
397.877	-50.333	-19.333	11.667	20	-8.333	35.667	160.333	-50.333
398.232	-43	-60.667	14.667	17.334	-39	35.333	157.667	-43
398.586	-55.667	-49.667	-0.667	13.667	15.667	37.333	162.667	-55.667
398.94	-43.667	-10.333	-3	2	-22.333	38.667	157.334	-43.667
399.294	-49.667	5.333	-7.667	9	-24.333	34.667	149.667	-49.667
399.649	-41.667	9	-20.333	-3	-58.667	29.667	154.333	-41.667
400.002	-38.667	-22	-22.667	2.333	-66.333	32.667	154.667	-38.667
400.356	-32.667	-16	-15.667	7	-76.667	34	162.334	-32.667
400.71	-22.667	-36	-10	15.666	-70.333	35.333	150.333	-22.667
401.064	-6	-28	-13.333	8.667	-6.333	28.333	153.334	-6
401.417	-17	-44.333	-20.333	3.667	11.333	27	146.666	-17
401.771	-35	-41	-18.333	10	17.667	27.667	150.333	-35
402.124	-52.667	-56.333	-18.333	10	-25.333	25.667	156	-52.667
402.477	-39.667	-45.333	-14.667	1.333	-86.333	20.667	156.333	-39.667
402.831	-41.667	-40.667	-6	-1.333	-86	22.333	150.666	-41.667
403.184	-44.667	-19.333	6	5.333	-83.667	24	141.666	-44.667
403.537	-42.333	3.667	4.333	12.334	-7.333	30	146.667	-42.333
403.89	-18	-3.667	-6.333	9	-33.667	23.333	150.667	-18
404.242	3.667	-9	0.667	2	-27.667	22	156.334	3.667
404.595	17	-15.667	0	-0.334	-37	17.667	163.667	17
404.948	-1	-23.667	-0.667	-1	-3.667	26	170.667	-1
405.3	-11.667	-34	-19.667	5	-19	29.667	162.333	-11.667
405.653	-11	-59	-16.333	8.334	-39.667	33.333	155	-11
406.005	-15.333	-48.333	-10.333	13.667	-46.333	32.333	148.334	-15.333
406.357	-21	-56.333	-5	6.334	-25	32.667	151.667	-21
406.71	-39.667	-41.667	-5	-7	3.667	26.667	147.666	-39.667
407.062	-32.333	-49	5.333	-6.334	0.333	22.333	151	-32.333
407.414	-39.667	-29.333	0.667	-7.666	-11.667	21.333	156.667	-39.667
407.766	-33.333	-22	6.333	-8.667	-36.333	18.667	165.667	-33.333
408.117	-37.333	-21.667	-6.667	-15	-36	12.667	169	-37.333
408.469	-19	-28.667	-2.667	-6.666	-42	14.667	160	-19
408.821	-32	-35.667	1.333	8.334	-29.333	29.333	158.667	-32
409.172	-27.333	-29.667	0.667	15.333	-35	33	151	-27.333
409.524	-36.667	-27.667	-1.333	5.667	-21	32.333	157	-36.667
409.875	-29.667	-44.333	-11.333	10.334	-40.667	29.667	154	-29.667
410.227	-11.333	-39.667	-12.667	0.666	-46.667	36.333	160	-11.333
410.578	-28	-49.667	-23	9.333	-47.333	36	163	-28
410.929	-36.333	-25.667	-14	1	-36.333	36.333	170	-36.333
411.28	-33.667	-16.333	-13.667	9.334	-25	32.667	175	-33.667
411.631	-5	-3.667	-3.333	2	-38	36.667	176.333	-5
411.982	0	3	-7.667	-6	-8.667	27	171	0
412.332	-8.667	-12	-4.333	-4	-44.667	26.333	168.333	-8.667
412.683	-8	-17	7.667	8.333	-17.667	18.667	169.333	-8
413.033	23.667	-21.667	5	18.333	-27.333	18.667	171	23.667
413.384	22.667	-24.667	9.333	8.667	-8.667	12.333	171	22.667
413.734	3.333	-29.333	5.333	6.667	-20	14.333	163.666	3.333
414.085	10.333	-32	10.333	13.666	-45.333	19	157.333	10.333
414.435	-21.333	-29.667	6	8.334	-51	23.667	162.667	-21.333
414.785	-17.333	3	5.333	3.334	-61.667	19	168	-17.333
415.135	-56	-11.333	-0.333	-6	-63	19	169	-56
415.485	-34.667	-3	4.667	4.333	-32.667	25.333	157	-34.667
415.835	-62.333	-30	13	17	-18.333	36.667	155.333	-62.333
416.184	-61.333	-23.333	14.667	14.334	-2.333	28.667	156	-61.333
416.534	-44.333	-33	19.333	5.333	-7.333	24	155.667	-44.333
416.883	1.667	-34.667	14.333	0	-10	14.333	148.334	1.667
417.233	18.667	-7.667	5.333	11	-2.667	18.667	151	18.667
417.582	1.333	-5.333	-5	10	-2	22.333	147.334	1.333
417.932	4.333	3.667	-17.667	7	-8.667	27.667	157	4.333
418.281	-33	-32	-15	9.334	-34.333	26	156.333	-33
418.63	-32.333	-22.333	-16	15.333	-53.667	18.333	159.666	-32.333
418.979	-59.333	-57.667	-5.333	16.334	-69	18.667	161	-59.333
419.328	-24.667	-58.333	-8.333	8.667	-45.667	26	152.666	-24.667
419.677	-13.667	-71.667	-8	16.667	-31	29.667	156.666	-13.667
420.025	-15.333	-35	-11.333	19.334	-18	22.667	152	-15.333
420.374	-41.667	-25	-4	22	-24.667	24.333	160.666	-41.667
420.723	-80.667	-13.333	-4.333	21.334	-42.333	18	158	-80.667
421.071	-62.667	-5	-12.333	16.333	-73	22.667	167	-62.667
421.419	-30.333	10.333	-12	16	-82.667	14.667	172	-30.333
421.768	10.667	-9.667	-11	10	-96.333	25.333	174	10.667
422.116	12.667	-24.333	2.667	3	-23.667	29.667	174	12.667
422.464	12.667	-40.667	-1.333	1.334	-1.333	33.667	168.667	12.667
422.812	-8	-29.333	0.333	-2	42	27.667	168.333	-8
423.16	-13.333	-16.667	-3	11	25.667	30	154.667	-13.333
423.508	-26.333	-10.667	-2.333	9.667	-7.667	33.667	145	-26.333
423.855	-37.333	-5.667	-4.667	10.667	-8	38.667	152	-37.333
424.203	-45.333	-18.667	-5.667	9.333	-34.667	32	151.667	-45.333
424.551	-43.333	-12.333	-5.333	13	10	31.333	165.334	-43.333
424.898	-20	-16.667	-2.667	23	19	28	171.667	-20
425.246	-6.333	-15.333	2.667	12.667	27.333	31.333	177.667	-6.333
425.593	5.667	-31.667	13.667	-2.333	-3.667	25.333	168.667	5.667
425.94	15.333	-21.667	14	-10	-25.333	18.667	158	15.333
426.287	1.333	-26.667	14	-2	-17.333	13.333	161.333	1.333
426.634	-2.667	-17.333	8	16	-8	16.667	168.667	-2.667
426.981	-29.333	-38	14.333	20	-10.667	20.333	174.333	-29.333
427.328	-16	-23	5	18.666	-8.667	20	169	-16
427.675	-18	-49.333	-6.667	14	-14	14	171.333	-18
428.021	12	-25.667	-10.333	17.334	-36.667	18.667	165.666	12
428.368	-5.333	-8	-4.667	13	-46.667	20	168.667	-5.333
428.714	0.333	3.333	3.667	4.667	-37.333	26	163.666	0.333
429.061	-18.667	4.333	3.667	-2	-14.667	21	159.334	-18.667
429.407	-5.333	-6.333	-0.333	-9	11.667	18.333	158.666	-5.333
429.753	-9.667	13.333	1	-5.667	-3.667	30	162.667	-9.667
430.099	11.667	6.333	-4.333	-10	20	31	171.333	11.667
430.445	3.667	-3.333	2	-3	-18	31.667	172	3.667
430.791	-1.333	1.667	6.333	3.333	-3	21	166.666	-1.333
431.137	-22.333	-2.667	10.333	8.667	-51.667	24.667	161.333	-22.333
431.483	9.333	-10.667	15.667	9.666	-49.333	30.333	166	9.333
431.829	19	-14	7	2	-56.667	26.667	173	19
432.174	46.667	9.667	-2.333	-4.667	-19.333	27.333	178.333	46.667
432.52	5.667	0	-15.667	-4	-1.333	21.667	176.333	5.667
432.865	8.667	-11.333	-14.333	2.333	26	24	180.333	8.667
433.21	-30.333	-16	-17.333	14.334	17.333	19	159.666	-30.333
433.556	-17.333	-14	-12.667	24.667	18	27.667	169.667	-17.333
433.901	-43.333	-3	-17	22.333	-17.667	30	163	-43.333
434.246	-30.333	-22	-4.667	10.666	-27.333	32.333	179.667	-30.333
434.591	-25	18.667	-9.667	2.333	-35.667	30.333	164.333	-25
434.936	-7.667	39.667	-9	5	-33.667	33.333	170	-7.667
435.28	-15	49.667	-12	7.666	-41.667	28	170.333	-15
435.625	-13.667	38.667	-14.333	-7	-30.333	28.667	176	-13.667
435.97	-15.333	21.667	-14	-19.667	-0.333	26.333	177	-15.333
436.314	33	27.333	-15	-14.666	54	34.333	180.334	33
436.659	38.667	22.333	-17	2.334	53	35	183.667	38.667
437.003	16	42	-8.667	12	39	33.333	166.333	16
437.347	-22.667	55	-6	8.666	19.333	36.667	166	-22.667
437.691	-26.333	71	10	-5.333	39.667	29.667	164	-26.333
438.035	6	63.333	-2.667	-1.333	59	36.667	177.667	6
438.379	25	64.333	4	-5	47	34.667	171.333	25
438.723	19.333	58.667	-6.333	-2	26.333	35.667	172.666	19.333
439.067	21.333	75.667	2.333	4.333	37.333	34	171.667	21.333
439.411	18.333	56	0	4	38.667	35	178.333	18.333
439.754	20	55	4.333	9.667	80.667	38.333	181.333	20
440.098	8.667	37.333	9.333	5.334	103.667	46	184.333	8.667
440.441	0.333	36.667	9	10	142.667	44.667	191.667	0.333
440.785	19	27	10.333	16.333	128	50	194	19
441.128	20.667	31.333	13	4.667	90.333	52.667	188	20.667
441.471	41	58	13.333	4	88	54	181	41
441.814	53.333	92.333	1.667	-7.334	119	54.333	174.333	53.333
442.157	93	108.333	1.667	-10	131.667	45.667	186.666	93
442.5	84.333	136	-1	-6.333	138.667	51	177.666	84.333
442.843	61.333	126.667	13	-2.333	127.667	53.333	180.333	61.333
443.185	24.333	150	10.667	7	166.333	58	175	24.333
443.528	36.667	154	12.333	9.334	209.667	58.333	186	36.667
443.871	51.333	213	6	6.666	243.667	63	190.334	51.333
444.213	87.667	205.667	13	-5.333	248	67.333	194.334	87.667
444.555	66.667	210	17.667	-8.333	241.333	78.667	198.333	66.667
444.898	81.333	193	24.667	-5.333	234	87.667	199.666	81.333
445.24	87	246.667	9	7.334	267.333	85.333	204	87
445.582	119	285.333	5.333	19.334	292.333	84.333	209.667	119
445.924	115.667	306.333	2.333	29.666	339.333	78.667	211.667	115.667
446.266	99.667	301.667	17	26.334	377	84.667	202	99.667
446.608	111	310.667	13.333	16.333	410	88.667	200	111
446.95	127.667	320	21.667	6.334	426.667	95.333	202	127.667
447.291	148.333	353.667	15	11.333	407.333	100.667	212.333	148.333
447.633	149	396.333	15.333	9.334	426	108.333	216	149
447.974	132.667	445.333	3.667	16.334	477.667	120	218	132.667
448.316	152.667	488.333	4.667	27	579	126	221	152.667
448.657	163	545	3	31.666	624	121.333	231	163
448.998	162.333	621.333	3.667	30	616.333	123.333	229.334	162.333
449.339	154.667	676.667	3.333	22.333	639.333	127	227.666	154.667
449.68	154.333	731.333	2.333	21	677.667	138.667	224	154.333
450.021	179	767.333	8	11	771	139	233.333	179
450.362	176.667	830	15.333	21.334	805.667	140	240.667	176.667
450.703	176	890	18.667	25.667	871.667	147.667	243	176
451.043	208.333	984	21.667	28.667	915.333	160.333	237	208.333
451.384	252.333	1041.33	23.667	11	961	173.333	237.667	252.333
451.725	289	1086	37.333	15	1040.33	187	240	289
452.065	290.333	1169	31.667	22.667	1133.67	203	248	290.333
452.405	296.667	1277	25.333	37.666	1241	216.667	250.667	296.667
452.746	338.333	1401.67	23.667	28	1318.67	221	256.334	338.333
453.086	385.333	1502.67	35	28.667	1433.33	226.333	270.333	385.333
453.426	410.333	1650.33	39.333	21	1552	234	281.667	410.333
453.766	414.333	1778	38.333	29	1617.33	236.333	295.667	414.333
454.106	429.333	1945.33	44	33.667	1667.67	244.667	302.667	429.333
454.445	443.333	2060.67	47.667	32.333	1775	258.333	302.333	443.333
454.785	465	2225.33	46	18.667	1917	290	310	465
455.125	486.333	2366.67	39.333	10.667	2066.33	305.333	324.667	486.333
455.464	527	2566.33	37	8.334	2209.33	318.333	339.333	527
455.804	584.333	2762.33	36.333	23.334	2336	325	341.667	584.333
456.143	630	2951.33	40.333	29.667	2483.67	334.667	344.667	630
456.482	655.333	3130.33	42	38.334	2617.67	363.667	354	655.333
456.821	697.333	3304.67	49.667	35.333	2840	380.333	366.333	697.333
457.161	759.667	3521.67	53.333	41.333	3032	421.667	370.333	759.667
457.5	868.333	3768.67	50.333	45.667	3239.33	436.333	389.334	868.333
457.838	910.667	4076.33	50.333	42.667	3464	463.333	403.667	910.667
458.177	972	4357.67	51.333	40	3690	480	418.667	972
458.516	1030.33	4658.67	65.667	27.333	3916	507.333	425.333	1030.33
458.855	1129	4963.33	69	38.667	4152.67	537	435.333	1129
459.193	1184	5345.67	75.667	34	4446	562.667	448.666	1184
459.532	1270	5750	75.333	34.667	4758	586.667	467.667	1270
459.87	1368.67	6253.33	92	36	5067.67	610	489	1368.67
460.208	1512	6759.33	101.333	34	5386.33	646	498	1512
460.547	1606	7320.67	117	48.333	5718.67	690.333	505.666	1606
460.885	1719.67	7887.33	126.333	41.334	6083.67	730.333	515.667	1719.67
461.223	1845.67	8577.33	124	61.667	6470	746.333	538.667	1845.67
461.561	1960.67	9266.67	119.333	68.666	6915.33	775.333	566	1960.67
461.898	2079.33	10067.7	114	72.667	7365	820.333	587	2079.33
462.236	2205.33	10855.7	120	66.334	7833.33	877.333	611	2205.33
462.574	2380	11762.3	131.667	63.333	8336.67	926	632.333	2380
462.912	2536.67	12623	139.333	63	8829.67	963.333	671.667	2536.67
463.249	2703.67	13633.7	162	62	9384.33	1019.67	702.666	2703.67
463.586	2858	14627	169.333	68.334	9929	1075.67	733.667	2858
463.924	3036	15667.3	177	83	10529	1148.33	757.667	3036
464.261	3212.67	16573.7	186.333	92	11153.7	1207.33	793	3212.67
464.598	3421	17562	206.333	91.334	11823.3	1274	828	3421
464.935	3639.33	18444.7	230	92.334	12510	1337	861.333	3639.33
465.272	3854.67	19263	233.667	100	13300.7	1396.33	896	3854.67
465.609	4094	19900	239.667	116.667	14048	1461.33	941.667	4094
465.946	4369	20471	254.333	117.333	14842.3	1532	992.333	4369
466.283	4649.67	20838.3	262.333	111.667	15594.7	1598.33	1032.33	4649.67
466.619	4956.33	21097	268.667	105.333	16417.7	1676.33	1093.67	4956.33
466.956	5342.33	21175	276	106.667	17287.3	1763	1155.67	5342.33
467.292	5754	21200	301.333	115.666	18146.7	1888	1231.67	5754
467.629	6154	21053.7	337	122.333	19000	2009.67	1296	6154
467.965	6565.33	20849.3	349	133.667	19902.3	2119	1375	6565.33
468.301	6954.33	20558.7	373.667	137.333	20748.7	2222.33	1446	6954.33
468.637	7428.67	20190.3	382.667	139.667	21713.7	2319.67	1513	7428.67
468.973	7954	19783	392.333	145	22691	2447.33	1584	7954
469.309	8589.67	19287.7	409	155.334	23715.3	2577.33	1665.33	8589.67
469.645	9262.67	18890	432.667	165.666	24731	2726.67	1750.33	9262.67
469.981	9910.33	18417.3	471	168.333	25726	2852	1811.67	9910.33
470.316	10682.3	18075.3	489.667	174.333	26769.7	3006.33	1906	10682.3
470.652	11447.3	17613.3	513.333	193.666	27876.3	3158.33	2025	11447.3
470.987	12315.7	17269	555.667	209.333	28947.3	3339.33	2167.67	12315.7
471.323	13216.7	16885.7	583.333	217	29990.7	3481.67	2305	13216.7
471.658	14141.7	16599.3	604	210.333	31017	3643	2427.67	14141.7
471.993	15124	16324.7	622.333	220.334	31983.3	3819.33	2578	15124
472.328	16123.3	16079.7	672	244.334	32927.7	4027.33	2729.33	16123.3
472.664	17299.7	15817.3	718.333	261.666	33619.7	4247	2928.33	17299.7
472.998	18450.3	15604	763.333	275.667	34273.7	4488.67	3112.33	18450.3
473.333	19603.7	15382.3	787.667	272.333	34725	4711	3311.67	19603.7
473.668	20776.3	15270.7	813	291.667	35038	4987.33	3519	20776.3
474.003	21978.7	15155.7	845	298.667	35223.3	5232.33	3753.67	21978.7
474.337	23229.3	15121.7	878.333	318	35399.3	5534	4012.67	23229.3
474.672	24408.3	14969.7	933	330.334	35443	5804.33	4277	24408.3
475.006	25679.3	14826	964.333	353.667	35296.3	6119.33	4562	25679.3
475.341	26988.7	14646	999.667	376.667	35004.3	6461.67	4863.67	26988.7
475.675	28313	14583.3	1038.67	396.666	34653.3	6801.67	5185.33	28313
476.009	29558.3	14458	1079	411	34253.3	7163.67	5525	29558.3
476.343	30840	14377.7	1108.67	442.667	33862	7527.67	5953.33	30840
476.677	32155.7	14292.3	1156	462.667	33457.3	7906.33	6373.33	32155.7
477.011	33433.3	14249.7	1199.67	484.667	33076.7	8274.67	6832	33433.3
477.345	34467	14183	1264	503.667	32517.3	8646.33	7257.67	34467
477.679	35384.3	14165.7	1313	535	31949.3	9001.33	7777.33	35384.3
478.012	36089.7	14085.7	1383.67	576.666	31361.3	9385.67	8264.67	36089.7
478.346	36700.7	14039.3	1451	594	30867	9764.67	8832.67	36700.7
478.68	36869	13874.7	1489	620.333	30457	10179.3	9345	36869
479.013	36892	13788.3	1534.67	648	30006	10570.7	9887.33	36892
479.346	36548.3	13669.3	1583.33	704	29554.3	11015.7	10424.3	36548.3
479.679	36092.3	13623	1674.33	743.334	29185	11431	10930.3	36092.3
480.013	35264.3	13550.7	1756	781	28886	11932	11396.7	35264.3
480.346	34271	13451.7	1849.33	797.333	28591.7	12449	11829	34271
480.679	33298.3	13328.3	1950	823	28214	13042.3	12220	33298.3
481.012	32282.3	13218	2036.67	857.333	27857.7	13637.7	12690	32282.3
481.344	31254	13214.3	2132.67	912.667	27649.3	14309	13028	31254
481.677	30162	13109.3	2228	958.333	27522.7	15062.7	13380.3	30162
482.01	29155	13040.3	2336.33	1005.67	27474.7	15936.7	13621.7	29155
482.342	28207	12820.3	2455	1044.33	27316	16842	13741.7	28207
482.675	27306.7	12698.7	2580.33	1086.67	27153.7	17808.7	13827.7	27306.7
483.007	26498.3	12543	2719.67	1139.67	27030	18730.3	13793	26498.3
483.339	25822.3	12458.7	2883	1202.33	26980	19746.3	13700.7	25822.3
483.671	25213.7	12414	3029.33	1265.67	26884.3	20758	13511.7	25213.7
484.004	24621	12305.3	3211	1314	26884.7	21850.3	13231	24621
484.336	24196.7	12171.7	3339.67	1360	26824.7	22921	12988.7	24196.7
484.667	23815.7	11970	3538.33	1424.33	26883.7	23947	12645.7	23815.7
484.999	23601.3	11792	3711	1487.33	26867.3	24891	12351	23601.3
485.331	23359	11654	3938	1565	26989.7	25763	12030.7	23359
485.663	23241	11530.7	4103.33	1638.67	27063	26523	11726	23241
485.994	23104	11450.7	4306	1744.67	27096	27133.7	11401.3	23104
486.326	22994	11304.7	4504.33	1818.33	27185.3	27554.3	11074	22994
486.657	22900.3	11180.3	4716.33	1897.67	27279.3	27921	10784.3	22900.3
486.989	22813.3	11000.7	4924.33	1961.67	27402	28126	10517	22813.3
487.32	22750	10834.3	5150.33	2056	27507.3	28245.7	10210.3	22750
487.651	22598	10722.7	5387.67	2153.67	27728.7	28082.7	9947.33	22598
487.982	22503.3	10614	5635	2251.33	27758.3	27878.7	9636.33	22503.3
488.313	22307	10487.3	5880.67	2358.33	27850.7	27539.3	9400	22307
488.644	22251.7	10305.7	6177.67	2478.67	27989.3	27231.3	9154.33	22251.7
488.975	22063.7	10143	6500	2626	28245.7	26833.7	8966.33	22063.7
489.305	21941.3	10050.3	6831.33	2765	28472	26392	8802.33	21941.3
489.636	21671.3	9947.33	7148.67	2886.33	28605	26013.3	8633	21671.3
489.967	21528	9853	7461	2990.67	28902.3	25659.3	8502	21528
490.297	21342.3	9728.33	7763.33	3094.33	29099.3	25311	8382.67	21342.3
490.627	21139.7	9640	8112	3240	29348.3	24899	8279.67	21139.7
490.958	20878.7	9537	8420.33	3402	29547.3	24581.7	8223	20878.7
491.288	20628.7	9477.67	8725.67	3559	29782	24268.3	8135.33	20628.7
491.618	20339.3	9308	8939	3671.67	29922.7	24052.3	8115.33	20339.3
491.948	19967.7	9181.33	9160.33	3795.67	30052.7	23786	8072	19967.7
492.278	19575	8992	9332.67	3911.33	30235.7	23572.3	8099	19575
492.608	19245.7	8840	9455	4055.67	30394.3	23381.7	8113	19245.7
492.938	19010.7	8723.67	9475.67	4201.33	30564.7	23264	8164	19010.7
493.267	18692.3	8602.67	9501.33	4363.33	30799.3	23225.7	8207.33	18692.3
493.597	18341	8572.67	9440	4488.67	31086.3	23137.3	8277	18341
493.926	17911.3	8443.33	9396.33	4611	31311.7	23011	8354	17911.3
494.256	17606.3	8379.67	9215.33	4726	31498	22906.3	8422.33	17606.3
494.585	17292.7	8252.67	9045.33	4866	31670	22836.7	8527	17292.7
494.914	17006.3	8130	8824	4968.33	31856.3	22778.3	8620.33	17006.3
495.244	16670.7	7980.33	8650.67	5102	32076	22663.7	8691.67	16670.7
495.573	16385.7	7853.67	8456	5219.67	32355.3	22554.7	8708.67	16385.7
495.902	16044	7787.67	8252	5315	32624.3	22485.3	8757.33	16044
496.231	15763	7682.33	8046	5420.67	32785.7	22391.3	8874.67	15763
496.559	15440	7569	7845	5518.33	32901.3	22298	8965.33	15440
496.888	15164	7480.67	7686.67	5627	33064.3	22202.3	8988	15164
497.217	14847	7416	7529.33	5692.33	33241.3	22203.7	9032.67	14847
497.545	14551.7	7299.33	7355	5773.67	33403.3	22184	9019.33	14551.7
497.874	14289.7	7231.67	7235.33	5897.33	33564	22153	9043	14289.7
498.202	14044.3	7146	7112	6025.67	33679.7	22100	8986.67	14044.3
498.531	13746.7	7085	7002.67	6160	33727.3	22045.3	8994.33	13746.7
498.859	13510	6907.33	6875.33	6259.33	33905.3	22058.7	8977.67	13510
499.187	13210.7	6760	6747.67	6407.67	34049.3	22013	8916.33	13210.7
499.515	13002.3	6673	6700	6527	34223.7	22033	8849.67	13002.3
499.843	12748.3	6618	6543.67	6688	34258.7	22022.3	8727.33	12748.3
500.171	12586	6543.67	6429	6847.33	34268.7	22083.7	8668	12586
500.499	12378	6452.67	6262.33	6983	34325.7	22099.7	8573.33	12378
500.826	12123	6372.33	6185.67	7143.33	34397.7	22078.7	8519.33	12123
501.154	11901.7	6305	6069.33	7275.67	34550	22101.3	8431.67	11901.7
501.482	11696.3	6229.67	5965	7508.33	34702.3	22195.3	8334.33	11696.3
501.809	11533	6139.33	5852	7722	34788	22268.7	8199	11533
502.136	11298.7	6067.33	5722	7924.67	34740.3	22269	8120.67	11298.7
502.464	11096	5996	5595	8087	34692.7	22254.3	8056	11096
502.791	10977.7	5910.67	5418	8188	34715.7	22232	8014.33	10977.7
503.118	10832.7	5845.67	5309.67	8306.67	34843.3	22306.3	7919	10832.7
503.445	10678.3	5743	5173.33	8430.33	34885.3	22342.7	7816	10678.3
503.772	10490.3	5677	5063.33	8555.67	34864.7	22422	7729.67	10490.3
504.099	10329	5545.33	4926.67	8664.67	34773	22343	7665.33	10329
504.426	10228.7	5494.33	4805.67	8735	34740.7	22320.3	7590.33	10228.7
504.752	10065.3	5426.33	4717.33	8802.33	34732.3	22231.3	7514.67	10065.3
505.079	9971.33	5399	4599	8818.33	34777.3	22149	7416.67	9971.33
505.406	9786.67	5337.33	4511.33	8899.33	34717.7	22002	7355.67	9786.67
505.732	9667	5245.33	4402.67	8955.67	34701.3	21888	7307.33	9667
506.058	9503.33	5190.67	4268	9037.33	34648	21785.3	7240.33	9503.33
506.385	9398.67	5148.33	4131.67	9021	34702.3	21686	7153.33	9398.67
506.711	9264	5103.33	4022.33	9005.67	34713.7	21542.7	7093	9264
507.037	9136	5042.33	3943	8954	34632.7	21372.3	7048.33	9136
507.363	9025	4976.33	3871	8926.33	34474.3	21224.3	7014.33	9025
507.689	8907.33	4938.67	3750.33	8922.33	34293	21013.3	6941	8907.33
508.015	8833	4872.67	3694	8869	34250.3	20838.3	6867.33	8833
508.34	8738.33	4768.33	3620.33	8815.33	34288	20621	6804.67	8738.33
508.666	8627.67	4690	3564.33	8707.67	34303.7	20523.7	6735.33	8627.67
508.992	8502	4634.67	3494.67	8619.67	34164.7	20304.7	6676	8502
509.317	8385.67	4659.33	3415.33	8498	34058.7	20085.3	6608.67	8385.67
509.643	8280.67	4583.33	3344	8357	33959	19751.3	6549	8280.67
509.968	8162.33	4514.33	3243.33	8180.33	33956.7	19528	6505.67	8162.33
510.293	8054.33	4410	3172	8007.33	33891.3	19268	6471.33	8054.33
510.618	7951.67	4377	3107.67	7815	33787.7	19019	6403.67	7951.67
510.943	7866.67	4368.33	3069.67	7669	33635.3	18738.3	6349.33	7866.67
511.268	7767.33	4335.33	3007.67	7498	33510	18454.7	6319.67	7767.33
511.593	7715	4325	2947	7331.67	33441.7	18279.7	6298.33	7715
511.918	7671.67	4285.33	2883	7132	33399.7	18075.3	6276.33	7671.67
512.243	7594.33	4243.33	2812.67	6907	33254	17856	6178.33	7594.33
512.568	7505	4176.33	2762.33	6738.33	33125.7	17537.3	6114.67	7505
512.892	7369.67	4086.33	2700.67	6550.33	33086	17263	6031.67	7369.67
513.217	7288.67	4025.67	2674	6407.33	33068.7	16949.3	5983.67	7288.67
513.541	7203.67	4010	2626	6204.33	32971.3	16748.7	5958.67	7203.67
513.865	7125.67	3994.67	2600	6044.67	32888	16543.3	5932.33	7125.67
514.19	7035.33	3979.33	2554.67	5851	32843.7	16371.7	5869	7035.33
514.514	6959	3936.33	2535.33	5702.33	32767.3	16179.3	5819.33	6959
514.838	6875.67	3900.67	2490.67	5536	32640	15962.3	5790	6875.67
515.162	6770.33	3839	2459	5377	32481.3	15796	5800.33	6770.33
515.486	6655	3812.67	2411	5211.67	32353	15571.3	5779.67	6655
515.81	6596.33	3789	2383.67	5078.33	32236.3	15443.3	5741.67	6596.33
516.133	6563.33	3761.33	2330.67	4979.33	32186	15263.7	5711.33	6563.33
516.457	6492	3687	2298.33	4841	32186	15068	5638.33	6492
516.781	6399.67	3609.67	2248	4742.67	32152.3	14819.7	5583	6399.67
517.104	6277.67	3567	2229	4612	32161.7	14681.7	5522.67	6277.67
517.427	6210.67	3551.33	2188.67	4486.67	32117.7	14551	5486.67	6210.67
517.751	6122.33	3571	2161	4358.33	32027.3	14429	5397.67	6122.33
518.074	6098.33	3572	2128.33	4248.67	31899.7	14258	5361.33	6098.33
518.397	6039	3520	2121.67	4171	31741	14076.7	5339.33	6039
518.72	5973	3467	2103.67	4035	31645	13951.7	5334.33	5973
519.043	5860	3451.33	2086.67	3932.67	31542.7	13788	5295.67	5860
519.366	5798.67	3474	2036.67	3839.33	31473.3	13738	5236.33	5798.67
519.689	5810.67	3487	2010.33	3787	31438.3	13608.7	5194.67	5810.67
520.011	5765.67	3426.33	2008.33	3706.67	31362	13520.3	5161	5765.67
520.334	5674.67	3383	1985.33	3643.33	31304.3	13337.7	5129	5674.67
520.657	5561.33	3345	1970.67	3563.33	31250.7	13177.7	5104	5561.33
520.979	5485.33	3309	1922.67	3468.33	31140	13058.7	5046.67	5485.33
521.302	5432	3271	1914.33	3393	30977.7	12941.3	5024.33	5432
521.624	5362	3244.33	1902	3339.33	30854	12866.7	5003.67	5362
521.946	5308.67	3255	1885	3306.33	30800	12747	4969.33	5308.67
522.268	5238.33	3261.67	1877.33	3243.33	30739.3	12679	4912.67	5238.33
522.59	5132.33	3233.33	1854.33	3151.67	30711	12604.7	4843	5132.33
522.912	5036	3215.33	1845.67	3082.33	30638.7	12489.3	4797.67	5036
523.234	4978	3159	1814	3029	30589.3	12381	4757.67	4978
523.556	4944	3145.33	1788	2985.67	30471.3	12271.3	4704.67	4944
523.878	4916	3132.33	1760.67	2940.67	30359.7	12175.7	4703.33	4916
524.199	4842.67	3160.67	1759	2889.33	30245.7	12072.3	4682	4842.67
524.521	4792	3163.67	1749.33	2837.33	30173.3	11991.7	4683	4792
524.842	4708.67	3150.33	1749	2791.67	30127	11885	4593.67	4708.67
525.164	4647.33	3131	1727.67	2734	30083.3	11791	4565.67	4647.33
525.485	4584.33	3080.67	1729	2698.33	30040.7	11616	4534.33	4584.33
525.806	4527	3058.67	1705.33	2648.67	29995.3	11533.7	4532.67	4527
526.127	4452.67	3031	1691	2598.33	29954.7	11435.3	4511	4452.67
526.448	4371.67	3030.67	1683.67	2564	29779.7	11419.7	4468.67	4371.67
526.769	4314.33	3036	1707.33	2509	29645	11328.3	4453.67	4314.33
527.09	4258.33	3061	1714.67	2482	29521	11273.7	4402	4258.33
527.411	4191.67	3069.33	1679.67	2435	29488.3	11118.3	4397.33	4191.67
527.732	4162.67	3054.33	1656.67	2397.67	29420.3	11077.3	4378	4162.67
528.052	4125.33	3023.33	1638.33	2350.67	29385.3	10925.7	4359	4125.33
528.373	4114.67	2997	1637.33	2321.33	29292	10870	4317	4114.67
528.693	4007.67	2964.33	1620	2286.67	29246	10765.7	4287.67	4007.67
529.014	3959.67	2952.33	1597	2264	29131	10715.3	4263.33	3959.67
529.334	3905.67	2937.67	1584.33	2210.33	29105.3	10640	4257	3905.67
529.654	3877	2938.33	1562.67	2205.67	29020.3	10550.3	4229.33	3877
529.974	3810.33	2946.67	1575	2161	29004.7	10443.3	4213	3810.33
530.294	3723	2965	1586.67	2147.67	28882	10319.7	4168.67	3723
530.614	3695.33	2989.67	1591.67	2095.33	28876	10217.3	4160	3695.33
530.934	3641.67	2982.33	1573	2053	28748.7	10154.7	4130	3641.67
531.254	3597.67	2980.33	1545.33	2006.67	28680.7	10080.3	4097.33	3597.67
531.574	3543.67	2943.33	1549	1963	28519.7	9956.67	4050	3543.67
531.893	3496	2925	1558.33	1949.33	28474.3	9835.33	4052.33	3496
532.213	3463.67	2922	1565.33	1908	28452	9727.67	4054	3463.67
532.532	3432.67	2941.33	1567	1891.67	28364.7	9663.67	4058.67	3432.67
532.851	3428.33	2933.67	1568.67	1862.33	28318.3	9618.33	3994.33	3428.33
533.171	3396	2939.67	1557	1847.33	28191.3	9559.67	3947.33	3396
533.49	3314	2944.67	1552	1794	28124.3	9456.33	3930.33	3314
533.809	3225.67	2967.33	1546.33	1776	27950.7	9353.67	3930	3225.67
534.128	3186	2956.33	1542	1755.33	27901.3	9269.67	3917	3186
534.447	3188.33	2951.33	1528.33	1753.67	27813.3	9201.67	3872.33	3188.33
534.766	3177.67	2961	1509.67	1714.67	27839.7	9091	3831.33	3177.67
535.085	3127.67	2984.33	1515.33	1691	27764.3	8947	3824.67	3127.67
535.403	3074	2984	1511.33	1664.33	27725.7	8854	3831.67	3074
535.722	3019.33	2964	1502.67	1665	27678.7	8786.33	3850.33	3019.33
536.041	2986.33	2929.67	1476	1642.67	27601	8776.33	3848.67	2986.33
536.359	2959	2913.33	1466	1613	27504	8697	3833.67	2959
536.677	2937.67	2905	1475.33	1566	27388	8585	3821.33	2937.67
536.996	2879.67	2917	1483	1553	27298.7	8457.67	3800.33	2879.67
537.314	2833.33	2935.67	1475.67	1534	27231	8332	3771.67	2833.33
537.632	2789.67	2979.67	1456	1525.33	27126	8272.67	3734.33	2789.67
537.95	2773	2988.33	1456.67	1501.33	27037.3	8185.33	3711	2773
538.268	2736.33	3017.33	1449.33	1498.67	26993	8145	3710.33	2736.33
538.586	2731	3040.33	1462	1493.67	26895	8086.33	3711.33	2731
538.904	2695.33	3076.67	1449.33	1461.33	26780	8033.33	3690.33	2695.33
539.221	2682.67	3074.67	1448.33	1437.67	26656.7	7979.67	3648	2682.67
539.539	2651.67	3062.67	1437	1389.33	26632	7882.67	3631.67	2651.67
539.857	2663	3043.33	1445.67	1378.33	26633.3	7782	3630.33	2663
540.174	2612.33	3061.67	1467.33	1363.67	26587.7	7685.67	3627	2612.33
540.491	2575	3055.67	1465.67	1368	26496.3	7605.67	3621	2575
540.809	2510.33	3104	1456	1350.33	26421.3	7568.67	3623.67	2510.33
541.126	2476	3091.67	1467.67	1321.67	26256.7	7531.33	3617	2476
541.443	2436.33	3084.67	1495	1292.33	26180	7484.33	3598.67	2436.33
541.76	2423	3031	1523	1289.33	26053.3	7393.67	3596.33	2423
542.077	2418.67	3057.67	1514.33	1280.67	26027	7256	3568.67	2418.67
542.394	2411.67	3072.67	1508	1271.33	25927.3	7206.33	3549	2411.67
542.711	2379.67	3115.33	1488	1258	25846	7177.33	3530	2379.67
543.028	2352.67	3115.33	1468.33	1247.33	25734.7	7140	3514.67	2352.67
543.344	2334.33	3133.33	1459.33	1247.67	25662.7	7029.33	3521.67	2334.33
543.661	2305.33	3135.67	1463.67	1225	25576.7	6914.67	3486.67	2305.33
543.977	2278.67	3120	1493.33	1206.67	25535	6839.33	3502	2278.67
544.294	2246.67	3103	1503	1195.67	25386.7	6783.67	3474.67	2246.67
544.61	2247.67	3071.67	1520.67	1181.67	25195.7	6753.67	3470.33	2247.67
544.926	2204	3088.67	1510.67	1191	25133.3	6707.67	3432.33	2204
545.242	2170.67	3121	1498.67	1166	25079.7	6674	3420.33	2170.67
545.558	2137	3149.67	1501	1164.67	25075.7	6600.67	3416.67	2137
545.874	2149.67	3135	1484	1157.33	24945.3	6562	3441	2149.67
546.19	2142.33	3146.67	1504.33	1164.67	24764	6482.67	3440	2142.33
546.506	2113	3147	1487.67	1148.67	24748	6436	3417.33	2113
546.822	2078	3156.33	1489.67	1132	24648.7	6391.33	3378.67	2078
547.137	2057	3143.33	1479	1121.33	24622.3	6349.67	3366	2057
547.453	2035.33	3183.33	1478	1109.33	24487.3	6305	3371.33	2035.33
547.768	2001.33	3201.67	1500.33	1094	24326.7	6231.33	3380	2001.33
548.084	1958	3219.33	1501.67	1074	24252	6183	3383	1958
548.399	1949.67	3195.33	1504.67	1083.33	24114.3	6137.67	3366.67	1949.67
548.714	1959.67	3180.33	1499	1084.67	24061	6095	3349.67	1959.67
549.03	1955.67	3149	1506.67	1076.33	23937	6027.33	3347.33	1955.67
549.345	1913.67	3181.33	1510.67	1056.67	23797	5952	3308.67	1913.67
549.66	1865.67	3205.33	1486.67	1050.33	23673	5907	3310	1865.67
549.975	1856	3240.67	1488.33	1050.33	23546.3	5897	3274.33	1856
550.289	1848.67	3223	1508.33	1054.67	23544.7	5882	3270.67	1848.67
550.604	1851.67	3237	1538	1049.33	23506	5839.67	3231.67	1851.67
550.919	1837.33	3225	1548.33	1045.33	23429.7	5749	3241.33	1837.33
551.233	1828.33	3242.33	1549.67	1051.67	23294.3	5687.33	3253.33	1828.33
551.548	1798.67	3225	1556	1034	23074.7	5644	3261.67	1798.67
551.862	1786.33	3242.33	1549	1032.33	22999.7	5588.33	3238	1786.33
552.177	1777	3238.67	1558.67	1015	22802	5529.67	3214	1777
552.491	1796.67	3245.67	1544	1029.67	22767	5462	3201.33	1796.67
552.805	1776.33	3241.67	1530.67	1029	22613.3	5472.67	3180	1776.33
553.119	1773.33	3229.67	1506	1035.67	22505.7	5444.67	3180.67	1773.33
553.433	1744.33	3235.67	1521.33	1035.67	22347.3	5423.33	3169.67	1744.33
553.747	1730	3225.67	1546	1032	22232.3	5371.33	3167.33	1730
554.061	1693.67	3227	1552.33	1031	22165.3	5319	3137	1693.67
554.375	1667	3199.67	1550.33	1032.67	22034.7	5282.33	3123	1667
554.688	1657	3225.33	1542.67	1046.67	21958	5241	3121	1657
555.002	1651	3228	1532.67	1041.33	21866.7	5231	3133.67	1651
555.315	1635.33	3276.67	1528.33	1029	21790	5191	3134	1635.33
555.629	1623.67	3257	1523.67	1014.67	21615	5170.67	3124.67	1623.67
555.942	1617.33	3264.67	1531.67	1018.33	21426.3	5124.33	3109.67	1617.33
556.255	1621.33	3227	1527.67	1032	21279	5077	3088.67	1621.33
556.569	1609	3229.67	1511.33	1042.33	21163	5025	3072.67	1609
556.882	1611	3234.33	1498.67	1045.33	21112	5009	3060.33	1611
557.195	1579.67	3270.67	1501	1053	21005.7	4983.67	3072.67	1579.67
557.508	1553	3290	1517.67	1047	20905.7	4946	3060.67	1553
557.821	1522	3270.67	1514.67	1047.67	20800.3	4900.67	3039.33	1522
558.133	1537.33	3275	1516	1035.67	20663.3	4826	2999.33	1537.33
558.446	1555.67	3243.33	1490	1040.33	20482	4767	2981.67	1555.67
558.759	1526	3253.33	1484.33	1039.33	20295.7	4723	2989.33	1526
559.071	1493.33	3263.33	1444	1053.67	20202	4764.67	2987.33	1493.33
559.384	1458.67	3284	1425.67	1064.33	20107.7	4756.67	2991.67	1458.67
559.696	1487.33	3286.67	1412.67	1087.67	19941.7	4730	2989	1487.33
560.008	1486.33	3283.67	1416.33	1074.67	19741.3	4665.33	3001	1486.33
560.321	1499	3327.33	1429.33	1079	19619.3	4657.33	2988.33	1499
560.633	1496.67	3312.33	1411.67	1073	19530.3	4646.33	2958.67	1496.67
560.945	1491.67	3294.33	1390	1077	19444.7	4592	2934.33	1491.67
561.257	1478.33	3278	1352	1088.67	19326.3	4528.33	2913	1478.33
561.569	1447	3330.67	1327.33	1091.67	19203	4475	2900.67	1447
561.88	1452.33	3340.67	1325	1119	19054.3	4462	2901	1452.33
562.192	1406	3345.67	1333	1095	18909	4487	2890.33	1406
562.504	1396.67	3313.67	1335	1113.67	18776.3	4480	2857.67	1396.67
562.815	1394.33	3317.67	1321.67	1117	18682.7	4459.33	2812.67	1394.33
563.127	1403.67	3301.33	1313	1148	18554.7	4393	2791.67	1403.67
563.438	1405.33	3315.67	1294.67	1140.67	18424.7	4328	2805.67	1405.33
563.749	1363.67	3315.67	1292.33	1147.33	18273	4291	2805.67	1363.67
564.061	1360	3299	1265.67	1165	18120	4280.33	2793	1360
564.372	1370.67	3315.33	1261	1182.33	17955	4260.67	2786.33	1370.67
564.683	1373.67	3320.67	1230	1202.67	17796.3	4255.33	2767.33	1373.67
564.994	1382.33	3340.33	1221.33	1203.33	17657	4206.67	2747.33	1382.33
565.305	1371	3292	1208	1197	17527.7	4198.33	2720	1371
565.616	1381	3286.67	1211.33	1211	17365.7	4169.33	2715	1381
565.926	1398.67	3288.33	1207.67	1224	17255.7	4153.33	2716.67	1398.67
566.237	1371.33	3336.67	1203	1245.33	17156.7	4122.67	2704.67	1371.33
566.548	1374	3363.33	1203.67	1244.67	17106	4088.33	2666	1374
566.858	1324.67	3375.67	1189	1247	16998	4070.33	2622.67	1324.67
567.169	1300.33	3386.67	1169.33	1256.33	16877	4026.33	2603.33	1300.33
567.479	1263	3382	1145	1250.67	16721.7	4005	2608	1263
567.789	1283.33	3374.33	1138.67	1265.33	16557.7	3951.33	2633.33	1283.33
568.099	1318	3327.67	1136.67	1267.33	16420.3	3974.67	2636.67	1318
568.41	1359.67	3304	1151.33	1272.33	16240.3	3963	2624	1359.67
568.72	1352.67	3313.33	1133.33	1286	16129.3	3972	2580.33	1352.67
569.029	1319	3341	1131.33	1310.33	15978.7	3941	2537	1319
569.339	1282	3341	1091.33	1315.67	15942	3909.33	2526	1282
569.649	1279.67	3343	1080.67	1309	15808	3870.67	2524	1279.67
569.959	1283	3363.67	1070.33	1308.33	15625.7	3825	2531.67	1283
570.268	1261.67	3365.67	1053.67	1318.67	15468.3	3817.67	2507.33	1261.67
570.578	1233	3363.33	1052.33	1333	15352	3831.67	2498.33	1233
570.887	1237	3342.67	1028.67	1348	15319.3	3829.33	2488.33	1237
571.197	1269.33	3371.33	1047.67	1350.67	15157.3	3796.67	2477	1269.33
571.506	1272.67	3351	1046	1357	15053	3764.67	2445.67	1272.67
571.815	1269.33	3371.33	1060.67	1355.67	14854	3729.67	2428.33	1269.33
572.124	1241	3327.33	1038.67	1385	14760.7	3711.67	2407.33	1241
572.433	1250	3349	1015.67	1392.33	14550	3653	2398.67	1250
572.742	1251.67	3324.33	1005.33	1391.67	14475.7	3648.33	2362	1251.67
573.051	1260.33	3333.33	996	1404	14365.3	3635	2367	1260.33
573.36	1259	3320.67	998	1411.33	14313.7	3625	2368	1259
573.669	1245.33	3319.33	980	1422.33	14194.3	3593.67	2372.33	1245.33
573.978	1246.67	3328	956.333	1423	14035.3	3557.67	2345	1246.67
574.286	1241.67	3336	958.333	1417	13923.7	3546.67	2288.67	1241.67
574.595	1236	3319.67	960.667	1426	13752.3	3518.67	2262.33	1236
574.903	1243.67	3327	974.667	1437.33	13621.3	3520	2252	1243.67
575.211	1222.33	3342.67	944	1444.67	13462.7	3520.67	2250	1222.33
575.52	1209.67	3353.33	926.667	1458	13358.7	3519.33	2235.33	1209.67
575.828	1170	3354	925	1437.67	13303	3508.67	2210	1170
576.136	1181.67	3330.67	924.333	1443.67	13241	3478.67	2209.33	1181.67
576.444	1209.67	3331.33	931.333	1428.33	13167.3	3434.67	2211	1209.67
576.752	1223.33	3310.67	919.667	1451.33	13029	3404	2214	1223.33
577.06	1218.67	3334	918.667	1459.67	12909.7	3396	2223.67	1218.67
577.367	1183.33	3349	899	1455.33	12766.7	3404	2196.67	1183.33
577.675	1189.67	3390.67	894.333	1431.33	12643.3	3380	2156	1189.67
577.983	1190	3384.67	877.333	1440	12500	3354	2125.33	1190
578.29	1191.67	3361.67	884.333	1465	12408.3	3341.33	2101	1191.67
578.598	1177.33	3347.67	881	1472.33	12356.7	3335	2108	1177.33
578.905	1169	3331	894.667	1468.33	12262.3	3308.67	2083.67	1169
579.212	1151	3349	878.667	1463.33	12160.7	3272.33	2063.67	1151
579.52	1139	3351	879.667	1458.67	12019.3	3244.67	2045	1139
579.827	1145.67	3363.33	860.333	1454.67	11909.3	3233.67	2051.33	1145.67
580.134	1169.67	3360.67	858.333	1420	11833	3234.67	2057.33	1169.67
580.441	1195	3352	835.333	1406	11726.3	3235.67	2034	1195
580.748	1203.67	3317	831	1396.33	11590.7	3231.33	2013	1203.67
581.054	1182	3321.33	830.667	1385	11434.3	3197.67	2004	1182
581.361	1156.67	3314	834.667	1387.67	11361.3	3169.33	2002	1156.67
581.668	1116.67	3334.67	848.667	1372.33	11298.7	3169.33	1985	1116.67
581.974	1123.33	3333.67	848.667	1399.67	11229	3137	1963	1123.33
582.281	1140	3324.33	840.667	1379.33	11121	3100	1952	1140
582.587	1151.67	3305.67	838.667	1372	11080.7	3058	1925.33	1151.67
582.894	1178	3294.33	833.667	1340	10966.3	3073.67	1925.67	1178
583.2	1166.33	3321.67	834	1357.33	10838.3	3086.33	1914.67	1166.33
583.506	1165.33	3358.67	819	1362.33	10648.3	3075	1929.33	1165.33
583.812	1165.67	3371.33	797	1363.67	10582	3039.33	1894.33	1165.67
584.118	1174	3362	773.667	1327.33	10493.7	3024.33	1868	1174
584.424	1186.67	3367.67	767	1306.67	10463	3006	1843.67	1186.67
584.73	1166.67	3355.33	776.667	1298.67	10369	3013	1859.33	1166.67
585.036	1152.33	3348.67	804.667	1310.33	10308.3	2968.33	1864	1152.33
585.341	1130.33	3332.67	796.667	1297.67	10165.3	2974.67	1858.33	1130.33
585.647	1099	3383.67	800.667	1274.67	10083.7	2941.67	1829.33	1099
585.952	1097.33	3415.33	793	1271.33	9959.67	2949.33	1828.33	1097.33
586.258	1112.67	3436	803.667	1240.67	9887	2900.67	1806.33	1112.67
586.563	1133	3369	791.667	1238	9781.67	2890.33	1787	1133
586.869	1137.67	3331.33	785	1204.33	9660.33	2882	1754	1137.67
587.174	1120	3291.67	773.667	1218.67	9609.67	2887	1756	1120
587.479	1116.33	3324.67	773.667	1229	9517.33	2873.33	1750.67	1116.33
587.784	1101.67	3321	765.333	1231.33	9470	2839.67	1740.33	1101.67
588.089	1080.67	3338	771.667	1213.33	9295.67	2815	1709	1080.67
588.394	1078	3333.33	756	1188.67	9151.67	2801.67	1698.67	1078
588.699	1074.67	3346	757.333	1170	9078	2810.33	1674	1074.67
589.003	1078.67	3373	733.333	1153.67	9074.33	2789	1663.67	1078.67
589.308	1084.33	3371.33	744	1126.33	9037.33	2776.67	1644.67	1084.33
589.613	1068	3365.67	750	1139	8949	2757.67	1645.67	1068
589.917	1071	3323.33	774.333	1139.67	8835.67	2753	1621.33	1071
590.221	1068	3309.67	775.333	1132.33	8735.67	2722.67	1612.67	1068
590.526	1099.33	3312	771.667	1095.33	8675	2698.33	1607.67	1099.33
590.83	1104.67	3310.33	765.333	1070.67	8586	2685	1615	1104.67
591.134	1070	3362	757.333	1053.33	8531	2674.67	1603.67	1070
591.438	1055.33	3357.67	749.333	1050	8429.33	2653.33	1568	1055.33
591.742	1046.33	3384.33	737	1040.33	8393.33	2637.33	1557.33	1046.33
592.046	1047	3326.33	747	1044	8346.67	2624	1548.33	1047
592.35	1024.67	3342.67	746.333	1023.33	8254.33	2632.33	1552	1024.67
592.654	1024	3336.67	756.333	1021.33	8129	2631	1533	1024
592.958	1029.67	3346.33	755.333	1006	8034.67	2623.33	1515	1029.67
593.261	1035.33	3354	750.667	990.333	7939	2578.33	1503.33	1035.33
593.565	1016	3312.67	750	984.667	7904	2542	1498.67	1016
593.868	997.333	3317.67	753.667	967.667	7834.33	2514.67	1503.33	997.333
594.172	996	3299	768.333	958	7792.33	2520.33	1503.67	996
594.475	970.667	3347	756.667	950.333	7680	2506.33	1494.33	970.667
594.778	976.667	3353.33	737.667	939.334	7664	2512.33	1482.33	976.667
595.081	964.667	3396	723.333	939	7644.33	2482.67	1484.67	964.667
595.384	976.667	3417	722.667	923	7621.33	2437.33	1479.33	976.667
595.687	973	3445.67	717.667	914.334	7488	2422	1467.67	973
595.99	949	3432.33	723.333	897.333	7390	2419	1432.67	949
596.293	945.667	3417.33	737.667	886.667	7353.67	2440.33	1416.33	945.667
596.596	957.333	3415	746.333	877	7269	2409.33	1411.33	957.333
596.899	968.667	3410.67	738.667	866	7188.33	2375.33	1392	968.667
597.201	967	3403.33	729.667	864	7118.33	2356.33	1370.67	967
597.504	953	3423.33	739.333	860.333	7079.33	2367.33	1367	953
597.806	959.333	3420	756.667	858	7042	2365.33	1358.33	959.333
598.109	965.667	3401	762.667	840	6984.33	2348.33	1360.67	965.667
598.411	974.333	3320	761	821.667	6928.33	2337	1340.67	974.333
598.713	944.667	3340.33	728	801.667	6880.67	2324	1345.67	944.667
599.015	946.667	3315.33	737.667	790.666	6763.67	2316.33	1322.67	946.667
599.317	890.667	3363.67	722.333	779	6694	2273.33	1306.33	890.667
599.619	919.333	3316	747.667	779	6591.33	2254.33	1278	919.333
599.921	896	3348	722	760.667	6549	2225.33	1269	896
600.223	925	3332	741	757.333	6537	2220	1254.33	925
600.525	898.667	3365	752.333	743.667	6517.67	2215	1264	898.667
600.826	906	3383.33	756.333	747	6449.33	2211.67	1281.67	906
601.128	909	3422	739.667	728	6327.33	2203	1279.67	909
601.429	923	3414.67	722	717	6238	2178.33	1272	923
601.731	923.333	3423	741	702.667	6159.67	2155.33	1239	923.333
602.032	929.667	3410	755.333	695.667	6141.33	2120.67	1223.67	929.667
602.333	898.333	3424	760.333	690.666	6122	2096.67	1191.33	898.333
602.635	886.667	3425.67	743.333	678.667	6098.67	2088.33	1201.33	886.667
602.936	883.667	3421.67	741.667	683.333	6038.33	2083.67	1190	883.667
603.237	878.333	3381.33	751	683.333	5985.33	2088.67	1183.67	878.333
603.538	877.667	3359.33	760	660.333	5945	2086.67	1159	877.667
603.839	868.333	3379.33	761.333	645.334	5869.67	2078.67	1154	868.333
604.139	882.667	3421	748.667	628.666	5794.33	2065.67	1171	882.667
604.44	871	3423	750.667	633.666	5715	2037.33	1160	871
604.741	831.333	3416.67	749.667	622.666	5716.33	2019.67	1162	831.333
605.041	793.333	3419	745	600.333	5700.33	1998	1138.33	793.333
605.342	777.667	3412.33	730.333	581.666	5681	2003.33	1124.33	777.667
605.642	783.333	3383.33	733	583	5593	1991.67	1111.67	783.333
605.942	826	3388.67	754	584	5496	1984.33	1093.33	826
606.243	820	3425.33	759.667	573.333	5442.67	1968.33	1079.67	820
606.543	820.667	3427	765.333	557	5442.67	1933.33	1065.33	820.667
606.843	791.333	3357.67	762	545.666	5410	1906.67	1072.33	791.333
607.143	795.333	3330	755.333	555	5368	1874	1078	795.333
607.443	784.333	3346.33	746.667	544	5297.33	1893.33	1067	784.333
607.743	779	3396	744.333	553.334	5253.33	1883.67	1053	779
608.042	767	3395.67	759	536.333	5199.67	1882.33	1034.33	767
608.342	771.333	3387.67	750	542.667	5154.33	1845	1025.33	771.333
608.642	752.333	3367.33	734	532.666	5125	1825.67	1013.67	752.333
608.941	756.333	3382	736.333	521	5099.67	1820.33	1007	756.333
609.241	731.333	3368	743.333	508.333	5081	1816	985	731.333
609.54	750.667	3344.33	761	501	5037.33	1804	976	750.667
609.84	750.667	3309.67	767.667	497	4987.33	1780.33	971.667	750.667
610.139	750	3337	761.667	490.333	4942	1761.33	988	750
610.438	705.667	3362.33	757	461.334	4897.67	1743.67	990.334	705.667
610.737	706.667	3356.67	743.667	448	4897.33	1739	991.667	706.667
611.036	712	3315	761.333	438	4857.67	1734.33	979.333	712
611.335	714	3319.33	767	462.667	4805	1738.33	955	714
611.634	705.667	3358.33	771.333	463.667	4738.33	1717.33	937	705.667
611.932	683	3354.67	755.333	453	4678.33	1697.67	921.333	683
612.231	679.333	3354	730.333	430	4662.67	1668.33	918	679.333
612.53	686.667	3298.33	723.667	427.333	4628.67	1651.33	924.667	686.667
612.828	682.667	3312.67	723	420.667	4577.67	1647.33	915	682.667
613.127	673.667	3298	743.667	409	4483.33	1652	917.333	673.667
613.425	642.667	3286	765.333	406	4462	1653	913	642.667
613.723	646.333	3294.33	783.667	397.334	4497.67	1646.33	913	646.333
614.022	652	3259	782	403	4539.67	1624.33	917.667	652
614.32	637.667	3294	775	404	4464.67	1614.33	906.334	637.667
614.618	636.667	3249.33	757.667	404	4359.67	1613.33	913	636.667
614.916	634	3251.33	761.333	408	4332.33	1610.33	894.666	634
615.214	637.667	3247.67	731.667	386.333	4318.33	1581	882.667	637.667
615.512	652	3238	740.667	382.666	4339	1564	866.667	652
615.809	665.333	3221.67	740	360	4308.33	1550.33	858.667	665.333
616.107	662	3156.33	743	364.667	4306.33	1537.67	857.333	662
616.405	639.667	3117.33	735.667	350.334	4265.67	1504	853.333	639.667
616.702	603	3090.67	727.333	353	4244.67	1480.67	844.333	603
617	584.333	3109.33	737.667	349	4230	1470.33	847.667	584.333
617.297	585.667	3137	735.333	357	4185.33	1455	832.666	585.667
617.594	593	3142	723.667	352.667	4126	1461.33	840	593
617.891	581.667	3083.33	730	357.667	4114	1459	821	581.667
618.189	563.333	3087	707.667	356	4099.67	1463.33	808.667	563.333
618.486	537	3054	716	348.334	4088.67	1450.33	801	537
618.783	555.333	3044.33	710.667	335.333	4029.67	1437.67	801.334	555.333
619.08	563.667	2981.67	720.333	312.334	3990.67	1419.67	810	563.667
619.376	573.667	2980	706	312.333	3963	1405.67	796	573.667
619.673	560.667	2983	683.667	307	3931.33	1401.33	782.333	560.667
619.97	554.667	3018	675.333	311.667	3922	1405.67	778.667	554.667
620.266	556.333	3002.67	672.667	302.334	3902.67	1385.67	779.667	556.333
620.563	542	2984.33	689.667	296.333	3851	1356.67	778.667	542
620.859	539	2910	688.333	297.333	3811	1360.67	769	539
621.156	530.667	2894.33	681.667	291.333	3780.33	1362	774	530.667
621.452	527	2873.33	665.667	290.333	3815	1367.33	761.667	527
621.748	511.333	2880.67	661.667	284	3800.33	1340.33	753.667	511.333
622.044	524.333	2839.33	660	278.333	3829	1343.67	742.667	524.333
622.34	561	2818	655.667	269.667	3818.33	1331.67	763	561
622.636	576.667	2770.67	646.667	269.667	3776.33	1316.33	764.667	576.667
622.932	557	2758	630.333	265	3691.67	1295	743	557
623.228	530.667	2713	625	264.667	3649.33	1284	708.333	530.667
623.524	507	2690	623.667	256.333	3648.33	1275	709.667	507
623.82	503	2675.33	622	263	3635.67	1255.33	705.333	503
624.115	489.667	2698	606.667	256.333	3608.33	1256.33	708	489.667
624.411	489	2707.67	601	251.667	3608.67	1266.33	694	489
624.706	508	2699.67	587.333	245.333	3581	1266.67	691.333	508
625.001	501.333	2670	596.333	243.667	3574.33	1256	692.333	501.333
625.297	499	2648	597	249.333	3535	1235.33	687	499
625.592	481	2628	603.333	242.666	3540.67	1222	692.334	481
625.887	484	2605.33	581	238.667	3492.33	1205	681	484
626.182	465.667	2558	569.333	232.333	3494.33	1205.67	680.333	465.667
626.477	461	2508.33	576.667	233.667	3470.67	1212.33	678.333	461
626.772	450.333	2483	576.667	230.667	3483	1217	675	450.333
627.067	460.333	2437.67	568	219.334	3432.33	1181.67	668.333	460.333
627.362	459	2419	560.333	216.667	3421.67	1155	668.334	459
627.656	458.333	2395	545.667	213	3359	1143	659	458.333
627.951	482	2415.33	550	207.333	3341.33	1142	662	482
628.245	469.667	2408.67	531	203.667	3321.33	1128	640.333	469.667
628.54	474.333	2393.67	532	197	3331	1117	658.333	474.333
628.834	424	2374.67	520.667	204.667	3329.33	1110.67	653	424
629.128	425	2313	509.333	199.334	3311	1123.33	655.666	425
629.423	406	2297.67	496	198.334	3273.33	1111	639.333	406
629.717	414.333	2253	492.667	185	3287.67	1098	635	414.333
630.011	410.667	2263.67	495	187.334	3235	1088.33	630	410.667
630.305	417.667	2264.67	497.333	192	3221.33	1085	625	417.667
630.599	438.667	2226	484	199.333	3175.67	1087	620	438.667
630.893	447.333	2212.33	477.667	189.667	3172.33	1067.33	631.333	447.333
631.186	448	2171.33	476.667	178.333	3178.33	1056.33	632.334	448
631.48	438.333	2184.33	487	170.666	3169.33	1041.67	622	438.333
631.774	426.667	2175.33	486.333	173.333	3145	1040.67	611.666	426.667
632.067	426	2124.67	471	176.334	3132.67	1011	608	426
632.361	410	2108.33	440.333	185	3088	1011.33	610	410
632.654	413.333	2077.33	435.667	178.333	3084.33	1012.67	605.667	413.333
632.947	388	2062.67	438	182	3066	1026	599	388
633.24	384.667	2014.67	453.667	178.334	3074.67	1018	599.667	384.667
633.534	378.667	1964	447.333	180.334	3075.33	1002.67	591	378.667
633.827	396.667	1952.33	451	174	3047.67	992.333	584.333	396.667
634.12	387.667	1971	441	166.667	3055	976.333	572.667	387.667
634.413	375.667	1966.67	436.667	167	3051.33	958	565.667	375.667
634.705	364.667	1937.67	433	165	3025	951.333	562	364.667
634.998	351.667	1872	419.667	154.333	2976	957.333	572.333	351.667
635.291	340.333	1846	409.667	153	2933.33	950.333	561	340.333
635.584	336	1818	393.333	151.333	2954	945.667	566.667	336
635.876	355.333	1849	389.333	165.667	2935.33	937.667	557	355.333
636.169	348	1835.33	383.333	163.334	2949.33	940.333	574.333	348
636.461	335	1803.67	376.333	171.334	2926.67	944	563	335
636.753	324.333	1761.33	371.333	168.666	2946.67	929.667	554.666	324.333
637.045	348.667	1731.33	372.667	167.667	2930.33	924.333	545.333	348.667
637.338	326.333	1737.67	380	162.666	2899.67	916	545.333	326.333
637.63	334.333	1727	387.333	163	2879.33	907.333	539.333	334.333
637.922	320.333	1717.67	375	156.666	2877.33	896.333	533	320.333
638.214	341	1685.33	366.333	143	2893.67	885	535	341
638.505	336.667	1654	367.667	134	2859.67	888	532.333	336.667
638.797	333.667	1634.67	369.333	151.666	2848	896	520	333.667
639.089	344.333	1638.67	370	155.333	2799.67	892.667	508	344.333
639.381	335.667	1642.67	353	158.667	2835.33	897	512.333	335.667
639.672	322.333	1636.33	351.333	138	2828	869.667	523	322.333
639.964	319.667	1616	343.667	128	2847	850.333	519.667	319.667
640.255	305	1589	346.333	129.666	2796.67	834	505.334	305
640.546	336	1573.67	334.667	131	2788.33	850.333	484.333	336
640.838	330.667	1566.67	342.667	140.333	2805	856	469.667	330.667
641.129	334.667	1523	329.667	131.667	2826.33	846.333	469.667	334.667
641.42	318.667	1494	332.333	135	2832.67	838.333	472.334	318.667
641.711	313.667	1466.33	311	138	2831.33	828.667	489.666	313.667
642.002	339	1468.67	312.667	138.334	2794	834.333	496	339
642.293	329.667	1462.33	305.333	131.667	2752.33	831.333	502.666	329.667
642.583	321	1450.33	306.333	124.333	2692.67	823.667	493	321
642.874	306.333	1459.33	304.667	116.333	2700	816.333	476	306.333
643.165	329	1446.33	305.667	116.667	2701.33	799.667	470.667	329
643.455	366	1450.67	295.333	117.334	2687.67	798.667	471.334	366
643.746	364	1424	289.667	119.667	2699	793	474	364
644.036	344.333	1395	289.333	115.333	2703.33	783	467	344.333
644.327	342.667	1355.33	287	121.666	2740.67	773	462	342.667
644.617	344	1344.33	283	127.667	2714.33	766.333	468.666	344
644.907	337.667	1328.67	272.333	128.333	2705.67	773.667	465.666	337.667
645.197	302.333	1301.67	279.333	121.667	2695.67	781.667	460.334	302.333
645.487	302.333	1296.33	282	121.333	2684.67	783.333	452	302.333
645.777	300.333	1289.67	282.333	121.333	2688.67	778.333	458.333	300.333
646.067	297.667	1303.67	274.667	110.334	2670.67	766.667	457.666	297.667
646.357	285	1254.33	274.333	105.667	2710.33	764.333	451.667	285
646.647	295	1248.33	269.667	96	2693.67	766.333	450	295
646.936	313	1231.33	267.667	96.334	2653.67	769.333	446.667	313
647.226	332.667	1199	255.333	97	2617.67	754.667	443	332.667
647.515	336.333	1191.67	258.667	96	2609	747.667	440	336.333
647.805	331.333	1183.33	254	100.334	2625	742.333	441.333	331.333
648.094	333.667	1210	245	91.333	2641.67	745.667	440.333	333.667
648.383	323.667	1213.33	245.333	96.333	2604.67	747.667	435.667	323.667
648.673	335.333	1177.33	235.667	88.666	2646.33	743.667	433	335.333
648.962	310.333	1169	240.667	92	2614.67	742	442.333	310.333
649.251	305.333	1138.33	235.667	88.666	2640	735	440	305.333
649.54	292.333	1133	253	94.666	2603.33	730	441.333	292.333
649.829	299	1123	242.333	86.666	2582.67	714.333	437	299
650.118	298.333	1113	234.667	95.666	2555.67	716.667	435.334	298.333
650.406	306	1123.33	205.667	99.667	2548.33	726.333	430.666	306
650.695	299.667	1093.33	208.667	109.334	2569.33	721	437	299.667
650.984	308	1073.33	207	96.666	2590	709.333	441	308
651.272	319	1039	204.667	95.333	2601.33	693.667	436	319
651.561	334.333	1036.67	217	103.333	2599	687.333	428.667	334.333
651.849	331	1052.67	218	108.334	2593.67	678.333	433	331
652.137	322	1047	233.667	95.333	2563.33	671	437	322
652.426	306	1021.33	215	76.667	2571.67	689.333	427.333	306
652.714	321	971.333	219.333	80.667	2535.67	703	416	321
653.002	315	975.667	208.333	75.333	2548	703	411.333	315
653.29	330.667	962	194.667	73.667	2525.33	694	416	330.667
653.578	313.667	1002.33	182	54.333	2585.33	676.667	416.333	313.667
653.866	313.667	981.667	174.667	66.333	2597	679	408	313.667
654.153	298.667	997.667	187.667	71	2546.67	675.667	395.667	298.667
654.441	302.333	942.333	178.667	80.666	2522	688	397.334	302.333
654.729	311	911.333	186.333	70.666	2491.67	679.333	395.333	311
655.016	319.667	898	190.333	73	2496.33	691.667	401.666	319.667
655.304	292.667	892.333	184.667	70.667	2465	678	399.667	292.667
655.591	275.667	883.667	188	70	2479.67	680.333	406.666	275.667
655.879	260.667	866	179.667	70.333	2513	666.667	398	260.667
656.166	297	885	187.333	73.667	2517.33	677	389	297
656.453	326.667	902.333	176.333	82	2499.67	676.333	388	326.667
656.74	330	881.667	176.667	73.333	2485.33	672	386.333	330
657.027	334.333	865.333	172.333	69	2490.33	651	384.334	334.333
657.314	311.667	850	168	62.333	2474.67	644.333	384.666	311.667
657.601	305.667	867.333	152.333	73	2491.33	643.333	383.333	305.667
657.888	256	831.667	163.333	74.333	2467	635.667	377.667	256
658.175	275.667	812.333	158.333	78	2461	627.333	368	275.667
658.461	291.667	794	173.333	77	2395.33	615.667	369.666	291.667
658.748	317	785.667	162.667	80.333	2432.33	614	373	317
659.034	292.333	774.333	171.667	81.666	2437.67	616.667	372.334	292.333
659.321	274.333	754.333	150.667	79.334	2456.67	605.667	368.666	274.333
659.607	259	748.333	146.667	78	2404.33	622.667	376.333	259
659.894	259	747	142.333	81	2362.33	614.667	382.333	259
660.18	252.667	765	153.333	76.334	2367.33	613.667	393	252.667
660.466	252	750.667	156	77.666	2370	598	383.334	252
660.752	244.333	732	148.667	80.666	2363	590.333	384.334	244.333
661.038	251.667	696.333	142	76	2380	580.333	373.334	251.667
661.324	268.333	677.667	136.667	63.667	2364.33	581.667	382	268.333
661.61	263.667	688.667	137.667	54.667	2392	574	373.667	263.667
661.896	290.333	668.667	138.333	54.334	2336.33	581	374.667	290.333
662.181	300.667	682	133	57.334	2339	565.333	364	300.667
662.467	316	640.667	131.333	53	2280	575.333	349.334	316
662.753	296	671.333	129	56.333	2286	554	345.667	296
663.038	301	667.667	135.333	61.333	2258.33	560.333	339	301
663.323	283.667	671.667	141.333	63	2287.33	558.667	347.666	283.667
663.609	267.333	658	151	65.667	2268	564.333	333	267.333
663.894	243.667	644	149	65.667	2297	558	332.667	243.667
664.179	246.333	636	143	73	2268.67	538.333	336.666	246.333
664.464	266.667	622.667	140.333	61.333	2280	547	338.333	266.667
664.749	260.667	604.667	140.333	65.334	2237.67	538	342.666	260.667
665.034	264.333	616.333	136.667	53.333	2268.33	545.667	328	264.333
665.319	264.333	612.667	139	59.333	2263.67	547.333	328	264.333
665.604	269.333	618.333	126	52.334	2247.33	542.667	326.333	269.333
665.889	269.333	589.333	131.667	55.333	2207.67	524.333	322.667	269.333
666.173	270.333	549.667	118.333	60	2185	506.667	323	270.333
666.458	267.333	536.667	124.667	55	2167	507	306	267.333
666.743	267.333	628.667	111.667	60.667	2169.67	520.667	308.333	267.333
667.027	271.333	614.333	112.667	63	2166.33	514.667	297.333	271.333
667.311	270.333	627	97.333	65	2139	505.333	299	270.333
667.596	274.333	544.333	104.667	58.333	2138.67	494.333	304.333	274.333
667.88	263.333	559.333	109.667	50.333	2152.67	501	314	263.333
668.164	285	531.333	116.333	61.333	2176.67	498.333	314.333	285
668.448	275.667	534	114.333	58.333	2131.33	492.667	313.333	275.667
668.732	268.667	528	108.333	57.666	2096.67	483.667	316.667	268.667
669.016	262.667	547.333	100.667	47	2097.67	489	320.666	262.667
669.3	286.667	534.667	97	52.333	2123.33	486.667	307.666	286.667
669.584	280.333	524	81.667	56.333	2109.33	481	297	280.333
669.867	266	500	97.667	54	2104.67	476	289	266
670.151	251	490.333	83	46	2059	473	295.333	251
670.435	259.667	479.667	101.333	47.334	2032.33	463	295.667	259.667
670.718	268	465	83.667	47.666	2021.67	462.667	293.333	268
671.002	262	453.667	86.333	55.333	2008.67	469.667	289	262
671.285	249.333	445	73	49.333	2054.33	471.667	287.666	249.333
671.568	252	440	80.667	51.334	2003.33	454.333	294	252
671.851	259.667	436	84.667	46	1999.33	442.333	301	259.667
672.135	271.667	434	91.667	39	1981	443.333	320	271.667
672.418	257	425.667	86.667	31	2025.67	445.333	317	257
672.701	258.667	401.333	97.333	33.667	2018.33	447.333	312.333	258.667
672.984	273	417.667	87	39.667	1959.33	449.667	288	273
673.266	273.667	420.667	82	51	1926.33	443	284.667	273.667
673.549	253	412.333	64.333	46.666	1941.33	430.667	275.334	253
673.832	222.667	387	62	47.667	1962.33	421.667	276.334	222.667
674.114	210.667	396.667	59.333	38.334	1947.33	416	268.667	210.667
674.397	219	396.333	65	46.333	1940.67	409	276	219
674.679	225.333	398.667	73.333	48	1910	411	274.334	225.333
674.962	231.667	376.667	86	51.666	1899.67	409.333	282.333	231.667
675.244	232	380.667	84	38.334	1835	414	278	232
675.526	242.667	402.333	82.667	24.667	1839.33	401.667	284.334	242.667
675.809	242	395.333	77.667	27	1810.67	399	282.333	242
676.091	255	385.333	89.333	33	1844.67	404.667	285.334	255
676.373	237.333	360.667	76.667	39.333	1797.33	411.667	270	237.333
676.655	254.333	381.333	76.333	36	1771.67	411.333	263.333	254.333
676.937	242	378	60.667	45.667	1736.33	387.667	260.333	242
677.218	253	360.333	62.333	51	1748.33	372	269.334	253
677.5	218.667	352	64.667	49.666	1748.67	374	274.333	218.667
677.782	201.667	361.667	70.667	26.667	1710	395	269	201.667
678.063	199.333	369.333	80.667	25.334	1691.67	399.333	256	199.333
678.345	210	359.667	82.333	25.333	1691	383.333	252.333	210
678.626	217	344.667	71.667	35	1697.33	367.667	260.667	217
678.908	216	336.667	71	39	1729	361	267.666	216
679.189	246	299.333	63.333	49	1705	372.667	266	246
679.47	232.667	288.333	68.667	48.667	1722	371	254	232.667
679.751	234	280.333	64	36.666	1689.33	369	256.333	234
680.032	223	294.667	59.667	33.666	1722	354	260	223
680.313	243.333	289.333	65.667	44.333	1692.33	340.333	249	243.333
680.594	238.667	279	63.667	43.666	1717	334	246.334	238.667
680.875	212.333	279.333	64.333	37.667	1691.67	329.667	243	212.333
681.156	217.667	301	72	29.333	1669.67	333.667	253	217.667
681.437	217	295	79	29	1627	333	249.333	217
681.717	234.667	284.667	75	20.667	1646.33	342.667	245.333	234.667
681.998	225	254.667	66.667	22	1674.33	350.667	248.667	225
682.279	218.333	254	62.667	30.333	1672.33	350.667	246.667	218.333
682.559	210.333	236	71	29.333	1612.67	340.667	247	210.333
682.839	219	249	71.667	22.333	1607.33	321.667	246.333	219
683.12	234	269.667	64	8.334	1599.67	325	250	234
683.4	227.667	291.333	64.333	15	1580.67	327.333	247.333	227.667
683.68	209	272.667	47	16	1572.67	339.333	240	209
683.96	206	249.667	50.667	20.666	1547.67	326	246.666	206
684.24	216.333	252.667	46.333	12.333	1563	316	247.667	216.333
684.52	221	278.333	61	12.667	1532.67	308.667	253.334	221
684.8	235.333	291	62.333	23.667	1525.67	311	240	235.333
685.08	236	261.667	61.333	34.667	1501	312.333	244.333	236
685.359	256.667	239.667	59.333	44.333	1500	313	240	256.667
685.639	212.333	226.667	46.667	33	1483	305.667	240	212.333
685.918	199	226	36.333	30	1486.67	303	235	199
686.198	184.667	251.333	30	33	1478	300	234.333	184.667
686.477	200.333	258.333	40.667	31.667	1477.67	303.333	226.667	200.333
686.757	191	273.667	55	41.667	1456.33	306.667	224	191
687.036	153.333	259.333	52.667	27.666	1440	304.333	225.333	153.333
687.315	168.667	254	59	34	1435.33	312.667	232	168.667
687.594	197	231	48.667	20	1394.33	298.667	226.667	197
687.873	219.333	223	45.333	24	1372.33	291	230	219.333
688.152	193.667	213	30.333	26.334	1340.67	272	240	193.667
688.431	186.667	216.667	41.333	35.667	1397.33	272.333	241	186.667
688.71	194.333	180.667	35	47.666	1390.33	267.667	232	194.333
688.989	202	173	38.333	41	1389.67	273	223	202
689.268	190	188.333	28.667	30.334	1360	269.333	218	190
689.546	174	203.333	42	14.667	1351.33	266	219.333	174
689.825	154	200.333	47.333	20	1351	264.333	220	154
690.103	166.333	186.667	46.333	19.333	1334.33	271.333	229	166.333
690.382	163.333	184.333	50	26.666	1316.67	276	228.334	163.333
690.66	195.667	179.667	49.333	34.667	1307	274	230	195.667
690.938	179.667	166.667	49.333	35.333	1323.67	270	225.333	179.667
691.216	174.667	182	46.667	21.333	1343.67	270.667	228	174.667
691.495	177.333	173.333	55.667	3.667	1346.33	261.667	219.666	177.333
691.773	172.667	194	51.667	-0.667	1314.67	256.667	211.667	172.667
692.051	174.333	186.667	40.333	18	1326.67	250.667	213.667	174.333
692.328	159	178.333	27.667	25	1260.33	253.333	228.666	159
692.606	163.667	173.667	38	28.667	1252.67	257.667	247.333	163.667
692.884	151.667	168.667	40.333	15.667	1216.33	255.333	242.666	151.667
693.162	145.333	194.333	38	15.334	1249.67	255.667	230.666	145.333
693.439	125.333	184.333	30	12.666	1252	247.333	215.667	125.333
693.717	131.333	214.333	37.333	14.333	1268	247	218	131.333
693.994	125.333	214	41.667	12.333	1243	236.667	221.333	125.333
694.272	151.333	234.667	41.667	19	1229	235.667	220	151.333
694.549	153.333	215.667	27.333	17	1189	237.333	209	153.333
694.826	154.667	216.667	19.667	18	1162	245.667	205.333	154.667
695.104	158	188.667	14.667	16.667	1120.33	239.667	214.333	158
695.381	170.667	168.333	34.333	12.333	1087.67	234.333	218.667	170.667
695.658	187.333	157.667	47.333	13	1106.33	230.667	214.334	187.333
695.935	144	173.333	57	10.334	1109.33	229.667	200.666	144
696.212	125.667	184.667	44.333	18.333	1121.33	235.667	209	125.667
696.488	91.667	163.333	36.667	13.333	1116	231.333	211.667	91.667
696.765	121.333	143.333	36.333	24	1125.67	230	217.667	121.333
697.042	122.667	127	41.333	19.333	1138	209.333	217	122.667
697.319	143.333	125.667	32.667	25.667	1117.33	203.333	217.333	143.333
697.595	137.667	130.333	31.667	2.667	1084	204	212	137.667
697.872	154	137.333	22.333	11.334	1053	216.333	206.667	154
698.148	142	162.667	32	6.333	1055	210	206.667	142
698.424	162.667	162.667	42.667	23.666	1051.33	205.667	217.333	162.667
698.701	150	154	57.333	19.667	1062.67	197.333	211.667	150
698.977	154.667	156	51.667	19.666	1040	196.667	203.333	154.667
699.253	160.667	137.667	26.333	24.666	1062	195.667	202	160.667
699.529	177.667	134.667	3.667	21.666	1033	191	205.666	177.667
699.805	188.667	112	5.667	21.666	1044	193.667	207.667	188.667
700.081	142	109	7.667	10.667	1006.67	197	198	142
700.357	117.333	92.667	18.667	5.667	1018	198	194.667	117.333
700.632	103.333	90	16.333	16.666	1018	198.333	200	103.333
700.908	130.333	87.667	29.333	14.333	1014.33	191	203.666	130.333
701.184	146.667	97.667	25.667	21.333	1000.33	204.667	195.667	146.667
701.459	135.667	101.667	19.667	15.333	988.333	198	194.333	135.667
701.735	108.667	108.333	9.333	16	993	199.333	200	108.667
702.01	97	95	12	16.334	1020	184.667	207.333	97
702.285	114.667	99.667	18.667	18.333	998	193.667	199.667	114.667
702.561	132.333	131	30.667	30.667	990.667	190	198.333	132.333
702.836	130.333	145.333	34	29.666	935	193.667	196	130.333
703.111	126.667	154	27	25.667	962.667	182.667	195.333	126.667
703.386	112	126	17.333	14.666	950.667	178.667	182.667	112
703.661	127.667	118.333	13.667	16	971	163.333	178.666	127.667
703.936	140	116	25.333	8.666	910	168.333	182.667	140
704.211	123	120.333	27	19	877	173.667	191	123
704.486	95.667	103.667	18.667	24	834.667	185.333	194.334	95.667
704.76	59.333	82.667	11.667	28.667	841.667	184.667	193.333	59.333
705.035	57.667	78.333	16.333	28.667	857.667	181.333	190.667	57.667
705.309	69.333	107.333	22.333	16	870.667	172.333	190.666	69.333
705.584	82.667	123.333	20.333	17.333	871	163	193.334	82.667
705.858	106.667	116	12.333	7	879.667	150.333	192	106.667
706.133	108	109.667	16	9.667	867.333	150.333	195	108
706.407	111.667	93.333	26.667	12	855.667	152	188.334	111.667
706.681	111	100	20	10.333	826.333	160	188	111
706.955	94	107	14	11.333	815.333	161	189.667	94
707.229	78.667	118.333	3	12.333	798.333	159.333	182.667	78.667
707.503	94.667	105.333	10.333	14.667	811.333	163	177	94.667
707.777	98.333	91.667	17	2	840.667	160.667	181	98.333
708.051	101.333	83.667	8.333	-11.333	856.667	160.667	194.334	101.333
708.325	61.333	93.333	17	-8.666	835.333	154.333	197	61.333
708.599	65.667	97.333	16.667	9	771.333	154.333	189.333	65.667
708.872	77.667	94.667	38	19.667	775.667	156.333	178.667	77.667
709.146	109.333	77	34	20.666	792.333	156	182.666	109.333
709.419	90.667	69.333	38	8.667	843.333	163.667	184	90.667
709.693	71	62.667	36.667	2.333	822.667	158.667	186	71
709.966	69.667	69.333	40.667	6.667	826.667	154	179.666	69.667
710.239	83.667	84	32.333	4	775.333	140	177	83.667
710.513	84.667	120.667	8	14.667	762.333	143.333	178	84.667
710.786	45	110.667	2.333	3.334	740	141.667	192.666	45
711.059	59.667	101.333	11.333	19.666	754	149.333	192.333	59.667
711.332	53.667	63	29.333	20.667	771.333	145.667	196.667	53.667
711.605	56.667	81	32	20.667	772.333	151.667	186.333	56.667
711.878	22.667	68.333	18	12	786.333	141	185	22.667
712.15	29	68.333	21.667	5	765	139.667	182.667	29
712.423	52	71.667	23	5.667	775.667	138.333	182.333	52
712.696	56.667	91.333	24	5.334	752.667	143	176	56.667
712.968	75	102.667	22.333	-4	766	135.333	184.666	75
713.241	80	109.333	22.667	-5.667	732.667	136.333	193.333	80
713.513	97.333	118.333	30.667	-5.333	718.333	126.333	195	97.333
713.786	90.667	118.333	21.333	3.667	690	130.333	183.333	90.667
714.058	93.333	84.333	11.333	5.666	669	122.667	180.334	93.333
714.33	80.667	58.333	14.333	6	657.667	127.333	177.666	80.667
714.602	87.667	54.667	10.667	2.333	636.667	128.333	177.333	87.667
714.874	82	67.667	13	-0.333	665.333	135.667	168	82
715.146	95.667	54	0.667	-1.667	661.667	139	176	95.667
715.418	76.333	34.333	2.333	-3	667.667	135.333	178.667	76.333
715.69	79.333	25.667	5.667	-0.667	619.333	122	180.334	79.333
715.962	67.667	55.333	9.333	4	633.333	110.667	183	67.667
716.234	60.333	61.667	12.667	8.334	660.333	113	189.666	60.333
716.506	41.667	55.667	6.333	10.667	668.333	117	192	41.667
716.777	53.333	51.667	5.667	3	687.667	122.667	190.666	53.333
717.049	51	67	7.667	-0.667	650.667	110	185.334	51
717.32	82.667	86.667	4.333	-1.666	642	109	186.667	82.667
717.592	46.667	65	6.667	2.334	585.667	111	183	46.667
717.863	48.667	52.667	5.667	-1	565.333	123.667	176.333	48.667
718.134	14.667	39.333	9.333	-4.334	566.333	123.333	168	14.667
718.405	58	40	11	-1.667	546.667	111.333	164.333	58
718.676	59.333	34.667	4	4.333	561	101.667	173.334	59.333
718.947	67.333	55.333	5.667	2.667	548.667	101.333	172	67.333
719.218	46.667	54.333	-5.333	7	576	113	167.334	46.667
719.489	43.667	52	0.667	4.333	577	114	159	43.667
719.76	71	42	4.667	13.334	582	109.667	160.667	71
720.031	81.333	38.333	15	5.333	553	107.667	162.333	81.333
720.302	109	60.333	13	10.334	555.667	103.667	165.333	109
720.572	80	48.667	19	8.333	534.667	109.333	164.333	80
720.843	75.667	62.667	2.667	15	566	96	169	75.667
721.113	66	35.333	4	16	533.667	101.333	170	66
721.384	78.333	67	-13	11	545.667	97	171.333	78.333
721.654	56.333	50	-2	7.333	550.333	105	170.333	56.333
721.924	68	59	1	11.334	547.667	111.333	170.666	68
722.195	36.333	24.333	18.333	20.667	558.333	107.333	177.333	36.333
722.465	55	17.333	13.333	26.667	539.333	99.333	184.667	55
722.735	16.333	8.333	11.333	26.334	545	95.333	178.334	16.333
723.005	29	23	6	26.333	530	101.667	174.333	29
723.275	26	39.667	15.333	17.334	515	110.667	161	26
723.545	55	47.333	25.333	9.667	515	106.667	169.666	55
723.814	58.333	48.667	23.333	5	492.667	106.667	157.666	58.333
724.084	59	46.333	27.333	7.333	476.667	105	163.666	59
724.354	58.333	12	18	10	470.667	101	156.667	58.333
724.623	35	-12	14	8	502	101.667	162.334	35
724.893	27	11	6	5.334	530.667	89	168.333	27
725.162	11	37.667	9	-1.333	512.667	93.333	179.667	11
725.432	32.667	56	4.333	0.667	500.333	81.667	182.666	32.667
725.701	40.667	29.333	4.333	2	471.667	96	172.333	40.667
725.97	30	33	-11.667	15.333	470.333	94.333	166.334	30
726.239	7.333	34.333	-6.333	12	455.333	96.333	168.333	7.333
726.508	23	19.667	-13	24	467.333	85.667	175	23
726.777	29.667	29.667	11	13.666	468	86.333	172.666	29.667
727.046	57.333	7.667	15	19.667	479.667	93	169.666	57.333
727.315	43.667	31	25.333	9	476	96.667	160.334	43.667
727.584	60.667	41.667	8.667	5.666	471	93	161.333	60.667
727.853	35	80.667	0	5.333	460.333	79.667	155.667	35
728.122	21	71.667	-6.333	6.333	417.333	75	161	21
728.39	11.333	53.333	-2.333	7.667	402	74	164	11.333
728.659	45.667	19.667	7	10.333	371.333	74.667	172.333	45.667
728.927	47.667	25.667	14.667	9	393.333	68.667	167.333	47.667
729.196	25.333	14	14.333	17.333	421	68	163.666	25.333
729.464	4.333	20.667	6	10	424	80.667	166.334	4.333
729.732	-6	33	4	15	431.333	90.667	165.667	-6
730	29	42.333	3	15	430	96.333	159.667	29
730.269	32	61.667	7.333	14.666	447.667	81.667	152.333	32
730.537	64.667	33.333	9.667	9.666	436	80	157.334	64.667
730.805	37.667	29.333	15	7.667	460.333	76.667	170.667	37.667
731.073	39.667	32.333	2.667	11.334	421	85	181.334	39.667
731.34	0.667	56.667	-3	5.333	421.333	78.333	184	0.667
731.608	21	49.333	-1.667	-2	375.667	83.333	170	21
731.876	23.333	32	6	6	402.333	77	165.333	23.333
732.144	41.667	19.333	12.333	13.334	387.667	80.333	164.667	41.667
732.411	20	29.667	4.333	21.667	377	70.667	187.333	20
732.679	16.333	28.667	11.333	7.333	386	70	187.667	16.333
732.946	25	17.667	1.667	-0.333	390.667	79.667	191.333	25
733.214	54	4.667	-9.667	-8.333	385.333	80.667	175	54
733.481	41.667	27.667	-16.667	4.333	342.667	91.333	169	41.667
733.748	33.333	38	-17.333	2	349	81.667	164.333	33.333
734.015	4	45	-9	7	350	79	161.334	4
734.282	16.667	25	-10	-9.334	370	68.667	168.667	16.667
734.549	29.667	7	-18.667	0	334.667	71.333	163	29.667
734.816	47.667	21.333	-12.667	-3	338.667	75.333	153.333	47.667
735.083	53.333	13.333	-5	1	314	69	144.333	53.333
735.35	51	32.333	11.667	-3	342.333	60.333	151.667	51
735.617	32.667	20.333	10	-2.333	339.667	53.667	162.333	32.667
735.884	26	41.333	6	7	382.667	66	162.667	26
736.15	5.333	55.333	5.333	7	361.667	65.333	160.333	5.333
736.417	-10.667	57.667	2.333	13	372.667	73.667	155.667	-10.667
736.683	-5.333	37	11	6.666	345.667	64	159.333	-5.333
736.95	13.667	22.667	11.333	16	374.667	77.333	153.334	13.667
737.216	45.667	30	15	14.333	372.667	65	155.666	45.667
737.482	57.333	41	13.667	7.334	380	68.667	157	57.333
737.749	58.333	46.333	21	2.333	365	58.667	160	58.333
738.015	72	45.667	23.667	6	343.667	67.333	171	72
738.281	26.667	23.667	18	14.667	295.333	65	164.667	26.667
738.547	26.333	1	4	5.334	296	65.333	169.667	26.333
738.813	-1.667	1	-3.333	-3	277.333	62	155.333	-1.667
739.079	22.333	28	-7	-6	325.333	60	159	22.333
739.344	15.667	41.667	-7.667	-5.333	306	61.667	155.667	15.667
739.61	17.333	30	0	-1.333	347.667	56.667	156	17.333
739.876	25	18.667	5	-2.333	323	57.667	156.667	25
740.141	14.667	16	20.333	7.666	330.667	59	154	14.667
740.407	20.667	-7	14.667	6	287.333	61	160.667	20.667
740.672	21.667	-15.667	11	8.666	296	61	157	21.667
740.938	49	-10.333	5.667	1	294	51.667	156	49
741.203	61	24.333	12.333	-2.666	317.667	52.333	155.334	61
741.468	75.333	17.667	15	-3.333	285.667	49.667	154.333	75.333
741.734	50.667	2	12.333	8.333	275	50	158.667	50.667
741.999	31	1.333	1	9.333	230	47.333	159.667	31
742.264	24.333	-13	3.667	-4	253.667	52.667	164	24.333
742.529	38.667	1.667	8.333	-9	241	56	174.334	38.667
742.794	38	16	21	-4.667	234	55.333	165.666	38
743.059	29.333	39.333	20.667	15.334	221.333	57.333	159.667	29.333
743.323	36.667	30.333	20	4.667	233.667	56.333	152.334	36.667
743.588	27.667	-3	17.667	1.333	253.667	63.667	156	27.667
743.853	36	-8.333	14.333	-7	251	66.333	164	36
744.117	24	-2.667	3.667	-2.666	239.333	71	160.334	24
744.382	39	-5.667	-2.667	-0.333	254.333	60	157.333	39
744.646	16	17.333	0.333	2.666	260	47	154	16
744.911	34.333	0	2	1	241.667	53.333	149.667	34.333
745.175	22.667	-27.667	2.333	-4.333	241	62.333	164.667	22.667
745.439	29.333	-58.667	1.667	-12.334	256.667	72.333	172.334	29.333
745.704	19.667	-50.667	9	-6	288.333	58	182.667	19.667
745.968	20.333	-37	11.667	-3.666	286	57.667	167.667	20.333
746.232	19.333	-21.333	13	5	262	49.333	166.333	19.333
746.496	-8.333	-11.333	2.667	-1	252.667	51.333	163.666	-8.333
746.76	6	-5.333	12.333	-5	238	51	172.333	6
747.023	-9.333	-10.333	9.333	-12.333	244	60	175.334	-9.333
747.287	-10.667	-36.667	17.333	-6.333	238.333	69	178.334	-10.667
747.551	-11	-31.333	5	-8.333	254	60.333	180.666	-11
747.815	13.333	-54	-0.333	-8	245	58	183	13.333
748.078	28	-37.333	-2	-14	243.333	51.667	175.667	28
748.342	27	-24.333	0.667	0.667	252.667	65.667	172	27
748.605	23.667	-15	-4.333	3.666	265.667	67.667	168.333	23.667
748.868	16.667	9	-3.667	8.334	228.333	66	167.333	16.667
749.132	47.333	26.667	3.667	-2	197.667	60.333	172	47.333
749.395	27.333	53	5.667	-11	163.667	51.667	158.667	27.333
749.658	34.333	36	8	-19.333	185.333	52	158.667	34.333
749.921	-13.333	-13.667	0.667	-16.333	162	42.667	153.333	-13.333
750.184	9.667	-28.667	10.667	-11	175.667	42	157	9.667
750.447	37.333	-24.333	5.667	-2	164	40.667	162	37.333
750.71	36.333	13	-2.667	2	191	44	154.667	36.333
750.973	37	5.667	-10	1	201.667	46.333	162.334	37
751.236	3	2.333	-9.667	-7.334	209.667	51.333	160.333	3
751.498	1.333	4.667	2.333	-21	224	59	163.666	1.333
751.761	-25	22.333	3.667	-21.334	212	60	157	-25
752.024	-28.667	17.667	-7.333	-14	208.667	49	149.333	-28.667
752.286	2	-3	-8.667	-8.333	204	43	148	2
752.549	28	-17.667	-12.333	-3.334	180.667	41.333	151	28
752.811	25.333	-35	-4	-1.333	173	48.667	161.333	25.333
753.073	4	-27	-15.667	6	154.667	50.333	159.333	4
753.336	-21	-14	-9.667	17	160.667	50.667	155.334	-21
753.598	-24.667	-4.667	4.667	15.334	151.667	51.333	161.667	-24.667
753.86	-17.333	-4.667	9	2.667	146.333	46.667	157.667	-17.333
754.122	-15.333	-8.333	-2	-19.667	169.333	41.667	165	-15.333
754.384	0.333	-10.667	-6	-20.667	170	42.667	153.333	0.333
754.646	-13.333	-10	2.333	-15.333	165.333	39.667	165.667	-13.333
754.908	-5	-28.667	8.667	-5.333	162	44.667	171	-5
755.169	-17.667	-7	4.333	-9	147	39.667	170.666	-17.667
755.431	-3.333	-4.667	-3.667	-9.667	146.333	46.333	165	-3.333
755.693	13	14	5.667	-5.666	120.667	37.333	150	13
755.954	36.333	-1.667	2.333	-9	167.667	39	147	36.333
756.216	34	8.667	10	-7.667	169	35.667	149	34
756.477	18	-5.667	3.333	2.333	161.667	45	148.333	18
756.738	11.333	-4	4.333	5.667	137.667	45.667	162.666	11.333
757	20.333	-12	-3	13	122	41.667	161.667	20.333
757.261	25	-17	2.667	6.333	148	42.333	165.667	25
757.522	19.667	-20.667	7	10.334	126	38	151.667	19.667
757.783	-4.667	-31.667	8.667	9.667	160.333	33.667	152.333	-4.667
758.044	-7.667	-20.333	2.667	3	134.667	27	145	-7.667
758.305	-4	-3.667	-1.333	7.666	140.333	29.333	156.334	-4
758.566	-11.667	4.333	3	8	120.333	40	147.333	-11.667
758.827	-7	-1.333	-1.333	18.333	140.667	43.667	155.333	-7
759.088	-11.667	1.333	3	14	148.333	44.667	147.334	-11.667
759.348	-5.667	0.667	0	7.667	136.333	40.333	154.333	-5.667
759.609	-5.333	14.667	11.333	2	139.667	35	149	-5.333
759.87	-9	4	5	6.333	166	31.333	145.333	-9
760.13	-8	-7	14.667	2	162	28	148.334	-8
760.391	3.667	4	13.667	0.333	145.667	32.667	153.333	3.667
760.651	5.667	18	19	-2.667	95.333	33	164	5.667
760.911	24	16.667	6.333	3	99.333	29.667	163	24
761.171	-7	-1.667	-2.667	3.666	107.333	26.333	158.334	-7
761.432	-17.333	-25.667	-4.333	5	139.333	20.333	150.333	-17.333
761.692	-41.333	-11.333	-8.333	10	129	24.333	148.667	-41.333
761.952	-19.667	-11	-4.333	2.666	118.667	21.333	149.667	-19.667
762.212	-16	-15.667	-4.667	-6.666	117	24.667	147	-16
762.472	-6.667	-32	3.667	-12.334	139.667	30	151	-6.667
762.732	-20	-37.333	7	-5	131.333	37.333	158.666	-20
762.991	-23.333	-23.667	-4	-0.333	110	37.333	165.666	-23.333
763.251	-2.667	-10.667	-9.333	4.667	103.667	30	161	-2.667
763.511	6.333	1.667	-9	-1	128.333	22	153.333	6.333
763.77	1	-10.667	-3.667	7	130.333	25.667	146.666	1
764.03	-1	-14.333	-2.333	8.667	95.333	34.667	150	-1
764.289	5.667	-23.333	-4.667	11	80.333	44	153	5.667
764.549	21.333	-10.333	1	-2.333	83.667	42	154	21.333
764.808	0.667	-7.667	6.333	-10	115.667	29.333	147	0.667
765.067	-16.667	-23.333	1	-18.666	99.667	27.333	148.666	-16.667
765.326	-13.333	-30	9.667	-10.333	125.667	24.667	144	-13.333
765.585	-12	-27.333	8.667	-5	122.667	32.667	149.333	-12
765.844	-6	24.333	8.333	10.333	-144.333	32	179.666	-6
766.103	-28.667	18.333	-5.667	3.667	-164.333	25.333	182.666	-28.667
766.362	10	25.333	-10.667	-6.333	-164.667	22.667	185	10
766.621	7.667	-15	-11.667	-12.334	114.333	29.333	150	7.667
766.88	-1.333	-1.667	-9.667	-15.333	111.667	36.333	147	-1.333
767.139	-15	-18.667	-5	-11.333	118.333	35.333	147.333	-15
767.397	-16	-22	8.333	-11.667	95.667	28.333	154.334	-16
767.656	18	-10.333	11	-5	96.333	23.333	151	18
767.914	17	-4	13.667	-0.666	71	32	155.334	17
768.173	24.333	15	11.333	-2.666	83.333	27.333	155.334	24.333
768.431	13.667	-2	11.333	-6.334	106.333	34.333	162.333	13.667
768.69	-2.333	10.667	9.667	-13.666	103.667	27	158.333	-2.333
768.948	-5	23.667	9	-22	99.667	29.333	157	-5
769.206	-1.333	36.667	10	-16.333	88.667	26.667	163.666	-1.333
769.464	-3.333	37.333	4.667	-11	100	23.667	159	-3.333
769.722	2.333	30.667	0.333	-1.666	93	22.333	163	2.333
769.98	-0.667	19	1.667	-13.667	67.333	20	158	-0.667
770.238	0.333	-1	8.333	-10	45.333	18	156.333	0.333
770.496	-4	-21.667	14.333	-12.333	66	15.333	155.666	-4
770.754	-7.333	-31.333	14.667	-2	74.333	23.667	162	-7.333
771.011	-2.667	-24	11	-2	122.333	29.667	169.667	-2.667
771.269	17.333	-28.333	3.333	-14	130.333	34.333	160.333	17.333
771.527	21.333	-29	4.667	-20	124.667	19	157	21.333
771.784	17	-49.333	4	-20.333	117.667	10.667	163.666	17
772.042	11.333	-38.333	1.333	-10.334	96.333	7.667	168.667	11.333
772.299	-9	-46.667	-13.333	-5.333	65.333	23.667	175.667	-9
772.557	-11.333	-18	-10.333	-11.667	27.667	32	159.666	-11.333
772.814	-23	-43.667	-5.667	-8.666	31.333	33	160.334	-23
773.071	-12	-32	3.667	-11.334	40	29.667	148.333	-12
773.328	-8.667	-26.333	9.667	-28.333	70	28.333	146.667	-8.667
773.585	-3	10	8.667	-22	75.667	29.333	143	-3
773.842	-5	22.333	9	-20.666	84.667	24.667	155	-5
774.099	4	14.667	-4.333	-10.667	53.667	17.667	161	4
774.356	-9.667	-21	1.333	-11	65	20	171.667	-9.667
774.613	6.667	-46	1.667	-11.334	71.333	21	163.666	6.667
774.87	-5.333	-45	5	-14.666	86.667	29	161.666	-5.333
775.126	-1	-16	-1	-19.667	53.667	32.667	156.667	-1
775.383	-8.333	-10.333	-4	-26	77	37	157.667	-8.333
775.639	-6.333	-15.667	-5.667	-5.333	51.667	37.333	159.667	-6.333
775.896	7.333	-17.333	5.667	-4	82.667	34	162.334	7.333
776.152	6.667	9.667	10.667	4.334	36.333	27	158.666	6.667
776.409	-5	32	12.667	-4.334	62	24.333	161.333	-5
776.665	-22	15.667	3	-7.334	41.333	14.667	154.667	-22
776.921	-49	-13	2.667	-6.333	44.333	15	158	-49
777.177	-23	-49	-1.667	-4.334	28.667	14.333	152.334	-23
777.434	-12	-38.333	0.333	-3	32.667	19.333	154	-12
777.69	6	-15.667	-2.333	2	68.333	27.667	150.666	6
777.946	-11.667	8	3.333	9	87	33	157.666	-11.667
778.201	-9.667	5.667	-11	-3.667	82	26.667	159.333	-9.667
778.457	-8	19	-14	-5	69.667	18.333	164.666	-8
778.713	-5.667	7	-18.333	-8.334	69	16	157	-5.667
778.969	-20.667	16.333	-9.333	13	83.333	26	154.333	-20.667
779.224	-7.333	-21	2.333	3.666	90	29.333	146.333	-7.333
779.48	0	-35.667	8.333	-5	60.667	22.333	148.666	0
779.736	21.667	-53	18	-16.333	43.667	18	147	21.667
779.991	23.667	-29	9.667	-3.667	40.667	19.333	144.333	23.667
780.246	25.333	-24.667	12.333	-5.333	66	20.333	150.667	25.333
780.502	8.333	-19.333	9.667	-8.666	62.333	19	149.667	8.333
780.757	13.333	-41	9.667	-19	20.333	15	168	13.333
781.012	-6	-54.667	5.333	-7.333	-4.333	22.333	161	-6
781.267	-4.333	-67.333	6.333	-4	7.667	25.667	164.334	-4.333
781.522	-26.333	-63	1	1.334	30	22.667	147.666	-26.333
781.777	-21.333	-20	7.333	-11.333	53	15.333	152	-21.333
782.032	-32.667	-13	4.667	-2.666	39.667	14	154.334	-32.667
782.287	-28	-24.667	6.333	-6.667	47	14.333	154.667	-28
782.542	-22	-44.667	4.333	-2.333	22.667	13.333	153.334	-22
782.797	-28.333	-44.333	4.667	-5	19.333	14.333	148.666	-28.333
783.051	-13.667	-18.667	4.333	-8.333	-11	23.667	149.333	-13.667
783.306	-32	-14	1	-6	6.667	27	148.333	-32
783.561	-25.333	-13.333	2.333	-7.666	4.667	20	153.333	-25.333
783.815	-37.667	-23	-0.667	-8.333	24	17.667	166	-37.667
784.069	-17.667	-29.667	-8.333	-13.333	7	18	169.667	-17.667
784.324	-17	-24	-11.333	-20.333	43	21.667	168	-17
784.578	-38	-24.333	-4.333	-17.333	57.333	17.667	169.333	-38
784.832	-53.333	2	7.333	-19.667	48.333	16.333	163.667	-53.333
785.087	-52.667	2.333	9.667	-21.333	13.667	13.667	155.333	-52.667
785.341	-35	24	12.667	-16.667	33.667	15	145.667	-35
785.595	-25.333	-32	2.667	-16.334	31	21	151.334	-25.333
785.849	-17.333	-31	-5	-9	50.333	25	155.333	-17.333
786.103	-9.667	-41	-15	-15	14.667	21.667	158	-9.667
786.356	-5.667	-17.667	-17	-2	31.333	18	159.334	-5.667
786.61	-4	-6.333	-15.667	-15	7.667	16.667	158	-4
786.864	8.667	-2.333	-5	-14.334	23	22.667	157.666	8.667
787.118	20	3	1.333	-33	39.333	19.333	158.333	20
787.371	42	-10.333	3	-21.334	31.333	21	172.333	42
787.625	26.667	-31.333	-5	-21.334	42	12	174.666	26.667
787.878	11	-47	-12	-12.333	41.333	16	161	11
788.131	-13.333	-33	-11	-9.667	19.667	17.333	149.333	-13.333
788.385	-18	-10.667	-11.667	-6.667	5.667	14.667	144	-18
788.638	-25	6.333	-1.333	-1.333	-15.667	16	152.333	-25
788.891	-35.333	-19	-3	-4.333	27.333	21.333	150.667	-35.333
789.144	-18	-27	3.667	-7.333	14	27	142.667	-18
789.397	-0.333	-13.667	1.333	-6.333	33.667	18	146.667	-0.333
789.65	0.333	7.667	3	0.667	42.333	8.333	155	0.333
789.903	-21	17	1	-7.667	74	2.333	166.333	-21
790.156	-32.667	-2.667	-2.333	-10	72	3.667	159.667	-32.667
790.409	-32.333	-17.667	2	-7.334	64.667	4.333	149.667	-32.333
790.662	-20	-22	2.333	10	14.333	13.333	143	-20
790.915	-12	-13.333	-0.333	4.667	17.333	18.667	148.334	-12
791.167	-17.333	-1.333	-5.667	-8	1.667	22.667	149	-17.333
791.42	-14.667	-9	-6	-13.667	39.667	15.667	151.333	-14.667
791.672	-29	-10	-3.333	-5.667	52.667	14.333	142.334	-29
791.925	-8.333	-4.333	-0.333	4	76.333	8	144.333	-8.333
792.177	-12.333	-8.333	2.667	1	85	14	138.333	-12.333
792.429	21.667	-12	11.667	7	75.333	14.333	137	21.667
792.682	-1.667	-5.333	8	7	74	12.667	137.333	-1.667
792.934	-6.333	4.333	8	3.333	16.333	9.667	140.667	-6.333
793.186	-31.667	-13.667	-2.333	-4	-18.333	6.667	158.333	-31.667
793.438	-15.667	-29	-2.667	-2.333	-28.667	13.333	158	-15.667
793.69	-14.333	-43	-14.667	6.333	-9.333	13.667	154	-14.333
793.942	-16.333	-23.333	-17	3.333	47.333	13.667	143.667	-16.333
794.194	-0.667	-24.667	-23	4	67	9.333	134	-0.667
794.446	-2.333	-0.333	-16	3.333	58.667	17	142.333	-2.333
794.697	16	20.667	-13	11	20.667	16	142	16
794.949	0.333	15	-9	-3	1	20.333	150.334	0.333
795.201	-4.333	-19.667	-10	-5	40.333	8	147.667	-4.333
795.452	1.667	-34	-15.667	-3.666	31.667	10.333	151	1.667
795.704	4.667	-28	-10.667	3.333	-3.667	11.667	149	4.667
795.955	23	-3.667	-8.333	6.333	-36.667	24	138.667	23
796.206	2.667	-15.667	5.333	-8.334	-8	21.667	138.666	2.667
796.458	-0.667	-20	13.333	-3.334	5.667	16.333	142.333	-0.667
796.709	-23.667	-19	7	-0.334	14.667	11.333	156.333	-23.667
796.96	-34.333	-16	-1.667	7	25.667	20	154.333	-34.333
797.211	-47	-18.667	-12.333	5	12.333	14.667	151	-47
797.462	-36.333	-30.333	-12	10	25.333	14.667	152.333	-36.333
797.713	-31	-34.333	-4.333	12.333	15.333	2	154.667	-31
797.964	2	-23	-16.667	8.333	18.667	11	157	2
798.215	10	-28.667	-17	2.333	39.333	9.333	154.667	10
798.466	15.333	-33	-24.667	4.667	26.333	13.333	143	15.333
798.716	-11.667	-51.667	-11.333	13.667	52.333	10	134.334	-11.667
798.967	-10	-35.333	-5.667	9	42	20.667	135.667	-10
799.218	-17.667	-24.667	-1.333	-5.333	37.333	28.667	143.333	-17.667
799.468	-2.667	-28	-3.667	-6.666	19.667	30.667	159	-2.667
799.719	-23.667	-22	2.333	6	6.333	16	157	-23.667
799.969	-9.667	-28.667	-3	28	3	15.333	156.667	-9.667
800.219	-26.333	2.667	7	18.333	2	10.333	148.666	-26.333
800.47	-14.333	-27.333	-7	11	-6.333	14	156.334	-14.333
800.72	-7	3	2	-2.334	-28.333	9.667	157.333	-7
800.97	5.333	-19.333	-7	-4	-19	4	160.666	5.333
801.22	7	-4	0	-4.334	4	16	147	7
801.47	-20.333	-19	-4.667	2.667	28.333	16	144	-20.333
801.72	-22.667	-23	0.667	17	1.333	23	143	-22.667
801.97	-25	-13.333	0.667	7.333	-9.333	16	147.666	-25
802.22	-12	-5	-5	-1	-2.667	14.667	148	-12
802.47	-3.333	12.667	-10.333	-11	30.333	16	156	-3.333
802.719	-16.667	-12	-17.667	-8	29	18	161.333	-16.667
802.969	-5.667	-21.667	-4.333	-2	24.667	17	160.333	-5.667
803.219	-17.333	-25	-3.667	2	27.667	22.667	156.666	-17.333
803.468	0.667	8.333	4	1	19.333	16	157.667	0.667
803.718	-20	-16	-14.667	-5	10	16.333	158.333	-20
803.967	-38.333	-16	-16	-8.666	-13	10.333	156	-38.333
804.216	-37.333	-59	-13.333	-9.334	-16.333	6	151	-37.333
804.466	-26	-41	2.333	-9.666	-16	8.667	155.667	-26
804.715	-0.667	-36	4	-11.667	-1.667	9.333	153.666	-0.667
804.964	1.333	1	0.333	-12	4.667	19	154	1.333
805.213	7.333	4.667	-7	-11	-17.333	12	158.666	7.333
805.462	-15.333	4.333	-13.667	-5.667	-13.667	24.667	162	-15.333
805.711	-26	-26.333	-0.667	1.666	-45.667	19	156	-26
805.96	-42	-20.333	1.333	3.334	-34.667	27	152.333	-42
806.209	-16.333	-23	13.333	10.667	-32.667	13	143.667	-16.333
806.458	-24.333	-2	2.667	7.333	-25	17	137.334	-24.333
806.706	-26.667	-13.333	0.667	9	-1	13.667	134.333	-26.667
806.955	-63.333	-17.333	-10	6.666	11.333	15	133.667	-63.333
807.204	-37.667	-39	-7	2	39.333	11.333	146	-37.667
807.452	-35	-30.333	-4.333	7	41.333	4.667	156	-35
807.701	-9.333	-26	9.333	5.333	43.667	7	165.333	-9.333
807.949	-43.667	-9	20.333	12	31	12	162	-43.667
808.197	-25.333	-2.667	19	2.333	10.333	18	127	-25.333
808.446	-30	-15	2.667	-3	-8.333	15.667	126.334	-30
808.694	-27.333	-16.333	-10.667	-3.667	24	11	129	-27.333
808.942	-31	-26.333	-12.333	-4	18.333	9.667	151.667	-31
809.19	-48	-19.667	-4	-11.667	31	8.333	146.667	-48
809.438	-45	-21.333	-3	-11.334	22.333	11.333	145.333	-45
809.686	-45.667	-10	7	-11.667	16.667	12	143.667	-45.667
809.934	-13.667	16	-3.667	-5	-3	4.333	150.667	-13.667
810.182	-17.333	9.667	-7.333	-1.666	-3.333	2	152.667	-17.333
810.43	-29.667	-3	-13	-4.334	-22.667	11.667	152.667	-29.667
810.677	-50.333	-15.333	1.333	2.667	-14.667	25.333	150	-50.333
810.925	-33.667	-24	1.667	-1	-32.667	29	147	-33.667
811.173	-19	-33.667	-2	12	-3.333	25.333	149.333	-19
811.42	14.333	-70	-2.667	0.334	14	23	149	14.333
811.668	13.333	-29.333	-1	-2.333	0.667	18	151	13.333
811.915	11.667	-34	1	-10.667	13.333	11.667	149.334	11.667
812.162	-20.667	5.333	3	-5	-12.333	16.333	147	-20.667
812.41	1.333	-7.333	2.667	-2.333	9	16.333	140	1.333
812.657	-7.333	-1	1.667	-7.333	7.667	16	143	-7.333
812.904	13.333	-2.333	-3.333	2	16.667	12.667	144.666	13.333
813.151	-15	1.333	-3.333	1	31.667	12.333	143.333	-15
813.398	-22.667	-4	-6.333	4.667	5	18	136	-22.667
813.645	-27.667	-11.667	-6	-12.333	-1.667	18.333	132	-27.667
813.892	-9.667	-19.667	4	-19.334	-28	18.667	138.667	-9.667
814.139	9.667	-4.667	8.667	-17.667	-36.333	19.333	142.334	9.667
814.386	15	-30.333	7	-8	-67	18	148	15
814.632	6.667	-13	-5.667	-7.333	-65.333	20	146.667	6.667
814.879	12.333	-4	-11	-5	-49.667	22.667	167.667	12.333
815.126	0	20.667	-10	-1.334	-23	25	161.334	0
815.372	18	1	-4.333	8.333	-11.333	21	165	18
815.619	3	-0.333	8.667	8	5.667	11.667	147.333	3
815.865	15.333	-5	9.667	-4.333	3.667	7.667	154.333	15.333
816.111	13	-6.333	3.667	-7	1	6	160	13
816.358	22.667	-24.333	4.667	-8.666	-20.333	6.667	159	22.667
816.604	-2	-22	9.667	-6.667	-21.667	4	152.667	-2
816.85	-18	-29	18.667	-6.333	-11.333	9	141.667	-18
817.096	-30.667	-5	16.333	-8.333	29.333	5	150	-30.667
817.342	-13.333	-19.667	9.333	-8.666	40	-4.333	155.334	-13.333
817.588	-17.667	-2.333	-0.333	-10.667	-4	-8.667	156.666	-17.667
817.834	-22.333	-3.667	0	-16.667	-37	-4.667	146.667	-22.333
818.08	-26.667	2.333	-4	-9.666	-33.333	4.667	145	-26.667
818.326	-10.667	-1.667	1	-6.334	-12.333	3	150.667	-10.667
818.572	-9	-9	-2	-2.333	-19.667	2.333	150.334	-9
818.817	-6	14.667	4.333	-10.334	-32.667	-4.333	148.334	-6
819.063	-33.333	-5.333	-1	-14.666	-20	-2.667	144	-33.333
819.309	-37.667	-10.667	-3	-4.333	6.667	3	149.667	-37.667
819.554	-33	-30.667	-10.333	2.667	19.667	12.667	150.333	-33
819.799	-18	-12.667	-11	4.333	-6	15.333	156.333	-18
820.045	-3.333	-22.667	-2.333	0.333	-27.667	10.333	149	-3.333
820.29	-20	-15.667	2	-3.666	-32.333	6.667	149.666	-20
820.535	-32.667	-42.667	8	-10	-22.333	5	153.667	-32.667
820.781	-34.333	-49	-1.333	-9	-50.667	-3.333	166	-34.333
821.026	-33.333	-38.667	5.333	-7.333	-30.667	-1	173.334	-33.333
821.271	-11.667	-17.667	1	-0.334	-17.667	3	156.667	-11.667
821.516	-1.667	2.667	-2	-1.334	-6	8.333	142.667	-1.667
821.761	-4.333	-13.667	-9	1.667	-24.667	0.667	129.333	-4.333
822.006	-24.333	-2	-5	4.666	-37.667	-9.333	142	-24.333
822.25	-55.667	-15	3.333	5.333	-1	-9.333	148	-55.667
822.495	-47.333	6.667	7	-8.667	-16.333	-1	153.333	-47.333
822.74	-29.667	-5.333	2.333	-16.667	-11	8.667	142.333	-29.667
822.985	-28	-3.333	-5.333	-29	-37	15	136.333	-28
823.229	-20.333	-46.667	-4	-16	-46.667	14	137.333	-20.333
823.474	-41.667	-30.667	-5.333	-11.666	-42.333	12.667	140.334	-41.667
823.718	-35	-30	-10.667	2.666	-27.667	9.333	149.666	-35
823.963	-37	-19	-13.333	8.333	-37.333	8.333	153	-37
824.207	-22.333	-48.667	-6	7	-49	7.667	152.667	-22.333
824.451	1.333	-25.333	-1	4	-47	3.667	145.333	1.333
824.695	-7	-12	-8	-7.334	-17	-2	141	-7
824.939	-8.667	9.667	-2.333	-2.667	-17.333	-8	144.667	-8.667
825.184	-20.333	0.667	0	-9	-20	-7.667	145.667	-20.333
825.428	-30.333	11	8.333	-11.334	-54.333	-11	144.333	-30.333
825.672	-35.667	22.333	4.333	-19	-42.667	0.333	145.334	-35.667
825.915	-59.667	36	6.667	-9.333	-46	4.667	144	-59.667
826.159	-65.667	22.333	14.333	-2.666	-49	18.667	144	-65.667
826.403	-58.333	1.667	9.333	-5.333	-36.333	10	136.666	-58.333
826.647	-50	-16	5.333	-9.667	-41.667	5.333	144.667	-50
826.891	-12.667	-36.667	-6.667	-2	-45	2	144	-12.667
827.134	1.333	-37.667	12.667	11.333	-39.333	-3.667	149	1.333
827.378	12.333	-36	14	14.333	-27.667	8.667	142.334	12.333
827.621	2	-6	16.333	6	12	4.333	141.666	2
827.865	-5.667	25	-10.667	0.334	-20	13.667	144.667	-5.667
828.108	-9.667	26.333	-12	-1.333	-6.333	3.667	137.333	-9.667
828.351	-25.667	27.333	-19.333	-2.334	5.667	4.667	143.334	-25.667
828.594	-21	12	-10.333	-0.333	18	6.333	149	-21
828.838	-2.333	25.333	-7	1	-29.333	8	162.667	-2.333
829.081	14.667	13.667	8	11.333	-55.667	7.667	152.667	14.667
829.324	-19.333	20	11.333	5	-61.333	3	137.333	-19.333
829.567	-30.333	-18.667	5	-2.333	-15.333	-1.667	135.666	-30.333
829.81	-25	-23	-2	-8.666	-8.667	-0.667	145	-25
830.053	7.667	-28.333	-13	-6.334	-22.333	-0.667	145.666	7.667
830.295	6	-10.333	-1.333	-5.666	-40.333	6	154.333	6
830.538	-6.667	-4.667	0.667	-6.333	-26.667	13.333	150	-6.667
830.781	-1.333	-34.667	11.667	-5	0.667	14	157.334	-1.333
831.024	-7.667	-38.667	0	-3	7.667	6.667	148	-7.667
831.266	-17.333	-59	0.333	5	8.667	4.333	140.333	-17.333
831.509	-48	-47.333	-1	2.666	11	5.333	133.667	-48
831.751	-47	-52.333	4	11.333	16.667	10.333	138.333	-47
831.994	-36	-41	0	4.667	0.667	4	146.667	-36
832.236	-19.333	-32.667	-4.667	2.333	-35.333	3.333	146	-19.333
832.478	-11.667	-19	-12	3.667	-54	-1	143.667	-11.667
832.72	-7.667	-16	-5	-2.334	-56.667	0.667	140.666	-7.667
832.963	9	-20.667	-10.667	9.666	-69.667	0.667	144	9
833.205	2.333	-24.667	-7.667	2	-88.667	5.667	136.667	2.333
833.447	4	-13	-9	8.666	-60.333	-3.333	138.333	4
833.689	-20.667	-30	-2.667	7.667	-9	-2.667	137	-20.667
833.931	-45.667	-25.667	1	11.667	23.667	-6.333	142.333	-45.667
834.172	-70.333	-33.667	-3	8	12	-1.333	150.667	-70.333
834.414	-88.333	3	-1.667	9	-43.667	-4	166.333	-88.333
834.656	-70	-8	-4	4.667	-10.333	-5	166.334	-70
834.898	-55.333	5.667	-3.667	14.333	-24.667	-2.333	161.667	-55.333
835.139	-19	-22.667	-10.667	1	39.333	1	145.334	-19
835.381	-14	-19.333	1	7	-16.333	8.667	137	-14
835.622	-11.667	-9.333	-4.333	-2.667	-14.333	15.333	132	-11.667
835.864	-21	8.667	6	4	-38.667	14	139.334	-21
836.105	-25.667	4	2.333	-0.333	-30.667	6	152.667	-25.667
836.346	-33.333	-6	8	7	-38.333	2.333	153.667	-33.333
836.588	-38.333	-25	14.667	6.333	-47	6.333	153.666	-38.333
836.829	-14.333	-0.667	5.333	4	-42.333	10.667	146.667	-14.333
837.07	-10	5.333	-2.667	6.333	-26.333	8.333	153.667	-10
837.311	-11.333	29.333	-9.333	12.667	-49.667	2.333	151.667	-11.333
837.552	-27.667	20	-6	18	-44.333	7	151.334	-27.667
837.793	-28.333	0.667	-2.333	18.334	-61.667	8.667	144.333	-28.333
838.034	-33.333	-23.333	-2.667	13.666	-21	10	142.667	-33.333
838.275	-39	-52	-0.333	12.333	-13	4.333	140.667	-39
838.516	-18.333	-51.667	9.333	17.667	16.333	2.667	152.667	-18.333
838.756	-24.667	-19.333	9.667	24.666	-41.667	-6	158.333	-24.667
838.997	-27	1	10	19.334	-59.333	-7.333	167.667	-27
839.238	-19	0.667	9	14.666	-63	-10.333	156	-19
839.478	-15.333	-38.333	1.667	15.666	-34.333	0.333	152	-15.333
839.719	-2	-35.667	1.667	27.334	-33.333	8	145	-2
839.959	-29	-20	-17.333	28.666	-34.333	14	155	-29
840.199	-22.333	25	-9.667	16.666	-29.667	8	158	-22.333
840.44	-19.333	45.667	-7	14.334	-36.667	7	164.666	-19.333
840.68	-21.333	36.667	3.667	12.667	-98.667	3.333	162.667	-21.333
840.92	-15.333	18.667	8	7.667	-89.333	9.333	167	-15.333
841.16	-47	-9.667	-11	6.667	-63	-2.333	163	-47
841.4	-42	-15	-0.333	-1	-17	-3.333	159	-42
841.64	-50	-36.333	-13.667	16	-12	-1.333	148.666	-50
841.88	-22	-21.667	4.333	13.667	-9	-1	155.333	-22
842.12	-3.333	-15.667	-6	19.333	-33	-5.667	153	-3.333
842.36	-2	-8.667	6.667	0.667	-54.667	-8.667	152.666	-2
842.6	2.333	-6	-7.333	3.333	-57.333	0.667	142.333	2.333
842.839	-15	-11	-3.333	1.667	-59	5	145	-15
843.079	-17.667	-3	-11.333	10.667	-40.667	-5.667	151	-17.667
843.319	-14.667	-5.667	-2	2	-51.333	-11.667	157.333	-14.667
843.558	-17.333	6	-18.333	-2.667	-37.333	-6.667	158.333	-17.333
843.798	-9.333	9.667	-22	-2.334	-62	-3	162	-9.333
844.037	-16	-14.333	-18	3.667	-80	3	163	-16
844.276	-15.667	-25.333	-3.667	1.667	-52.333	-5.667	164	-15.667
844.516	-0.333	-60.667	1.667	11	-29.667	-7.333	164.667	-0.333
844.755	-4.333	-67.667	1.667	-3	-12.667	-10.667	166.334	-4.333
844.994	5.333	-78.333	2	4	-24	-12	162.333	5.333
845.233	1	-32.333	-1.667	-9.333	-28	-6.333	156.667	1
845.472	-7.667	-20.667	-11	-1.666	-27.667	-8.333	141	-7.667
845.711	-8	-9.667	-12.667	-7	-11	-0.333	141.667	-8
845.95	-21.667	-3.333	-7.667	-3	10.667	-3.667	138.333	-21.667
846.189	14.667	29.667	4.333	-6	10	1	149.667	14.667
846.428	17	8.333	12.667	-7.667	8.667	-6.333	149.333	17
846.667	23.667	-28.333	10.333	1.667	-30	-3.667	155.333	23.667
846.905	-3.667	-72.333	-4.667	6.333	-29	-11	152.667	-3.667
847.144	-18.333	-65	-8	8.333	-53	-3.667	148.666	-18.333
847.383	-18.333	-42.333	-11.333	-4.667	-28.333	-10.667	146.667	-18.333
847.621	-34.333	-25	1.333	-2	-40	-7.667	158.667	-34.333
847.86	-45.667	-30.667	-13.333	-9	-39	-12	161	-45.667
848.098	-44.667	-30.667	-7.667	-12.333	-36	-3.667	151.667	-44.667
848.336	-35.667	-25	-19	-8.666	-18.667	2.333	141.333	-35.667
848.575	-26	10	-8	4	-16.667	-6	147.333	-26
848.813	-3.667	-5.667	-8.333	12.667	-26.333	-12.333	156.667	-3.667
849.051	-3	-12.667	-2	4.334	-15	-14.333	155.667	-3
849.289	-18.333	-13.333	0.333	-3	8	-6.667	148.667	-18.333
849.527	-50	-13	0.333	1.667	-8	0.667	154.667	-50
849.765	-21.667	-11.333	-3	6.333	-32.667	3	154.667	-21.667
850.003	13	-28.667	-14.667	7.333	-58.333	10.667	159	13
850.241	12.667	-28.333	-27.333	6.666	-53.333	9	158.667	12.667
850.479	-29.667	-21	-25.667	6	-75.333	0.333	155.333	-29.667
850.717	-37.667	-16	-24.667	1.333	-78.333	0.667	152.334	-37.667
850.954	-50.667	-13	-16.667	2	-54.667	3	142	-50.667
851.192	-45.333	-13.333	-18.667	2	-57.667	5.667	138.333	-45.333
851.43	-46	-21.667	-9.667	17	-45.667	3	131	-46
851.667	-35	-16	-6.667	14.667	-69.333	5.667	133.334	-35
851.905	-54	-21	-8	15.667	-50	1.333	136.333	-54
852.142	-62	-17.667	-17.667	-3.334	-53	-6.333	144	-62
852.379	-47.333	-28	-10.667	-12.667	-49.667	-6.667	139.666	-47.333
852.617	-22	-45	-6	-7	-50.333	5.667	135	-22
852.854	-31.667	-58.667	2.333	4.334	-57.333	15.333	129.334	-31.667
853.091	-22	-55.333	-11.333	6.667	-65.667	21	137	-22
853.328	2.667	-63	-20.667	6.666	-54.667	18.333	138	2.667
853.565	-17	-47.333	-22.667	3	-40	11.667	144.334	-17
853.802	-15	-29.667	-18	-4.334	-14	2.333	142.333	-15
854.039	-30.667	-19.333	-9.667	-10.667	-4.667	-2.667	150.667	-30.667
854.276	6.333	-3.667	-9.667	-4	-29.667	5.333	150.334	6.333
854.513	-13.333	-6.667	-10.667	10	-26	2.667	152.667	-13.333
854.75	-7.667	-14.333	-16.333	17	-49	3	143.667	-7.667
854.986	-16.667	-21	-17	17.667	-31.333	-5.333	142.334	-16.667
855.223	-14.667	-16.333	-23.333	17	-45.333	-3.667	146	-14.667
855.46	-14.333	-3.667	-19.333	18.667	-37.333	-3.333	155.666	-14.333
855.696	-24	-8.667	-16.333	8.666	-22	-0.333	161.333	-24
855.933	-29.333	-31.667	-13	7.666	-29.667	5.333	153	-29.333
856.169	-32	-16.333	-5.333	9.333	-27.333	8	151	-32
856.405	-30.333	-8.333	-6	11	-51.667	10	149	-30.333
856.642	-27	-12.333	-3.667	12.333	-68.667	11	150.667	-27
856.878	-25	-18	-4.333	-1.333	-69.333	15.667	157.667	-25
857.114	-45	-27.333	-1	8.667	-81.333	16.667	157	-45
857.35	-57.667	-45	4.667	6.667	-58.333	13.667	158.333	-57.667
857.586	-60.667	-40.333	6	15.333	-58	2.667	152.667	-60.667
857.822	-37	-45	13	5	-39.333	2.333	157.333	-37
858.058	-35.667	-10	7	1.334	-29.333	1.333	154.333	-35.667
858.294	-32	-10.667	2.333	-9.333	-63	3.667	152	-32
858.53	-11.333	6	-12.333	-4.666	-33.667	2.667	138.333	-11.333
858.766	-5	-0.333	-10	4	-44.333	5.667	140.333	-5
859.002	-25.667	-19.333	-17	-4.667	-1.667	2	144.667	-25.667
859.237	-43.333	-20.333	-13.333	-8.333	-30.333	7.333	163	-43.333
859.473	-53.667	-7	-14.333	-13	-37.667	5.333	161.333	-53.667
859.709	-39.333	-4.667	-12.667	-3	-68.667	16	163	-39.333
859.944	-34	-7.667	-14.333	-2.333	-77	12.333	155	-34
860.179	-8	-22.333	-13.333	-4.333	-67.333	16	158	-8
860.415	-0.333	-17	-11.667	2.667	-68	15.333	163	-0.333
860.65	5	-32	-8.667	3.333	-54.667	9.667	159.666	5
860.885	-0.667	-33.333	-8.333	7.667	-38	8	158	-0.667
861.121	-20.667	-19.667	-10	12.667	0.667	3	142.333	-20.667
861.356	-29.333	4	-7	15.667	-0.333	8	146.333	-29.333
861.591	-41.333	-9.667	-11.333	5.333	-22	13.667	153.334	-41.333
861.826	-20.333	-25.667	-3.667	-8.667	-7.667	13.667	163.333	-20.333
862.061	-10.667	-25.333	-18.667	-5.333	-26.333	16.667	158.667	-10.667
862.296	-5.333	1	-8.667	9	-14.333	15	152.333	-5.333
862.531	-12	-28.667	-9.667	18	-52.333	9.333	147	-12
862.765	-25.333	-55	5	7.333	-25	8	154.334	-25.333
863	-23.333	-63.333	2.667	-5.333	-1.333	0.333	156	-23.333
863.235	-11.333	-42.333	-6	-5.667	-9.667	8	157	-11.333
863.47	25.333	-46.333	-8.667	-4	-29	2.333	148.667	25.333
863.704	27.333	-50	-8.333	-5.333	-54.667	10.667	145.334	27.333
863.939	5.667	-38.333	-1.667	-10	-70	15.333	140.667	5.667
864.173	-27	-50.333	5.667	-6.666	-51.333	22.333	149.667	-27
864.408	-49.667	-49.333	3.333	1.667	-38.667	18.333	145	-49.667
864.642	-39	-53.333	-1.667	-2	-18.333	13.333	150	-39
864.876	-38	-34.667	-5.333	-5	-31.333	11.333	137.666	-38
865.11	-26.667	-31	-3.333	-0.667	-27.333	12	148	-26.667
865.345	-41.667	-14.667	-4.333	4.333	-10.667	12	147.667	-41.667
865.579	-38.667	-1.333	-0.667	2	-21.667	11.667	149.666	-38.667
865.813	-43.667	-3.333	-4	-7.667	-46.667	13.333	151	-43.667
866.047	-17.333	-23.333	7.667	-7.666	-48.667	15	153	-17.333
866.281	-25	-20.333	6.333	-8	-61	13.333	152.334	-25
866.515	-12.333	-41	15.333	-11	-49.333	5.667	147.666	-12.333
866.748	-27.667	-29	4	-11	-43.667	2	148	-27.667
866.982	3.667	-55.333	1.333	-11.667	-21.667	2	141	3.667
867.216	-8.667	-31.333	-8.667	-4.667	-26	-3	141.334	-8.667
867.45	-24	-41.667	2.333	-12	-40.333	2	132.667	-24
867.683	-45	-24.333	-4.667	-12.334	-37.667	6.667	139.667	-45
867.917	-39	-17.333	-10.333	-10.666	-10.667	8.667	130.666	-39
868.15	-20.333	11	-29	-9.667	0.667	4	137.334	-20.333
868.384	-27.333	11.333	-14.667	-9.667	-8	-1.667	141.667	-27.333
868.617	-20	-16	-6.333	-16.334	-20.333	10	144.667	-20
868.85	-8	-29.333	8	-16	-37.667	6.333	145.333	-8
869.084	-10.667	-30.667	1	-16.333	-50.333	15.333	150	-10.667
869.317	-14	-7.667	3.333	-8	-52.667	10.667	155	-14
869.55	-28.667	-22	10.667	-8.334	-9.333	22.667	151.667	-28.667
869.783	-42.667	-21.333	16.333	-4	-0.667	16	141	-42.667
870.016	-29	-20.667	14.333	-2.666	10.667	12.667	127.334	-29
870.249	-7.667	13	16	8.334	-30.333	1.667	122.334	-7.667
870.482	13	12	5.667	11	-12.667	4.667	129.667	13
870.715	5.667	16.667	8.667	-2.334	-70	2.667	143.667	5.667
870.948	-27	-11	3.667	-8	-36.333	7.333	154.334	-27
871.18	-20.667	-19.667	21.333	-18	-42.333	3.667	159	-20.667
871.413	-32.667	-47.667	10.333	-11	8	11	158.667	-32.667
871.646	-29.333	-56	1.333	-1.334	-24	11.667	150	-29.333
871.878	-17	-48	-14.333	2	-50.333	11.667	149	-17
872.111	-13	-57.333	10	4	-72.667	0.667	156.666	-13
872.343	-10.667	-32	11.667	-8.666	-72.333	-2.333	159.667	-10.667
872.576	-17	-32	14.667	6.667	-32.333	-5.333	147.667	-17
872.808	-42.333	5.333	-9.333	4.666	-63.667	-6.333	141.334	-42.333
873.04	-36.667	-20.667	-4	6	-70.333	-3	144.334	-36.667
873.273	-59.333	-29	0.667	-2.667	-81	4	159.667	-59.333
873.505	-39.333	-49.333	11	-1.667	-40	14	150.333	-39.333
873.737	-48.667	-29	2.333	4.667	-34	17	148	-48.667
873.969	-34	-30.667	-6.667	5.667	-31.667	6.333	139.333	-34
874.201	-21	-23.667	-17.667	-6.667	-61	6.333	145.666	-21
874.433	-10.333	-26.333	-18.333	-13	-52	5	147	-10.333
874.665	-16.333	-18	-14.667	-10.667	-53.667	8.667	154	-16.333
874.897	-12.333	-12.667	-4	-7	-20.667	8.667	155.334	-12.333
875.129	-17.333	-19.667	3.667	-6.333	-39.667	6.667	152.333	-17.333
875.36	-13	-7.667	6.333	-9	-42.333	10.333	143.667	-13
875.592	-31.667	-12.667	-3.333	-3	-31.333	10	134.667	-31.667
875.824	-27.333	-10.333	-7.667	-4.667	-31	6	144.334	-27.333
876.055	-32.333	-36	-15	-9.667	-39	3	141.334	-32.333
876.287	-27	-50	-14.667	-10.333	-50.333	-3	142	-27
876.518	-24.667	-37.667	-13.667	-17.334	-28.333	-1	132.333	-24.667
876.749	-19.667	-17.667	-6	-14.334	-32.667	-1.333	142.334	-19.667
876.981	-23	-20.667	2	-7.334	-38.333	2.333	152.666	-23
877.212	-21.333	-29.333	-2.667	-6.667	-60.333	-2.667	155.667	-21.333
877.443	-34	-48.333	-9.333	-3	-87	-5.667	146.666	-34
877.674	1.333	-27	-13	-7	-68	-6.667	136.333	1.333
877.906	5.667	-47	-7.667	2.667	-56.333	7.667	129.667	5.667
878.137	5	-40.667	-8.667	-2	-68.333	16.667	131.667	5
878.368	-6.667	-48	-6	-6.666	-90	8	145.667	-6.667
878.599	-44.667	-33	-4	-8.333	-109	4.667	139.667	-44.667
878.83	-24.333	-32.333	-4	-0.334	-52	-2.667	147	-24.333
879.06	-31.667	-32.667	-2	4	-58.667	5.667	133.334	-31.667
879.291	7.333	-49.667	1.333	8.333	-42.333	3	145.333	7.333
879.522	5.333	-58	0.333	4.334	-53.333	6.333	138.333	5.333
879.753	-20.333	-59	5.333	5	-46	4.667	149.667	-20.333
879.983	-34.333	-21.667	-0.333	-2.334	-49.333	-0.667	143	-34.333
880.214	-46.333	-14.333	1	-9	-24.667	3	136.333	-46.333
880.444	-31.667	4.667	-6	-16.333	-45.667	8.667	131	-31.667
880.675	-19.333	-14.333	2.333	-12	-48.333	7	134.667	-19.333
880.905	-15.667	-15.667	-2.667	-1.333	-72.667	0.333	139	-15.667
881.135	-18.333	-28	-7.667	11	-78	1.333	141	-18.333
881.366	-16	-12.667	-17.333	6.333	-58.667	6.333	133.667	-16
881.596	-17.333	-31.667	-10.333	-2.333	-51	2.667	140.333	-17.333
881.826	-17.667	-20.333	-1.667	-6	-49.333	-2.333	135.333	-17.667
882.056	-21.667	-39	5	-11	-65	-7.333	143.667	-21.667
882.286	-18.333	-3.333	2.333	-11.667	-59.667	-3	147.333	-18.333
882.516	-22.333	-28.333	-6.333	-11.667	-44.667	-1.333	157.333	-22.333
882.746	-19	-28.667	-9.333	-3.666	-18.333	4.333	159.666	-19
882.976	-20.333	-38.667	-4.333	-7	-54.667	-1	148	-20.333
883.206	-21.333	-20	-8.333	-2	-26	-5	140.333	-21.333
883.436	-38	-9.667	-7.333	-1.334	-37	-0.667	135	-38
883.665	-39.667	-8.667	-9	7.333	-28	1.333	137	-39.667
883.895	-23.667	-17.667	5	-0.334	-67.333	9.667	137	-23.667
884.125	-21.667	-36.333	-0.333	3.667	-69	6	142.666	-21.667
884.354	-22	-45	7	-6.667	-62.333	6	149.334	-22
884.584	-24.333	-65	5.333	-13	-32.667	2.667	156.333	-24.333
884.813	-10	-46.333	4.667	-16	-26	-0.333	152.667	-10
885.043	-17.333	-47.667	-8.667	-3	-8.667	4	154.667	-17.333
885.272	-19.333	-34.333	-9.667	-1	-12.667	0.667	152	-19.333
885.501	-41	-41.333	-9.667	-0.667	-26.333	4.667	154	-41
885.73	-42.333	-35	-2.333	-6	-53.667	-1	149.334	-42.333
885.96	-43.333	-26.667	8.667	-0.667	-55.667	2	141.667	-43.333
886.189	-38.667	-27	23	-6	-56.667	-2.667	142	-38.667
886.418	-16.333	-6.667	14.667	1.667	-45.333	-2	143.666	-16.333
886.647	-12	1	4	4.333	-44.667	-3.333	145.333	-12
886.876	-7	36.667	-4	6.666	-36.333	0.667	144.333	-7
887.105	-15.333	19.333	11	3	-63.667	4	140	-15.333
887.333	-10.333	1	12.333	1.666	-62.667	2.667	140.667	-10.333
887.562	-19	-53.333	17.667	5.334	-92.667	-1.667	135.333	-19
887.791	-22	-45.667	10.667	-2	-45	-2	136.333	-22
888.02	-46.667	-40.333	6	-1.334	-88.667	1	148	-46.667
888.248	-44.667	-6	9.333	-5.667	-59	0	153.333	-44.667
888.477	-56	-1	11	-3.333	-62	2.333	155	-56
888.705	-56.333	7.667	6	2.333	-32	3.667	154.333	-56.333
888.934	-48.333	-11.667	1.667	2.667	-51.333	5.667	157.666	-48.333
889.162	-50	-25.333	0.667	2	-59.667	5	163	-50
889.39	-16	-23.667	9.667	1	-68	-3.667	149.666	-16
889.619	-34.333	-7.667	8.667	6	-46.667	-6.333	146.334	-34.333
889.847	-15.667	-35.667	7.333	13.334	-40	-4	138.667	-15.667
890.075	-25.667	-55.333	8.333	13.334	-25.333	2.667	146.667	-25.667
890.303	-12.333	-70.667	6.667	8.333	-51	8.333	151.333	-12.333
890.531	-17.333	-44.667	2.667	15	-31	8	154	-17.333
890.759	-17	-2.333	3	13	-14.667	10.667	165	-17
890.987	-14.333	3	3	19.667	-8	2.333	164.667	-14.333
891.215	-2.667	2	-0.333	15	-39	2	157.667	-2.667
891.443	-20.333	-24.667	3	7.333	-67	0.333	145.334	-20.333
891.671	-11.667	-36.333	3.333	8.333	-69.333	5.333	137.667	-11.667
891.898	-17.667	-21.667	3.333	4.334	-78.333	4	146.667	-17.667
892.126	-19	-26	1	7	-62	3.667	143.333	-19
892.354	-4	-19.333	7.333	7	-64.667	12.667	144.333	-4
892.581	-6	-24.667	15.333	2	-59	14	135	-6
892.809	14	-16	3.333	2	-52	10.667	139.334	14
893.036	-0.667	-10.333	2.333	1	-50.333	0.667	143.333	-0.667
893.264	-23	-10	2.333	3.667	-33.667	-3.667	152.333	-23
893.491	-37.333	-21.333	12.333	1	-42.333	2	157.334	-37.333
893.718	-30	-41	6.667	-5	-41.667	3.667	151.666	-30
893.946	-8.667	-57.667	-6.667	-12.666	-54	9.667	148.666	-8.667
894.173	9.667	-54.667	-17.667	-6	-93.333	5.667	137.334	9.667
894.4	-1.667	-58.667	-23.667	2.333	-74	6.667	138.333	-1.667
894.627	-0.667	-46.667	-0.667	11.666	-71	7.667	134	-0.667
894.854	-6	-33	13.667	11.333	-49.333	8.333	140.334	-6
895.081	-3.667	-19.333	14	8.333	-74	10.667	147.667	-3.667
895.308	-3.333	-37	3	10	-110.667	3.667	158	-3.333
895.535	-11.333	-52	-5	10.333	-108.667	0	157	-11.333
895.762	-21.667	-25	-4	0	-86.667	-10	154.334	-21.667
895.988	-17	1.667	-4.333	0.666	-66.333	-4.333	153.334	-17
896.215	-18.333	1	2.667	2.667	-34	-1.667	147	-18.333
896.442	-20.667	-38.667	5.667	7.333	-37.333	6	147.333	-20.667
896.668	-39.333	-60	13.667	3.333	-38	4.333	135	-39.333
896.895	-23.667	-30.667	4.667	-5.333	-63	9	135.334	-23.667
897.121	-10.333	-13.333	12	-12	-82	10.333	136.666	-10.333
897.348	-8.333	2.333	10.333	-21	-55	11	138	-8.333
897.574	-20.667	-49	16.667	-22	-76.333	1.333	138.333	-20.667
897.8	-15.333	-36	9.333	-6.666	-63.667	-1.667	143.334	-15.333
898.027	-13.333	-50.333	0	1.333	-62.667	2.333	144	-13.333
898.253	-14	-13.333	6	1.667	-38.333	6.667	155	-14
898.479	-33	-26.667	9.333	-2.666	-33.667	6.667	145	-33
898.705	-9.667	-8	14.333	-10.334	-51.667	-3.667	148	-9.667
898.931	-12	-9.333	3	-2.666	-44.667	-5	137.666	-12
899.157	5	-16	4.667	-2.333	-43	-7.333	144	5
899.383	-13.667	-16.667	5.333	7	-47.667	-2	153.334	-13.667
899.609	9.667	-43	4	4.333	-62.667	2	155.667	9.667
899.835	-14.667	-33.333	3.667	-1.666	-56.667	2.333	141.334	-14.667
900.061	-13	-51.333	-6.667	-2	-63	1.333	138.333	-13
900.286	-25	-47	4.333	-3.667	-48.667	1.333	138	-25
900.512	-4	-48.667	-4.667	-1	-43.333	6.667	147	-4
900.738	-5.667	-54	6.333	-2.333	-28.667	6.333	143.666	-5.667
900.963	-14.667	-34.667	5.667	1.333	-37.667	4.333	139	-14.667
901.189	-19.667	-28	14.667	4.333	-66	0.667	136.333	-19.667
901.414	-31.333	-12.667	11.333	10.333	-85	4.667	131.334	-31.333
901.64	-33	-34	8	8.667	-84	5.667	148.334	-33
901.865	-26.333	-71.667	-5.333	10	-82	9	152	-26.333
902.09	-20.667	-78.667	-12.333	8	-51	6.333	149.667	-20.667
902.316	-14.667	-57.333	-24	3.666	-55.667	5.667	145.333	-14.667
902.541	-25.667	-13.667	-27.667	2.333	-73.333	5.333	150.667	-25.667
902.766	-12	14.667	-17.667	5	-93.333	10	159	-12
902.991	-7.333	-1.667	-11	4.667	-98	6.333	150.667	-7.333
903.216	6.333	18	1	3.334	-71.667	4.333	141.334	6.333
903.441	7.333	-5	3	3	-54.333	-1	142.334	7.333
903.666	-5	11	4	1	-48.333	5.667	149	-5
903.891	-3.667	-25.667	11	-4.333	-52.667	6	141.666	-3.667
904.115	-19	-20.333	3.333	-10	-54.333	14	141	-19
904.34	-19.333	12	-1.333	-4.666	-43.667	10.667	134.667	-19.333
904.565	-32.333	28.667	-19.667	3.333	-38.333	8.667	149	-32.333
904.79	-28	10.667	-22	4.333	-44.333	1.667	143	-28
905.014	-17.333	-40.333	-20	9.333	-36	2.333	145.667	-17.333
905.239	-12	-56.667	-7	0	-49.333	5.667	139.667	-12
905.463	18.667	-38.667	-3	-2.333	-57.333	2	145.667	18.667
905.688	22.667	-15.667	-0.333	-12.333	-76.333	-2.667	147.334	22.667
905.912	33	1	-7.333	-14.333	-42	2.667	156.334	33
906.136	5.667	10	0	-18.667	-37	8	157.667	5.667
906.361	-4.333	19	-1.333	-19.667	-5.333	12.667	166.667	-4.333
906.585	-31.667	-6	0.667	-14.667	7.333	2	163.667	-31.667
906.809	-33	-16.667	5.333	-7.666	2	6.667	158.333	-33
907.033	-37.333	-50	-2.333	3.334	-35.333	9.333	149	-37.333
907.257	-27.667	-29.667	12.333	12.334	-50	16	146	-27.667
907.481	-32.333	-37.333	2.667	13.333	-59.333	10.667	151.667	-32.333
907.705	-35	-28.667	16	8.334	-38.667	12	142.333	-35
907.929	-28.667	-20	9	-1	-55.333	9	142.667	-28.667
908.153	-15.667	-10.333	8.333	4	-47.333	11.667	147.333	-15.667
908.377	15.333	-3.667	8.333	10.667	-75.667	5	154.333	15.333
908.6	18.667	-14	-1.667	22.666	-66.333	-0.667	149	18.667
908.824	19.667	-34.333	-11.333	5.334	-66	-5	140.333	19.667
909.048	-4	-53.333	-12.667	1.666	-56.333	0.333	142	-4
909.271	-11.333	-62	-7.667	-5.334	-66	1.333	150.667	-11.333
909.495	-5	-54.667	4.333	1	-61.667	-8	154.333	-5
909.718	-14	-25.333	2	-1	-74.333	-13.333	153	-14
909.942	-23	-17.333	-5.667	-4.334	-77.667	-10.333	148	-23
910.165	-43	-21.333	-5.667	-6.666	-120.333	3.667	150.333	-43
910.388	-36.333	-21.667	-13.667	-4	-105.667	6.333	150.667	-36.333
910.612	-42.333	-37	-11.333	3.667	-61.333	5.667	154.667	-42.333
910.835	-42.333	-33.333	-20.333	2	12.667	-5	152	-42.333
911.058	-50.667	-39.667	-17	1.666	12.333	-7.333	158.666	-50.667
911.281	-23.667	-35.667	-8	-6.334	-33.333	-7.333	163	-23.667
911.504	-25.333	-25	1.333	3.333	-66	-5.667	157.333	-25.333
911.727	-18.667	-32.667	5.667	-2	-82.333	-2	157.333	-18.667
911.95	-41.667	-30.333	14	0.333	-89	1.333	160	-41.667
912.173	-41	-17.667	9	-5	-96.333	-1	166.666	-41
912.396	-53.667	14	4	-3.333	-62.667	-6.667	164.333	-53.667
912.619	-37	13	-18.333	-4.667	-52.333	-13.667	168	-37
912.841	-43.667	0.667	-7.667	-4.334	-64	-15.667	165	-43.667
913.064	-34.667	-45	-4	-7	-62	-15	165.333	-34.667
913.287	-49.333	-27.667	12.667	-10.334	-36.333	-15.333	155.667	-49.333
913.509	-40	-5	10.333	1.333	22.667	-2.333	159.667	-40
913.732	-27	20	10.333	11.334	8.667	-1.667	148.333	-27
913.954	-0.667	-4.333	9	16	-24	6	148.333	-0.667
914.177	13.667	-46.333	-0.333	12.667	-57	7.333	146.333	13.667
914.399	7.667	-61.667	6.667	8.667	-41.667	10.667	150.667	7.667
914.621	15	-36.667	-2.333	16.333	-30.333	8.333	141.666	15
914.844	1.333	-13.333	2.667	12	-41.667	-1.333	142.667	1.333
915.066	3	-9.667	3	11.333	-58.667	-7	148	3
915.288	-21.333	-31	4	2.667	-65.667	-5.667	153	-21.333
915.51	-22.333	-16.667	4	-1	-62.667	-1.333	152.333	-22.333
915.732	-25.667	-20.667	1	5.333	-76.667	6	153	-25.667
915.954	-25.667	-0.333	-12	10.667	-99	-2.667	156.667	-25.667
916.176	-24.333	-19.667	-15	5	-106.667	-8	161	-24.333
916.398	-21	-14.667	-22.667	-6.667	-109.667	-18.333	153.333	-21
916.62	-26.667	-30	-9	-15.333	-89	-11.333	152.667	-26.667
916.842	-44.667	-25	-6.333	3.333	-77	-4.667	147.666	-44.667
917.063	-25.667	-15	-2.333	2	-78.333	-1	155.333	-25.667
917.285	-28.667	-21.667	-8.333	11.333	-58.667	-6	158	-28.667
917.507	-6.667	-19.333	-13.667	3	-29.333	-12	153.667	-6.667
917.728	-29.333	-19.333	-15	14.333	4	-9.333	152	-29.333
917.95	-36.333	9.333	-5.333	11.667	-9.667	0.667	140.667	-36.333
918.171	-27.667	8.333	0.667	5	-64	2	141.333	-27.667
[truncated: 74 more rows]
